# Supplementary material for: Extracellular vesicles in malaria: proteomics insights, in vitro and in vivo studies indicate the need for transitioning to natural human infections
Source: mBio. 2025 Jan 27;16(3):e02304-24. doi: 10.1128/mbio.02304-24 (PMC11898581; doi:10.1128/mbio.02304-24)
Supplement: Table S1 — Details of samples and processing of EVs of the seven studies included in the meta-analysis. [file mbio.02304-24-s0003.xlsx]

## Sheet: Legend
Table S1. Details of the samples and processing of EVs of the seven studies included in the meta-analysis. Exo, exosomes; LC, liquid chromatography; LFQ, label-free quantitative; MV, microvesicles; MS, mass spectrometry; N/A, not available

## Sheet: Details of all samples
Reference	Sample type	Plasmodium strain	Life cycle stage	Isolation method	LC-MS/MS	Freeze-Thaw cylce	EV type original paper nomenclature	EV type ISEV nomenclature	EV size (nm)	Function	Data availability
Antwi-Baffour et al., 2017 (66)	ex vivo	N/A	N/A	Centrifugation at 19000 x g	Cation exchange column + LTQ ion trap	Yes	MVs	medium sized EVs	N/A	N/A	Not complete data available
Mantel et al., 2013 (51)	in vitro	Pf3D7; PfCS2	Asexual cycle	Differential centrifugation, filtration and a 60% sucrose cushion separation	LTQ Orbitrab	N/A	MVs	medium sized EVs	100-400	Immunomodulation Sexual conversion	Supplementary information
Abdi et al., 2017 (52)	in vitro	Kenyan Pf clinical isolate 9605	Asexual cycle	Density gradient ultracentrifugation	LTQ Orbitrap Velos	Yes	Exo and MVs	small and medium sized EVs	143±66	N/A	Raw data available in ProteomeXchange: PXD006925
Sampaio et al., 2018 (53)	in vitro	Pf3D7	Ring stage	0.22 µm filtration, concentration by filtration with 100K MWCO tubes and Optiprep density centrifugation	Orbitrap Lumos + Nano-LC	N/A	Exo and MVs	small and medium sized EVs	<220	Activation of immune response Induce transcriptional changes in human monocytes	Supplementary information
Dekel et al., 2021 (62)	in vitro	PfNF54	Trophozoite stage	0.45 µm filtration, concentration by filtration with 100K MWCO tubes, and ultracentrifugation	nanoACQUITY UPLC + Orbitrap Q-Exactive	N/A	Exo and MVs	small and medium sized EVs	<450	Modulation of RBC mechanical properties by cytoskeleton remodeling Increase parasite growth	Supplementary information Raw data available in ProteomeXchange: PXD023353
Vimonpatranon et al., 2022 (54)	in vitro	Pf3D7, PfNF54, PfTM01, PfTM02	Asexual cycle	MVs: 1.25 µm filtration, centrifugation at 21000 x g Exo: 0.22 µm filtration, ultracentrifugation	HCT Ultra Ion Trap LC-MS System coupled to a nanoLC system (UltiMate 3000 LC System)	Yes	Exo and MVs	small and medium sized EVs	Exo: 97.9±8.1 MVs: 159±27.2	Pf-MVs moderate parasite growth	Supplementary information
Abou Karam et al., 2022 (63)	in vitro	PfNF54	Asexual cycle	20% sucrose cushion separation and asymmetric flow field-flow fractionation (AF4), and amicon filter 10kDa MWCO	Reverse-phase chromatography + Orbitrap Q-Exactive HF	No	Small EVs Large EVs	small and medium sized EVs	Small EVs: 10-70 Large EVs:30-300	N/A	Supplementary information Raw data available in ProteomeXchange: PXD032012
