# Supplementary material for: Extracellular vesicles in malaria: proteomics insights, in vitro and in vivo studies indicate the need for transitioning to natural human infections
Source: mBio. 2025 Jan 27;16(3):e02304-24. doi: 10.1128/mbio.02304-24 (PMC11898581; doi:10.1128/mbio.02304-24)
Supplement: Table S2 — List of P. falciparum proteins. [file mbio.02304-24-s0004.xlsx]

## Sheet: Legend
Table S2. List of P. falciparum proteins identified in the seven works analyzed in this review.

## Sheet: All studies
Accession #	Protein	Species	Malaria infection	Host	Sample type	Ref
P04934	Merozoite surface protein 1	P. falciparum	P. falciparum	human	iRBCs and plasma	Antwi-Baffour et al., 2017; Dekel et al., 2021
P08569	Merozoite surface protein 1	P. falciparum	P. falciparum	human	iRBCs and plasma	Antwi-Baffour et al., 2017; Vimonpatranon et al., 2022
P13819	Merozoite surface protein 1	P. falciparum	P. falciparum	human	iRBCs and plasma	Antwi-Baffour et al., 2017; Dekel et al., 2021
P19598	Merozoite surface protein 1	P. falciparum	P. falciparum	human	Plasma	Antwi-Baffour et al., 2017
P86287	Actin-1 41871 PLAFX	P. falciparum	P. falciparum	human	iRBCs and plasma	Antwi-Baffour et al., 2017; Dekel et al., 2021
Q8I4X0	Actin-1 41871 PLAF7	P. falciparum	P. falciparum	human	iRBCs and plasma	Mantel et al., 2013; Antwi-Baffour et al., 2017; Abdi et al., 2017; Sampaio et al., 2018; Dekel et al., 2021
P10988	Actin-1 41843 PLAFO	P. falciparum	P. falciparum	human	iRBCs and plasma	Antwi-Baffour et al., 2017; Vimonpatranon et al., 2022
P11144	Heat shock 70 kDa protein 74	P. falciparum	P. falciparum	human	iRBCs and plasma	Antwi-Baffour et al., 2017; Abdi et al., 2017; Vimonpatranon et al., 2022
Q00080	Elongation factor 1-alpha 49	P. falciparum	P. falciparum	human	iRBCs and plasma	Antwi-Baffour et al., 2017; Vimonpatranon et al., 2022
P06719	Knob-associated histidine-rich protein	P. falciparum	P. falciparum	human	iRBC and plasma	Antwi-Baffour et al., 2017; Abdi et al., 2017; Dekel et al., 2021
P14643	Tubulin beta chain 49751.4 P	P. falciparum	P. falciparum	human	iRBCs and plasma	Antwi-Baffour et al., 2017; Dekel et al., 2021
Q7KQL5	Tubulin beta chain 49751.4 P	P. falciparum	P. falciparum	human	iRBC and plasma	Antwi-Baffour et al., 2017; Abdi et al., 2017; Sampaio et al., 2018; Dekel et al., 2021; Vimonpatranon et al., 2022
P38545	GTP-binding nuclear protein	P. falciparum	P. falciparum	human	iRBCs and plasma	Antwi-Baffour et al., 2017; Dekel et al., 2021; Vimonpatranon et al., 2022
Q27727	Enolase 48704.2 PLAFA	P. falciparum	P. falciparum	human	iRBCs and plasma	Antwi-Baffour et al., 2017; Vimonpatranon et al., 2022
Q8IJN7	Enolase 48678.1 PLAF7	P. falciparum	P. falciparum	human	iRBC and plasma	Mantel et al., 2013; Antwi-Baffour et al., 2017; Sampaio et al., 2018; Dekel et al., 2021
Q9UAL5	Enolase 48662.1 PLAFG	P. falciparum	P. falciparum	human	Plasma	Antwi-Baffour et al., 2017
P14140	Tubulin beta chain 49814.4 P	P. falciparum	P. falciparum	human	Plasma	Antwi-Baffour et al., 2017
P13830	Ring-infected erythrocyte surface antigen	P. falciparum	P. falciparum	human	iRBCs and plasma	Antwi-Baffour et al., 2017; Vimonpatranon et al., 2022
Q25761	ADP-ribosylation factor 1 20	P. falciparum	P. falciparum	human	iRBCs and plasma	Antwi-Baffour et al., 2017; Dekel et al., 2021
Q7KQL3	ADP-ribosylation factor 1 20	P. falciparum	P. falciparum	human	Plasma	Antwi-Baffour et al., 2017
Q94650	ADP-ribosylation factor 1 20	P. falciparum	P. falciparum	human	Plasma	Antwi-Baffour et al., 2017; Vimonpatranon et al., 2022
P12078	Heat shock 70 kDa protein PP	P. falciparum	P. falciparum	human	Plasma	Antwi-Baffour et al., 2017; Vimonpatranon et al., 2022
P13816	Glutamic acid-rich protein 8	P. falciparum	P. falciparum	human	iRBCs and plasma	Antwi-Baffour et al., 2017; Abdi et al., 2017; Dekel et al., 2021
P19260	Merozoite surface antigen 2	P. falciparum	P. falciparum	human	iRBCs and plasma	Antwi-Baffour et al., 2017; Dekel et al., 2021
P19599	Merozoite surface antigen 2	P. falciparum	P. falciparum	human	iRBCs and plasma	Antwi-Baffour et al., 2017; Dekel et al., 2021; Vimonpatranon et al., 2022
P50490	Apical membrane antigen 1 71	P. falciparum	P. falciparum	human	Plasma	Antwi-Baffour et al., 2017
Q03498	V-type proton ATPase catalytic subunit A	P. falciparum	P. falciparum	human	Plasma	Antwi-Baffour et al., 2017; Vimonpatranon et al., 2022
P06916	300 kDa antigen AG231	P. falciparum	P. falciparum	human	Plasma	Antwi-Baffour et al., 2017; Vimonpatranon et al., 2022
P04928	S-antigen protein 33695.1	P. falciparum	P. falciparum	human	Plasma	Antwi-Baffour et al., 2017
N/A	Glycophorin-binding protein	P. falciparum	P. falciparum	human	Plasma	Antwi-Baffour et al., 2017
C0H571	High molecular weight rhoptry protein-2 RhopH2	P. falciparum	P. falciparum	human	iRBCs	Mantel et al., 2013; Abdi et al., 2017; Sampaio et al., 2018; Vimonpatranon et al., 2022; Dekel et al., 2021
O77310	Cytoadherence linked asexual protein 3.1 CLAG3.1	P. falciparum	P. falciparum	human	iRBCs	Mantel et al., 2013; Abdi et al., 2017; Sampaio et al., 2018
Q8IKC8	Exported protein 2 EXP-2	P. falciparum	P. falciparum	human	iRBCs	Mantel et al., 2013; Abdi et al., 2017; Sampaio et al., 2018
Q8I2B4	Erythrocyte binding antigen-181 EBP-181	P. falciparum	P. falciparum	human	iRBCs	Mantel et al., 2013; Abdi et al., 2017; Vimonpatranon et al., 2022
Q8I395	RhopH3	P. falciparum	P. falciparum	human	iRBCs	Mantel et al., 2013; Abdi et al., 2017; Sampaio et al., 2018
Q8I487	Skeleton-binding protein 1 PfSBP1	P. falciparum	P. falciparum	human	iRBCs	Mantel et al., 2013; Abdi et al., 2017; Vimonpatranon et al., 2022
C6KT34	Cell division cycle protein 48 homologue, putative	P. falciparum	P. falciparum	human	iRBCs	Mantel et al., 2013; Abdi et al., 2017; Sampaio et al., 2018; Dekel et al., 2018; Vimonpatranon et al., 2022
Q9U0J0	Replication factor a protein, putative	P. falciparum	P. falciparum	human	iRBCs	Mantel et al., 2013
Q8IB24	Heat shock 70 kDa protein	P. falciparum	P. falciparum	human	iRBCs	Mantel et al., 2013; Abdi et al., 2017; Sampaio et al., 2018; Dekel et al., 2018; Vimonpatranon et al., 2022
Q8I0P6	Elongation factor 1-alpha	P. falciparum	P. falciparum	human	iRBCs	Mantel et al., 2013; Abdi et al., 2017; Sampaio et al., 2018; Dekel et al., 2018
Q8I484	Rhoptry-associated protein 2, RAP2	P. falciparum	P. falciparum	human	iRBCs	Mantel et al., 2013; Abdi et al., 2017; Sampaio et al., 2018; Dekel et al., 2018; Vimonpatranon et al., 2022
Q8IIJ8	Heat shock protein 101	P. falciparum	P. falciparum	human	iRBCs	Mantel et al., 2013; Abdi et al., 2017; Dekel et al., 2021
C0H5L9	Membrane associated histidine-rich protein, MAHRP-1	P. falciparum	P. falciparum	human	iRBCs	Mantel et al., 2013; Abdi et al., 2017; Dekel et al., 2021
O96279	Cytoadherence linked asexual protein 2	P. falciparum	P. falciparum	human	iRBCs	Mantel et al., 2013; Dekel et al., 2021
Q8I490	Putative uncharacterized protein	P. falciparum	P. falciparum	human	iRBCs	Mantel et al., 2013; Abdi et al., 2017; Vimonpatranon et al., 2022
Q8IKK7	Glyceraldehyde-3-phosphate dehydrogenase GAPDH	P. falciparum	P. falciparum	human	iRBCs	Mantel et al., 2013; Abdi et al., 2017; Sampaio et al., 2018; Dekel et al., 2021
Q8IDG8	Membrane-associated histidine rich protein 2, MARHP2	P. falciparum	P. falciparum	human	iRBCs	Mantel et al., 2013; Abdi et al., 2017
C0H5D6	Putative uncharacterized protein MAL13P1.140	P. falciparum	P. falciparum	human	iRBCs	Mantel et al., 2013
Q8IHN4	Antigen 332, DBL-like protein	P. falciparum	P. falciparum	human	iRBCs	Mantel et al., 2013; Dekel et al., 2021
Q8IIV2	Histone H4	P. falciparum	P. falciparum	human	iRBCs	Mantel et al., 2013; Abdi et al., 2017; Sampaio et al., 2018; Dekel et al., 2021
C0H4V6	14-3-3 protein, putative MAL8P1.69	P. falciparum	P. falciparum	human	iRBCs	Mantel et al., 2013; Abdi et al., 2017; Sampaio et al., 2018; Dekel et al., 2021
Q8I2X4	Heat shock protein 70 (HSP70) homologue	P. falciparum	P. falciparum	human	iRBCs	Mantel et al., 2013; Abdi et al., 2017; Sampaio et al., 2018; Dekel et al., 2021
Q8IC05	Heat shock protein 86	P. falciparum	P. falciparum	human	iRBCs	Mantel et al., 2013; Abdi et al., 2017; Sampaio et al., 2018; Dekel et al., 2021
Q8I485	Rhoptry-associated protein 3, RAP3	P. falciparum	P. falciparum	human	iRBCs	Mantel et al., 2013; Abdi et al., 2017
Q8I0U6	DNAJ protein, putative	P. falciparum	P. falciparum	human	iRBCs	Mantel et al., 2013
Q8I4R5	Rhoptry neck protein 3, putative	P. falciparum	P. falciparum	human	iRBCs	Mantel et al., 2013; Abdi et al., 2017
Q8IIV1	Histone H2B	P. falciparum	P. falciparum	human	iRBCs	Mantel et al., 2013; Sampaio et al., 2018; Dekel et al., 2021
Q8IBV7	Histone H2B	P. falciparum	P. falciparum	human	iRBCs	Mantel et al., 2013; Abdi et al., 2017
C6KSV0	Histone H3	P. falciparum	P. falciparum	human	iRBCs	Mantel et al., 2013; Abdi et al., 2017; Dekel et al., 2021
Q8IBE8	Erythrocyte binding antigen 175 EBA-175	P. falciparum	P. falciparum	human	iRBCs	Mantel et al., 2013; Abdi et al., 2017
Q8ILA1	Putative uncharacterized protein	P. falciparum	P. falciparum	human	iRBCs	Mantel et al., 2013; Abdi et al., 2017
Q8IJS7	QF122 antigen	P. falciparum	P. falciparum	human	iRBCs	Mantel et al., 2013
Q7KQL9	Fructose-bisphosphate aldolase	P. falciparum	P. falciparum	human	iRBCs	Mantel et al., 2013; Abdi et al., 2017; Sampaio et al., 2018; Dekel et al., 2021
Q8IDQ9	Phosphoethanolamine N-methyltransferase PfPMT	P. falciparum	P. falciparum	human	iRBCs	Mantel et al., 2013; Abdi et al., 2017; Sampaio et al., 2018; Dekel et al., 2021; Vimonpatranon et al., 2022
Q8IKH8	40S ribosomal protein S3, putative	P. falciparum	P. falciparum	human	iRBCs	Mantel et al., 2013; Abdi et al., 2017; Sampaio et al., 2018
Q76NM3	L-lactate dehydrogenase PfLDH	P. falciparum	P. falciparum	human	iRBCs	Mantel et al., 2013; Abdi et al., 2017; Sampaio et al., 2018; Dekel et al., 2021
Q8IIR7	Endoplasmic reticulum-resident calcium binding protein	P. falciparum	P. falciparum	human	iRBCs	Mantel et al., 2013
O77381	40S ribosomal protein S11, putative	P. falciparum	P. falciparum	human	iRBCs	Mantel et al., 2013; Abdi et al., 2017; Sampaio et al., 2018
Q8IFM0	Putative uncharacterized protein	P. falciparum	P. falciparum	human	iRBCs	Mantel et al., 2013; Abdi et al., 2017
Q8ILZ1	Rhoptry-associated protein 1, RAP1	P. falciparum	P. falciparum	human	iRBCs	Mantel et al., 2013; Abdi et al., 2017; Sampaio et al., 2018
Q8IIF0	Circumsporozoite-related antigen	P. falciparum	P. falciparum	human	iRBCs	Mantel et al., 2013; Abdi et al., 2017
C6KTA4	Pyruvate kinase	P. falciparum	P. falciparum	human	iRBCs	Mantel et al., 2013; Sampaio et al., 2018; Dekel et al., 2021; Vimonpatranon et al., 2022
Q8I3U6	40S ribosomal protein S14, putative	P. falciparum	P. falciparum	human	iRBCs	Mantel et al., 2013
P27362	Phosphoglycerate kinase	P. falciparum	P. falciparum	human	iRBCs	Mantel et al., 2013; Abdi et al., 2017; Sampaio et al., 2018; Dekel et al., 2021
Q8IAX8	DNA/RNA-binding protein Alba, putative	P. falciparum	P. falciparum	human	iRBCs	Mantel et al., 2013; Abdi et al., 2017; Sampaio et al., 2018; Dekel et al., 2021; Vimonpatranon et al., 2022
Q7K6A4	S-adenosylmethionine synthase	P. falciparum	P. falciparum	human	iRBCs	Mantel et al., 2013; Abdi et al., 2017; Sampaio et al., 2018; Dekel et al., 2021
Q8I2G1	Ring-exported protein 1	P. falciparum	P. falciparum	human	iRBCs	Mantel et al., 2013; Abdi et al., 2017
Q8IC42	Plasmodium exported protein, unknown function	P. falciparum	P. falciparum	human	iRBCs	Mantel et al., 2013; Abdi et al., 2017; Vimonpatranon et al., 2022
Q8IKW5	Elongation factor 2	P. falciparum	P. falciparum	human	iRBCs	Mantel et al., 2013; Dekel et al., 2021
Q8IJS1	Hypoxanthine phosphoribosyltransferase	P. falciparum	P. falciparum	human	iRBCs	Mantel et al., 2013
Q8I492	Mature parasite-infected erythrocyte surface antigen (MESA) or PfEMP2	P. falciparum	P. falciparum	human	iRBCs	Mantel et al., 2013; Sampaio et al., 2021
Q8IDH5	Thioredoxin-related protein, putative	P. falciparum	P. falciparum	human	iRBCs	Mantel et al., 2013; Dekel et al., 2021
Q8II61	60S ribosomal protein P0	P. falciparum	P. falciparum	human	iRBCs	Mantel et al., 2013; Abdi et al., 2017; Vimonpatranon et al., 2022
Q8I0V4	Endoplasmin homolog, putative	P. falciparum	P. falciparum	human	iRBCs	Mantel et al., 2013; Abdi et al., 2017; Sampaio et al., 2018; Vimonpatranon et al., 2022
Q8II73	Spermidine synthase	P. falciparum	P. falciparum	human	iRBCs	Mantel et al., 2013
Q8ILL3	60S ribosomal protein L5, putative	P. falciparum	P. falciparum	human	iRBCs	Mantel et al., 2013; Abdi et al., 2017; Sampaio et al., 2018
C0H4Y6	Protein disulfide isomerase	P. falciparum	P. falciparum	human	iRBCs	Mantel et al., 2013; Sampaio et al., 2018; Dekel et al., 2021
Q8I3Y8	Myo-inositol 1-phosphate synthase, putative	P. falciparum	P. falciparum	human	iRBCs	Mantel et al., 2013
Q8IJC6	60S ribosomal protein L3, putative	P. falciparum	P. falciparum	human	iRBCs	Mantel et al., 2013; Vimonpatranon et al., 2022
Q8I488	PIESP2 erythrocyte surface protein	P. falciparum	P. falciparum	human	iRBCs	Mantel et al., 2013
Q8IEQ1	26S proteasome regulatory subunit, putative	P. falciparum	P. falciparum	human	iRBCs	Mantel et al., 2013; Abdi et al., 2017
Q6LFH8	Ornithine aminotransferase	P. falciparum	P. falciparum	human	iRBCs	Mantel et al., 2013; Abdi et al., 2017; Sampaio et al., 2018; Dekel et al., 2021
Q8I0U8	Merozoite surface protein 1	P. falciparum	P. falciparum	human	iRBCs	Mantel et al., 2013; Abdi et al., 2017; Sampaio et al., 2018; Dekel et al., 2021; Vimonpatranon et al., 2022
Q8I2F2	Putative uncharacterized protein	P. falciparum	P. falciparum	human	iRBCs	Mantel et al., 2013
Q8IC01	Cg4 protein	P. falciparum	P. falciparum	human	iRBCs	Mantel et al., 2013
Q8I5D2	101 kDa malaria antigen	P. falciparum	P. falciparum	human	iRBCs	Mantel et al., 2013; Abdi et al., 2017
Q8I3L4	Acyl-CoA synthetase, PfACS10	P. falciparum	P. falciparum	human	iRBCs	Mantel et al., 2013; Dekel et al., 2021
O96124	erythrocyte membrane protein 3	P. falciparum	P. falciparum	human	iRBCs	Mantel et al., 2013; Sampaio et al., 2018
Q8IJQ4	conserved Plasmodium protein, unknown function	P. falciparum	P. falciparum	human	iRBCs	Abdi et al., 2017
Q8IC43	small exported membrane protein 1	P. falciparum	P. falciparum	human	iRBCs	Abdi et al., 2017; Vimonpatranon et al., 2022
P38545	GTP-binding nuclear protein RAN/TC4	P. falciparum	P. falciparum	human	iRBCs	Abdi et al., 2017
Q8IDG9	Plasmodium exported protein, unknown function	P. falciparum	P. falciparum	human	iRBCs	Abdi et al., 2017
Q8IKF0	eukaryotic initiation factor 4A	P. falciparum	P. falciparum	human	iRBCs	Abdi et al., 2017; Sampaio et al., 2018; Vimonpatranon et al., 2022
C6KSL9	conserved Plasmodium protein, unknown function	P. falciparum	P. falciparum	human	iRBCs	Abdi et al., 2017
A0A5K1K8Y8	DNA/RNA-binding protein Alba 4	P. falciparum	P. falciparum	human	iRBCs	Abdi et al., 2017
Q8IBA0	receptor for activated c kinase	P. falciparum	P. falciparum	human	iRBCs	Abdi et al., 2017; Sampaio et al., 2018; Dekel et al., 2021
Q8IJ56	glutamate-rich protein	P. falciparum	P. falciparum	human	iRBCs	Abdi et al., 2017; Dekel et al., 2021
C6KT50	pyridoxine biosynthesis protein PDX1	P. falciparum	P. falciparum	human	iRBCs	Abdi et al., 2017; Sampaio et al., 2018; Dekel et al., 2021; Vimonpatranon et al., 2022
Q8IFP2	40S ribosomal protein S19	P. falciparum	P. falciparum	human	iRBCs	Abdi et al., 2017; Sampaio et al., 2018
Q9TY95	serine repeat antigen 5	P. falciparum	P. falciparum	human	iRBCs	Abdi et al., 2017; Vimonpatranon et al., 2022
O97313	40S ribosomal protein S3A, putative	P. falciparum	P. falciparum	human	iRBCs	Abdi et al., 2017
O97336	EMP1 trafficking protein-7	P. falciparum	P. falciparum	human	iRBCs	Abdi et al., 2017
Q8IAK9	Plasmodium exported protein (PHISTc), unknown function	P. falciparum	P. falciparum	human	iRBCs	Abdi et al., 2017
Q8IIR9	casein kinase 2, alpha subunit	P. falciparum	P. falciparum	human	iRBCs	Abdi et al., 2017
Q8IJ52	duffy binding-like merozoite surface protein	P. falciparum	P. falciparum	human	iRBCs	Abdi et al., 2017
Q8IIU8	40S ribosomal protein S4, putative	P. falciparum	P. falciparum	human	iRBCs	Abdi et al., 2017; Vimonpatranon et al., 2022
Q8I2X3	glideosome-associated protein 50	P. falciparum	P. falciparum	human	iRBCs	Abdi et al., 2017; Vimonpatranon et al., 2022
Q8I5L6	clathrin heavy chain, putative	P. falciparum	P. falciparum	human	iRBCs	Abdi et al., 2017
Q8IL02	40S ribosomal protein S5	P. falciparum	P. falciparum	human	iRBCs	Abdi et al., 2017
Q8IBI3	proteasome subunit alpha type-5, putative	P. falciparum	P. falciparum	human	iRBCs	Abdi et al., 2017; Sampaio et al., 2018; Dekel et al., 2021
A0A5K1K8J3	glideosome-associated connector	P. falciparum	P. falciparum	human	iRBCs	Abdi et al., 2017
Q8IEI6	EMP1-trafficking protein	P. falciparum	P. falciparum	human	iRBCs	Abdi et al., 2017
Q8IEN3	carbamoyl phosphate synthetase	P. falciparum	P. falciparum	human	iRBCs	Abdi et al., 2017
Q8IL58	60S ribosomal protein L1, putative	P. falciparum	P. falciparum	human	iRBCs	Abdi et al., 2017; Vimonpatranon et al., 2022
O96128	early transcribed membrane protein 2	P. falciparum	P. falciparum	human	iRBCs	Abdi et al., 2017
C6KT18	histone H2A	P. falciparum	P. falciparum	human	iRBCs	Abdi et al., 2017
Q8I202	Plasmodium exported protein, unknown function	P. falciparum	P. falciparum	human	iRBCs	Abdi et al., 2017
Q8I431	60S ribosomal protein L4	P. falciparum	P. falciparum	human	iRBCs	Abdi et al., 2017
Q8IAX5	40S ribosomal protein S16, putative	P. falciparum	P. falciparum	human	iRBCs	Abdi et al., 2017; Sampaio et al., 2018; Dekel et al., 2021
Q8IJ76	early transcribed membrane protein 10.2	P. falciparum	P. falciparum	human	iRBCs	Abdi et al., 2017
Q8IM10	40S ribosomal protein S8e, putative	P. falciparum	P. falciparum	human	iRBCs	Abdi et al., 2017
Q9TY96	serine repeat antigen 6	P. falciparum	P. falciparum	human	iRBCs	Abdi et al., 2017; Vimonpatranon et al., 2022
C0H516	ras-related protein RAB7	P. falciparum	P. falciparum	human	iRBCs	Abdi et al., 2017
Q8IKV6	rhoptry neck protein 2	P. falciparum	P. falciparum	human	iRBCs	Abdi et al., 2017
Q8I207	Plasmodium exported protein (PHISTb), unknown function	P. falciparum	P. falciparum	human	iRBCs	Abdi et al., 2017; Sampaio et al., 2018; Dekel et al., 2021
Q8IJD4	40S ribosomal protein S2	P. falciparum	P. falciparum	human	iRBCs	Abdi et al., 2017; Sampaio et al., 2018
C0H4N5	dynein heavy chain, putative	P. falciparum	P. falciparum	human	iRBCs	Abdi et al., 2017
B9ZSJ6	phosphatidylinositol 4-kinase, putative	P. falciparum	P. falciparum	human	iRBCs	Abdi et al., 2017
Q8IJE8	conserved Plasmodium protein, unknown function	P. falciparum	P. falciparum	human	iRBCs	Abdi et al., 2017
Q8I525	conserved Plasmodium protein, unknown function	P. falciparum	P. falciparum	human	iRBCs	Abdi et al., 2017
Q8IIS9	polyadenylate-binding protein-interacting protein 1, putative	P. falciparum	P. falciparum	human	iRBCs	Abdi et al., 2017; Dekel et al., 2021; Vimonpatranon et al., 2022
Q8I489	heat shock protein 40, type II	P. falciparum	P. falciparum	human	iRBCs	Abdi et al., 2017; Vimonpatranon et al., 2022
Q8I2G0	ring-exported protein 2	P. falciparum	P. falciparum	human	iRBCs	Abdi et al., 2017
Q8IET7	40S ribosomal protein S7, putative	P. falciparum	P. falciparum	human	iRBCs	Abdi et al., 2017; Sampaio et al., 2018
A0A5K1K925	40S ribosomal protein S11	P. falciparum	P. falciparum	human	iRBCs	Abdi et al., 2017; Sampaio et al., 2018
B9ZSJ3	Pfmc-2TM Maurer's cleft two transmembrane protein	P. falciparum	P. falciparum	human	iRBCs	Abdi et al., 2017; Vimonpatranon et al., 2022
Q8I3T8	60S ribosomal protein L12, putative	P. falciparum	P. falciparum	human	iRBCs	Abdi et al., 2017
Q8IHN1	ring-infected erythrocyte surface antigen	P. falciparum	P. falciparum	human	iRBCs	Abdi et al., 2017; Dekel et al., 2021
Q8ID94	conserved Plasmodium protein, unknown function	P. falciparum	P. falciparum	human	iRBCs	Abdi et al., 2017
O96275	liver stage antigen 3	P. falciparum	P. falciparum	human	iRBCs	Abdi et al., 2017
A0A5K1K7X4	early transcribed membrane protein 5	P. falciparum	P. falciparum	human	iRBCs	Abdi et al., 2017
Q8IIA2	40S ribosomal protein S18, putative	P. falciparum	P. falciparum	human	iRBCs	Abdi et al., 2017
Q8IJA0	26S proteasome regulatory subunit RPN9, putative	P. falciparum	P. falciparum	human	iRBCs	Abdi et al., 2017; Sampaio et al., 2018
Q8I669	EMP1-trafficking protein	P. falciparum	P. falciparum	human	iRBCs	Abdi et al., 2017
C6KSR5	coatomer alpha subunit, putative	P. falciparum	P. falciparum	human	iRBCs	Abdi et al., 2017; Dekel et al., 2021
Q8IDR3	myosin A	P. falciparum	P. falciparum	human	iRBCs	Abdi et al., 2017; Vimonpatranon et al., 2022
A0A5K1K8V8	60S ribosomal protein L6-2, putative	P. falciparum	P. falciparum	human	iRBCs	Abdi et al., 2017
Q8IE09	60S ribosomal protein L23, putative	P. falciparum	P. falciparum	human	iRBCs	Abdi et al., 2017; Vimonpatranon et al., 2022
Q8IDB0	40S ribosomal protein S15	P. falciparum	P. falciparum	human	iRBCs	Abdi et al., 2017; Sampaio et al., 2018
Q8IBQ6	60S ribosomal protein L11a, putative	P. falciparum	P. falciparum	human	iRBCs	Abdi et al., 2017
C6KSZ7	conserved Plasmodium protein, unknown function	P. falciparum	P. falciparum	human	iRBCs	Abdi et al., 2017
O97272	conserved Plasmodium membrane protein, unknown function	P. falciparum	P. falciparum	human	iRBCs	Abdi et al., 2017
Q8II72	parasitophorous vacuolar protein 1	P. falciparum	P. falciparum	human	iRBCs	Abdi et al., 2017
C0H496	reticulocyte binding protein homologue 4	P. falciparum	P. falciparum	human	iRBCs	Abdi et al., 2017
Q8IBY8	conserved Plasmodium protein, unknown function	P. falciparum	P. falciparum	human	iRBCs	Abdi et al., 2017; Dekel et al., 2021
Q7KQM5	early transcribed membrane protein 14.1	P. falciparum	P. falciparum	human	iRBCs	Abdi et al., 2017; Sampaio et al., 2018
Q8IL57	serine/threonine protein kinase, putative	P. falciparum	P. falciparum	human	iRBCs	Abdi et al., 2017; Dekel et al., 2021
Q8IKY8	conserved Plasmodium protein, unknown function	P. falciparum	P. falciparum	human	iRBCs	Abdi et al., 2017; Vimonpatranon et al., 2022
Q8ILX0	conserved Plasmodium protein, unknown function	P. falciparum	P. falciparum	human	iRBCs	Abdi et al., 2017
Q8II89	conserved Plasmodium protein, unknown function	P. falciparum	P. falciparum	human	iRBCs	Abdi et al., 2017
Q8IK21	early transcribed membrane protein 10.1	P. falciparum	P. falciparum	human	iRBCs	Abdi et al., 2017
O97241	ubiquitin-conjugating enzyme E2, putative	P. falciparum	P. falciparum	human	iRBCs	Abdi et al., 2017
Q8ILV2	60S ribosomal protein L10, putative	P. falciparum	P. falciparum	human	iRBCs	Abdi et al., 2017
Q8ID28	26S proteasome regulatory subunit RPN11, putative	P. falciparum	P. falciparum	human	iRBCs	Abdi et al., 2017; Sampaio et al., 2018; Dekel et al., 2021; Vimonpatranon et al., 2022
Q8I5P5	glycerol-3-phosphate dehydrogenase, putative	P. falciparum	P. falciparum	human	iRBCs	Abdi et al., 2017; Dekel et al., 2021; Vimonpatranon et al., 2022
Q8I3T4	FACT complex subunit SPT16, putative	P. falciparum	P. falciparum	human	iRBCs	Abdi et al., 2017; Sampaio et al., 2018; Dekel et al., 2021
Q8IKM5	60S ribosomal protein L27	P. falciparum	P. falciparum	human	iRBCs	Abdi et al., 2017
O96120	Plasmodium exported protein (hyp9), unknown function	P. falciparum	P. falciparum	human	iRBCs	Abdi et al., 2017
Q8ILL2	60S ribosomal protein L7-3, putative	P. falciparum	P. falciparum	human	iRBCs	Abdi et al., 2017
Q8I608	nucleosome assembly protein	P. falciparum	P. falciparum	human	iRBCs	Abdi et al., 2017
Q8I502	40S ribosomal protein S17, putative	P. falciparum	P. falciparum	human	iRBCs	Abdi et al., 2017
Q8ILK8	conserved Plasmodium protein, unknown function	P. falciparum	P. falciparum	human	iRBCs	Abdi et al., 2017
Q8IDI5	60S ribosomal protein L17, putative	P. falciparum	P. falciparum	human	iRBCs	Abdi et al., 2017; Dekel et al., 2021
Q8IDG3	proteasome subunit alpha type-4, putative	P. falciparum	P. falciparum	human	iRBCs	Abdi et al., 2017; Sampaio et al., 2018
Q8IDX8	merozoite surface protein 7	P. falciparum	P. falciparum	human	iRBCs	Abdi et al., 2017
Q7KQK2	polyubiquitin	P. falciparum	P. falciparum	human	iRBCs	Abdi et al., 2017
C6KSV9	SWIB/MDM2 domain-containing protein	P. falciparum	P. falciparum	human	iRBCs	Abdi et al., 2017; Dekel et al., 2021
Q8IHR8	ras-related protein Rab-6	P. falciparum	P. falciparum	human	iRBCs	Abdi et al., 2017; Sampaio et al., 2018
A0A143ZZD7	liver stage antigen 1	P. falciparum	P. falciparum	human	iRBCs	Abdi et al., 2017
Q8IBN1	rhoptry-associated leucine zipper-like protein 1	P. falciparum	P. falciparum	human	iRBCs	Abdi et al., 2017
O96278	Plasmodium exported protein (hyp9), unknown function	P. falciparum	P. falciparum	human	iRBCs	Abdi et al., 2017
C0H482	protein kinase, putative	P. falciparum	P. falciparum	human	iRBCs	Abdi et al., 2017
Q8IJX8	DNA/RNA-binding protein Alba 3	P. falciparum	P. falciparum	human	iRBCs	Abdi et al., 2017; Sampaio et al., 2018
Q8IEJ5	conserved Plasmodium protein, unknown function	P. falciparum	P. falciparum	human	iRBCs	Abdi et al., 2017; Dekel et al., 2021
Q8I206	Plasmodium exported protein (PHISTa), unknown function	P. falciparum	P. falciparum	human	iRBCs	Abdi et al., 2017
C0H4C4	conserved Plasmodium protein, unknown function	P. falciparum	P. falciparum	human	iRBCs	Abdi et al., 2017
C0H4F8	Chorein N-terminal domain-containing protein	P. falciparum	P. falciparum	human	iRBCs	Abdi et al., 2017; Dekel et al., 2021
Q8IIG1	conserved Plasmodium protein, unknown function	P. falciparum	P. falciparum	human	iRBCs	Abdi et al., 2017
Q8I2Z8	ATP-dependent 6-phosphofructokinase	P. falciparum	P. falciparum	human	iRBCs	Sampaio et al., 2018
C6KST3	proteasome subunit alpha type-2, putative	P. falciparum	P. falciparum	human	iRBCs	Sampaio et al., 2018; Dekel et al., 2021
C0H551	glutamine synthetase, putative	P. falciparum	P. falciparum	human	iRBCs	Sampaio et al., 2018
Q7KQK6	GTP-binding nuclear protein RAN/TC4	P. falciparum	P. falciparum	human	iRBCs	Sampaio et al., 2018; Dekel et al., 2021
Q8IKC9	proteasome subunit beta type-2, putative	P. falciparum	P. falciparum	human	iRBCs	Sampaio et al., 2018; Dekel et al., 2021
O77396	proteasome subunit alpha type-3, putative	P. falciparum	P. falciparum	human	iRBCs	Sampaio et al., 2018
Q7K6A9	proteasome subunit beta type-4	P. falciparum	P. falciparum	human	iRBCs	Sampaio et al., 2018
Q8IJN9	heat shock protein 60	P. falciparum	P. falciparum	human	iRBCs	Sampaio et al., 2018; Dekel et al., 2021
Q8IK90	proteasome subunit alpha type-1, putative	P. falciparum	P. falciparum	human	iRBCs	Sampaio et al., 2018
Q8IAR3	proteasome subunit alpha type-6, putative	P. falciparum	P. falciparum	human	iRBCs	Sampaio et al., 2018
Q8I6U8	glycophorin binding protein	P. falciparum	P. falciparum	human	iRBCs	Sampaio et al., 2018; Dekel et al., 2021
Q8I6T3	proteasome subunit beta type-7, putative	P. falciparum	P. falciparum	human	iRBCs	Sampaio et al., 2018; Dekel et al., 2021
O97250	60S ribosomal protein L7, putative	P. falciparum	P. falciparum	human	iRBCs	Sampaio et al., 2018
A0A5K1K7U1	proteasome subunit beta type-1, putative	P. falciparum	P. falciparum	human	iRBCs	Sampaio et al., 2018
Q8I0U7	proteasome subunit beta type-6, putative	P. falciparum	P. falciparum	human	iRBCs	Sampaio et al., 2018
Q8IEK3	26S protease regulatory subunit 7, putative	P. falciparum	P. falciparum	human	iRBCs	Sampaio et al., 2018
Q8IDG2	proteasome subunit alpha type-7, putative	P. falciparum	P. falciparum	human	iRBCs	Sampaio et al., 2018
Q8I261	proteasome subunit beta type-3, putativeprot+C2:C60easome subunit beta type-3, putative	P. falciparum	P. falciparum	human	iRBCs	Sampaio et al., 2018; Dekel et al., 2021
Q9TY99	knob-associated histidine-rich protein	P. falciparum	P. falciparum	human	iRBCs	Sampaio et al., 2018
O77320	conserved Plasmodium protein, unknown function	P. falciparum	P. falciparum	human	iRBCs	Sampaio et al., 2018; Dekel et al., 2021
O77395	40S ribosomal protein S15A, putative	P. falciparum	P. falciparum	human	iRBCs	Sampaio et al., 2018
O97320	histone H2A.Z; histone H2A	P. falciparum	P. falciparum	human	iRBCs	Sampaio et al., 2018
A0A5K1K8H7	ras-related protein Rab-1B	P. falciparum	P. falciparum	human	iRBCs	Sampaio et al., 2018
Q8I3U2	sporozoite surface antigen MB2	P. falciparum	P. falciparum	human	iRBCs	Sampaio et al., 2018
A0A5J6D063	multidrug resistance protein 1	P. falciparum	P. falciparum	human	iRBCs	Sampaio et al., 2018
C0H4T9	CCR4-associated factor 1	P. falciparum	P. falciparum	human	iRBCs	Sampaio et al., 2018
C0H4U4	conserved Plasmodium protein, unknown function	P. falciparum	P. falciparum	human	iRBCs	Sampaio et al., 2018
Q8IB85	ankyrin-repeat protein, putative	P. falciparum	P. falciparum	human	iRBCs	Sampaio et al., 2018
Q8IJW0	26S protease regulatory subunit 4, putative	P. falciparum	P. falciparum	human	iRBCs	Sampaio et al., 2018
Q8IIG6	phosphoglycerate mutase, putative	P. falciparum	P. falciparum	human	iRBCs	Sampaio et al., 2018; Dekel et al., 2021
Q8IIA7	kelch domain-containing protein, putative	P. falciparum	P. falciparum	human	iRBCs	Sampaio et al., 2018
Q8I5N2	anaphase-promoting complex subunit 10, putative	P. falciparum	P. falciparum	human	iRBCs	Sampaio et al., 2018
Q8IEM5	mRNA-decapping enzyme 2, putative	P. falciparum	P. falciparum	human	iRBCs	Sampaio et al., 2018; Dekel et al., 2021
Q76NM4	ras-related protein Rab-11A; ras-related protein Rab-11B;	P. falciparum	P. falciparum	human	iRBCs	Sampaio et al., 2018
Q8ILT0	NADP-specific glutamate dehydrogenase	P. falciparum	P. falciparum	human	iRBCs	Sampaio et al., 2018; Dekel et al., 2021
Q8IL11	M17 leucyl aminopeptidase	P. falciparum	P. falciparum	human	iRBCs	Sampaio et al., 2018; Dekel et al., 2021
Q8IKR1	V-type H(+)-translocating pyrophosphatase, putative	P. falciparum	P. falciparum	human	iRBCs	Sampaio et al., 2018
Q8I1P1	apical merozoite protein	P. falciparum	P. falciparum	human	iRBCs	Sampaio et al., 2018
C6KT19	histone H3 variant;histone H3	P. falciparum	P. falciparum	human	iRBCs	Sampaio et al., 2018
C6KT91	conserved Plasmodium membrane protein, unknown function	P. falciparum	P. falciparum	human	iRBCs	Sampaio et al., 2018
Q8I3D1	stevor	P. falciparum	P. falciparum	human	iRBCs	Sampaio et al., 2018
Q8IJD3	conserved Plasmodium protein, unknown function	P. falciparum	P. falciparum	human	iRBCs	Sampaio et al., 2018
Q8II60	26S protease regulatory subunit 6A, putative	P. falciparum	P. falciparum	human	iRBCs	Sampaio et al., 2018
Q8IHU0	60S ribosomal protein L28	P. falciparum	P. falciparum	human	iRBCs	Sampaio et al., 2018
Q8I5J1	AP2 domain transcription factor	P. falciparum	P. falciparum	human	iRBCs	Sampaio et al., 2018
C0H5H0	heat shock protein 110, putative	P. falciparum	P. falciparum	human	iRBCs	Sampaio et al., 2018
Q8IKW4	conserved Plasmodium protein, unknown function	P. falciparum	P. falciparum	human	iRBCs	Sampaio et al., 2018
Q8IKQ5	vacuolar protein sorting-associated protein 4	P. falciparum	P. falciparum	human	iRBCs	Sampaio et al., 2018
A0A144A5C9	conserved Plasmodium protein, unknown function	P. falciparum	P. falciparum	human	iRBCs	Sampaio et al., 2018
Q8I3X4	PFE0660c Purine nucleotide phosphorylase, putative Tax_Id=36329	P. falciparum	P. falciparum	human	iRBCs	Dekel et al., 2021
Q8IEK1	MAL13P1.56 M1‐family aminopeptidase Tax_Id=36329	P. falciparum	P. falciparum	human	iRBCs	Dekel et al., 2021
Q8ILA4	PF14_0341 Glucose‐6‐phosphate isomerase Tax_Id=36329	P. falciparum	P. falciparum	human	iRBCs	Dekel et al., 2021
C0H5J9	MAL13P1.308 Uncharacterized protein Tax_Id=36329	P. falciparum	P. falciparum	human	iRBCs	Dekel et al., 2021
Q76NL8	flN Falcilysin Tax_Id=36329	P. falciparum	P. falciparum	human	iRBCs	Dekel et al., 2021
K7NTP5	Hsp70‐x Tax_Id=36329	P. falciparum	P. falciparum	human	iRBCs	Dekel et al., 2021
C6KT76	PFF1155w Hexokinase Tax_Id=36329	P. falciparum	P. falciparum	human	iRBCs	Dekel et al., 2021
Q8I566	PFL1720w Serine hydroxymethyltransferase Tax_Id=36329	P. falciparum	P. falciparum	human	iRBCs	Dekel et al., 2021
Q7KQM0	TPI Triosephosphate isomerase Tax_Id=36329	P. falciparum	P. falciparum	human	iRBCs	Dekel et al., 2021
Q8I3M5	PFE1195w Karyopherin beta Tax_Id=36329	P. falciparum	P. falciparum	human	iRBCs	Dekel et al., 2021
Q76NM6	vapA V‐type proton ATPase catalytic subunit A Tax_Id=36329	P. falciparum	P. falciparum	human	iRBCs	Dekel et al., 2021
P50250	PFE1050w Adenosylhomocysteinase Tax_Id=36329	P. falciparum	P. falciparum	human	iRBCs	Dekel et al., 2021
Q8IJA9	PF10_0289 Adenosine deaminase, putative Tax_Id=36329	P. falciparum	P. falciparum	human	iRBCs	Dekel et al., 2021
Q8I603	PFL0210c Eukaryotic initiation factor 5a, putative Tax_Id=36329	P. falciparum	P. falciparum	human	iRBCs	Dekel et al., 2021
Q6ZMA8	PFD0305c Vacuolar ATP synthase subunit b Tax_Id=36329	P. falciparum	P. falciparum	human	iRBCs	Dekel et al., 2021
Q8IDV0	PF13_0214 Elongation factor 1‐gamma, putative Tax_Id=36329	P. falciparum	P. falciparum	human	iRBCs	Dekel et al., 2021
Q8IIK8	CyP22 Peptidyl‐prolyl cis‐trans isomerase Tax_Id=36329	P. falciparum	P. falciparum	human	iRBCs	Dekel et al., 2021
Q8III5	PF11_0189 Insulinase, putative Tax_Id=36329	P. falciparum	P. falciparum	human	iRBCs	Dekel et al., 2021
Q8I5C5	MIF Macrophage migration inhibitory factor homologue Tax_Id=36329	P. falciparum	P. falciparum	human	iRBCs	Dekel et al., 2021
Q8I1Y0	PF41 Merozoite surface protein P41 Tax_Id=36329	P. falciparum	P. falciparum	human	iRBCs	Dekel et al., 2021
Q8IL80	TPx1 Thioredoxin peroxidase 1 Tax_Id=36329	P. falciparum	P. falciparum	human	iRBCs	Dekel et al., 2021
O96164	SERA‐4 Serine repeat antigen 4 (SERA‐4) Tax_Id=36329	P. falciparum	P. falciparum	human	iRBCs	Dekel et al., 2021
Q8ID43	PF13_0349 Nucleoside diphosphate kinase Tax_Id=36329	P. falciparum	P. falciparum	human	iRBCs	Dekel et al., 2021
Q8IDZ9	PF13_0179 Isoleucine‐tRNA ligase, putative Tax_Id=36329	P. falciparum	P. falciparum	human	iRBCs	Dekel et al., 2021
Q76NN7	PfCyP19 Peptidyl‐prolyl cis‐trans isomerase Tax_Id=36329	P. falciparum	P. falciparum	human	iRBCs	Dekel et al., 2021
Q8IDJ8	PF13_0262 Lysine‐‐tRNA ligase Tax_Id=36329	P. falciparum	P. falciparum	human	iRBCs	Dekel et al., 2021
Q8IAV1	PF08_0091 Uncharacterized protein Tax_Id=36329	P. falciparum	P. falciparum	human	iRBCs	Dekel et al., 2021
Q8ILI6	PF14_0257 Acidic leucine‐rich nuclear phosphoprotein 32‐related protein Tax_Id= PF14_0517	P. falciparum	P. falciparum	human	iRBCs	Dekel et al., 2021
Q8IKT5	Peptidase, putative Tax_Id=36329	P. falciparum	P. falciparum	human	iRBCs	Dekel et al., 2021
Q8I2J4	Pfn Profilin Tax_Id=36329	P. falciparum	P. falciparum	human	iRBCs	Dekel et al., 2021
Q7KQL8	PF14_0545 Thioredoxin Tax_Id=36329	P. falciparum	P. falciparum	human	iRBCs	Dekel et al., 2021
Q8I320	PfEF‐1beta Elongation factor 1‐beta Tax_Id=36329	P. falciparum	P. falciparum	human	iRBCs	Dekel et al., 2021
Q8ILP3	Pf113 Surface protein, Pf113 Tax_Id=36329	P. falciparum	P. falciparum	human	iRBCs	Dekel et al., 2021
Q8IJR9	PF10_0123 GMP synthetase Tax_Id=36329	P. falciparum	P. falciparum	human	iRBCs	Dekel et al., 2021
O15770	GR3 Glutathione reductase Tax_Id=36329	P. falciparum	P. falciparum	human	iRBCs	Dekel et al., 2021
Q8I333	PFI0580c Falstatin, putative Tax_Id=36329	P. falciparum	P. falciparum	human	iRBCs	Dekel et al., 2021
Q8I3F1	PFE1600w Uncharacterized protein Tax_Id=36329	P. falciparum	P. falciparum	human	iRBCs	Dekel et al., 2021
Q8I5F4	PFL1270w Cof‐like hydrolase, had‐superfamily, subfamily iib Tax_Id=36329	P. falciparum	P. falciparum	human	iRBCs	Dekel et al., 2021
Q8IAM2	1‐cyspxn 1‐cys peroxiredoxin Tax_Id=36329	P. falciparum	P. falciparum	human	iRBCs	Dekel et al., 2021
Q8IEU2	pfg27‐25 Plasmodium falciparum gamete antigen 27/25 Tax_Id=36329	P. falciparum	P. falciparum	human	iRBCs	Dekel et al., 2021
Q9NLB2	GRX1 Glutaredoxin Tax_Id=36329	P. falciparum	P. falciparum	human	iRBCs	Dekel et al., 2021
C6KTB1	Protein DJ-1	P. falciparum	P. falciparum	human	iRBCs	Dekel et al., 2021
Q8IBF2	EMP1-trafficking protein	P. falciparum	P. falciparum	human	iRBCs	Dekel et al., 2021
Q8IIU7	Translocon component PTEX88	P. falciparum	P. falciparum	human	iRBCs	Dekel et al., 2021
Q8I2Q0	Parasitophorous vacuolar protein 5, putative	P. falciparum	P. falciparum	human	iRBCs	Dekel et al., 2021
O96127	PFB0115w Conserved Plasmodium protein Tax_Id=36329	P. falciparum	P. falciparum	human	iRBCs	Dekel et al., 2021
P61076	Thioredoxin reductase 2 Tax_Id=36329	P. falciparum	P. falciparum	human	iRBCs	Dekel et al., 2021
Q8I4T7	PFL2385c Conserved Plasmodium protein Tax_Id=36329	P. falciparum	P. falciparum	human	iRBCs	Dekel et al., 2021
C0H4C9	PFE0320w Uncharacterized protein Tax_Id=36329	P. falciparum	P. falciparum	human	iRBCs	Dekel et al., 2021
Q8IFP3	PFD1050w Alpha‐tubulin ii Tax_Id=36329	P. falciparum	P. falciparum	human	iRBCs	Dekel et al., 2021
O77365	PFC0485w Protein kinase, putative Tax_Id=36329	P. falciparum	P. falciparum	human	iRBCs	Dekel et al., 2021
C6KT82	PFF1185w Smarca‐related protein Tax_Id=36329	P. falciparum	P. falciparum	human	iRBCs	Dekel et al., 2021
Q8I467	PFE0165w Cofilin/actin‐depolymerizing factor homolog 1 Tax_Id=36329	P. falciparum	P. falciparum	human	iRBCs	Dekel et al., 2021
O97319	PFC0870w Elongation factor 1 (EF‐1), putative Tax_Id=36329	P. falciparum	P. falciparum	human	iRBCs	Dekel et al., 2021
Q8IJF5	PF10_0243 Conserved Plasmodium protein Tax_Id=36329	P. falciparum	P. falciparum	human	iRBCs	Dekel et al., 2021
C0H4C1	PFE0128c Uncharacterized protein Tax_Id=36329	P. falciparum	P. falciparum	human	iRBCs	Dekel et al., 2021
C0H581	PFI1540w Putative uncharacterized protein Tax_Id=36329	P. falciparum	P. falciparum	human	iRBCs	Dekel et al., 2021
C0H5H4	MAL13P1.226 Uncharacterized protein Tax_Id=36329	P. falciparum	P. falciparum	human	iRBCs	Dekel et al., 2021
C6KTA3	PFF1295w Uncharacterized protein Tax_Id=36329	P. falciparum	P. falciparum	human	iRBCs	Dekel et al., 2021
O77368	PfATPase7 P‐type ATPase, putative Tax_Id=36329	P. falciparum	P. falciparum	human	iRBCs	Dekel et al., 2021
O96130	OPP Octaprenyl pyrophosphate synthase Tax_Id=36329	P. falciparum	P. falciparum	human	iRBCs	Dekel et al., 2021
P46468	PF07_0047 Putative cell division cycle ATPase Tax_Id=36329	P. falciparum	P. falciparum	human	iRBCs	Dekel et al., 2021
P61074	PCNA Proliferating cell nuclear antigen Tax_Id=36329	P. falciparum	P. falciparum	human	iRBCs	Dekel et al., 2021
Q76NN6	PFD0950w Ran binding protein 1, putative Tax_Id=36329	P. falciparum	P. falciparum	human	iRBCs	Dekel et al., 2021
Q7KQK0	PKAr CAMP‐dependent protein kinase regulatory subunit, putative Tax_Id=36329	P. falciparum	P. falciparum	human	iRBCs	Dekel et al., 2021
Q7KQK5	AMA1 Apical membrane antigen 1, AMA1 Tax_Id=36329	P. falciparum	P. falciparum	human	iRBCs	Dekel et al., 2021
Q8I288	PFA_0260c Adenylyl cyclase‐associated protein Tax_Id=36329	P. falciparum	P. falciparum	human	iRBCs	Dekel et al., 2021
Q8I3U0	PFE0840c Transcription factor with AP2 domain(S), putative Tax_Id=36329	P. falciparum	P. falciparum	human	iRBCs	Dekel et al., 2021
Q8I3Z5	TCTP Translationally‐controlled tumor protein homolog Tax_Id=36329	P. falciparum	P. falciparum	human	iRBCs	Dekel et al., 2021
Q8I5D7	PFL1360c Conserved Plasmodium protein Tax_Id=36329	P. falciparum	P. falciparum	human	iRBCs	Dekel et al., 2021
Q8I638	ACS7 Acyl‐CoA synthetase, PfACS7 Tax_Id=36329	P. falciparum	P. falciparum	human	iRBCs	Dekel et al., 2021
Q8IB77	MAL8P1.33 GTP binding protein, putative Tax_Id=36329	P. falciparum	P. falciparum	human	iRBCs	Dekel et al., 2021
Q8IBN7	MAL7P1.114 P36‐like protein homologue, putative Tax_Id=36329	P. falciparum	P. falciparum	human	iRBCs	Dekel et al., 2021
Q8ID66	PF92 Merozoite surface protein P92 Tax_Id=36329	P. falciparum	P. falciparum	human	iRBCs	Dekel et al., 2021
Q8IDC6	MAL13P1.284 Pyrroline carboxylate reductase Tax_Id=36329	P. falciparum	P. falciparum	human	iRBCs	Dekel et al., 2021
Q8IEH3	MAL13P1.73 Uncharacterized protein Tax_Id=36329	P. falciparum	P. falciparum	human	iRBCs	Dekel et al., 2021
Q8II43	PF11_0331 T‐complex protein 1 subunit alpha Tax_Id=36329	P. falciparum	P. falciparum	human	iRBCs	Dekel et al., 2021
Q8II81	PF11_0293 Multiprotein bridging factor type 1, putative Tax_Id=36329	P. falciparum	P. falciparum	human	iRBCs	Dekel et al., 2021
Q8IIA4	PF11_0270 Threonine‐‐tRNA ligase, putative Tax_Id=36329	P. falciparum	P. falciparum	human	iRBCs	Dekel et al., 2021
Q8IIB7	PF11_0257 Ethanolamine kinase, putative Tax_Id=36329	P. falciparum	P. falciparum	human	iRBCs	Dekel et al., 2021
Q8IIJ9	PF11_0174 Probable cathepsin C Tax_Id=36329	P. falciparum	P. falciparum	human	iRBCs	Dekel et al., 2021
Q8IIR3	PF11_0540a Conserved Plasmodium protein Tax_Id=36329	P. falciparum	P. falciparum	human	iRBCs	Dekel et al., 2021
Q8IKX8	PF14_0473 Rrp6 homologue, putative Tax_Id=36329	P. falciparum	P. falciparum	human	iRBCs	Dekel et al., 2021
Q8ILB9	PF14_0326 Dynein‐related AAA‐type ATPase Tax_Id=36329	P. falciparum	P. falciparum	human	iRBCs	Dekel et al., 2021
Q8IM77	PF14_0013 Uncharacterized J domain‐containing protein PF14_0013 Tax_Id=3632	P. falciparum	P. falciparum	human	iRBCs	Dekel et al., 2021
Q8IBT4	PF07_0068 Cysteine desulfurase, putative Tax_Id=36329	P. falciparum	P. falciparum	human	iRBCs	Dekel et al., 2021
C0H534	PFI0565w Putative uncharacterized protein Tax_Id=36329	P. falciparum	P. falciparum	human	iRBCs	Dekel et al., 2021
Q8I240	PFA_0510w Bromodomain protein, putative Tax_Id=36329	P. falciparum	P. falciparum	human	iRBCs	Dekel et al., 2021
Q8IDA0	gc‐betA Guanylyl cyclase Tax_Id=36329	P. falciparum	P. falciparum	human	iRBCs	Dekel et al., 2021
Q8IIN2	PF11_0528 Conserved Plasmodium protein Tax_Id=36329	P. falciparum	P. falciparum	human	iRBCs	Dekel et al., 2021
O77392	MAL3P6.3 Probable inorganic pyrophosphatase Tax_Id=36329	P. falciparum	P. falciparum	human	iRBCs	Dekel et al., 2021
Q8ILI2	PF14_0261 Proliferation‐associated protein 2g4, putative Tax_Id=36329	P. falciparum	P. falciparum	human	iRBCs	Dekel et al., 2021
O97291	PFC0960c Putative uncharacterized protein Tax_Id=36329	P. falciparum	P. falciparum	human	iRBCs	Dekel et al., 2021
C0H4B3	PFD0872w Uncharacterized protein Tax_Id=36329	P. falciparum	P. falciparum	human	iRBCs	Dekel et al., 2021
Q8IBK6	MAL7P1.132 Uncharacterized protein Tax_Id=36329	P. falciparum	P. falciparum	human	iRBCs	Dekel et al., 2021
Q8ILR9	PF14_0175 Protein PF14_0175 Tax_Id=36329	P. falciparum	P. falciparum	human	iRBCs	Dekel et al., 2021
Q8I408	PFE0475w Asparagine‐tRNA ligase, putative Tax_Id=36329	P. falciparum	P. falciparum	human	iRBCs	Dekel et al., 2021
O97283	PFC0905c Putative uncharacterized protein Tax_Id=36329	P. falciparum	P. falciparum	human	iRBCs	Dekel et al., 2021
C6KSZ3	PFF0735w Uncharacterized protein Tax_Id=36329	P. falciparum	P. falciparum	human	iRBCs	Dekel et al., 2021
Q8IET8	MAL13P1.14 ATP dependent DEAD‐box helicase, putative Tax_Id=36329	P. falciparum	P. falciparum	human	iRBCs	Dekel et al., 2021
Q8ILX7	PF14_0116 Putative uncharacterized protein Tax_Id=36329	P. falciparum	P. falciparum	human	iRBCs	Dekel et al., 2021
C6KSS6	PFF0385c Uncharacterized protein Tax_Id=36329	P. falciparum	P. falciparum	human	iRBCs	Dekel et al., 2021
Q8IL26	PF14_0423 GCN2 alpha‐related protein kinase Tax_Id=36329	P. falciparum	P. falciparum	human	iRBCs	Dekel et al., 2021
Q8IIL1	PF11_0160 Conserved Plasmodium protein Tax_Id=36329	P. falciparum	P. falciparum	human	iRBCs	Dekel et al., 2021
Q8ILF2	PF14_0292 Cytosolic preribosomal GTPase, putative Tax_Id=36329	P. falciparum	P. falciparum	human	iRBCs	Dekel et al., 2021
Q8IID5	PF11_0239 Calcium‐dependent protein kinase, putative Tax_Id=36329	P. falciparum	P. falciparum	human	iRBCs	Dekel et al., 2021
Q8ILG1	PF14_0282 Putative uncharacterized protein Tax_Id=36329	P. falciparum	P. falciparum	human	iRBCs	Dekel et al., 2021
C0H5H9	PF13_0264 Ubiquitin‐activating enzyme E1, putative Tax_Id=36329	P. falciparum	P. falciparum	human	iRBCs	Dekel et al., 2021
C6S3B5	PFB0467w 50S ribosomal protein L33, putative Tax_Id=36329	P. falciparum	P. falciparum	human	iRBCs	Dekel et al., 2021
Q8IJ49	PF10_0351 Probable protein Tax_Id=36329	P. falciparum	P. falciparum	human	iRBCs	Dekel et al., 2021
C0H4P4	MAL7P1.146 Uncharacterized protein Tax_Id=36329	P. falciparum	P. falciparum	human	iRBCs	Dekel et al., 2021
C6KSZ6	Pfcrk‐5 Cyclin‐dependent protein kinase, predicted Tax_Id=36329	P. falciparum	P. falciparum	human	iRBCs	Dekel et al., 2021
Q8IL46	PF14_0403 Protein prenyltransferase alpha subunit, putative Tax_Id=36329	P. falciparum	P. falciparum	human	iRBCs	Dekel et al., 2021
Q8IIH3	PF11_0201 Ubiquitin‐protein ligase, putative Tax_Id=36329	P. falciparum	P. falciparum	human	iRBCs	Dekel et al., 2021
Q8I581	PFL1645w Conserved Plasmodium protein Tax_Id=36329	P. falciparum	P. falciparum	human	iRBCs	Dekel et al., 2021
O96228	PFB0675w Conserved Plasmodium membrane protein Tax_Id=36329	P. falciparum	P. falciparum	human	iRBCs	Dekel et al., 2021
Q8IJI6	PF10_0211 Conserved Plasmodium membrane protein Tax_Id=36329	P. falciparum	P. falciparum	human	iRBCs	Dekel et al., 2021
Q8I3A3	PFI0225w Ubiquitin specific protease, putative Tax_Id=36329	P. falciparum	P. falciparum	human	iRBCs	Dekel et al., 2021
C0H491	PFD0320c Uncharacterized protein Tax_Id=36329	P. falciparum	P. falciparum	human	iRBCs	Dekel et al., 2021
Q8I2V5	PFI0970c TLD domain‐containing protein Tax_Id=36329	P. falciparum	P. falciparum	human	iRBCs	Dekel et al., 2021
Q8I3M8	PFE1180c Uncharacterized protein Tax_Id=36329	P. falciparum	P. falciparum	human	iRBCs	Dekel et al., 2021
Q8IJQ9	PF10_0133 Conserved Plasmodium protein Tax_Id=36329	P. falciparum	P. falciparum	human	iRBCs	Dekel et al., 2021
Q8ILA2	PF14_0343 Putative uncharacterized protein Tax_Id=36329	P. falciparum	P. falciparum	human	iRBCs	Dekel et al., 2021
C6KSN6	PFF0185c Uncharacterized protein Tax_Id=36329	P. falciparum	P. falciparum	human	iRBCs	Dekel et al., 2021
Q8I455	PFE0230w Uncharacterized protein Tax_Id=36329	P. falciparum	P. falciparum	human	iRBCs	Dekel et al., 2021
Q8IDZ8	PfCpn20 Cochaperonin Tax_Id=36329	P. falciparum	P. falciparum	human	iRBCs	Dekel et al., 2021
Q8I569	PFL1705w RNA binding protein, putative Tax_Id=36329	P. falciparum	P. falciparum	human	iRBCs	Dekel et al., 2021
Q8I2P1	PFI1315c Putative uncharacterized protein Tax_Id=36329	P. falciparum	P. falciparum	human	iRBCs	Dekel et al., 2021
Q8I374	PFI0370c Subunit of proteaseome activator complex, putative Tax_Id=36329	P. falciparum	P. falciparum	human	iRBCs	Dekel et al., 2021
C6KTB8	PfPK4 Protein kinase PK4 Tax_Id=36329	P. falciparum	P. falciparum	human	iRBCs	Dekel et al., 2021
Q8IKT7	PF14_0515 Putative uncharacterized protein Tax_Id=36329	P. falciparum	P. falciparum	human	iRBCs	Dekel et al., 2021
C6KSQ4	PFF0275c Nucleoside diphosphate kinase, putative Tax_Id=36329	P. falciparum	P. falciparum	human	iRBCs	Dekel et al., 2021
Q8IBR9	PfEST Exported serine/threonine protein kinase Tax_Id=36329	P. falciparum	P. falciparum	human	iRBCs	Dekel et al., 2021
C0H4L1	MAL7P1.202 Uncharacterized protein Tax_Id=36329	P. falciparum	P. falciparum	human	iRBCs	Dekel et al., 2021
C0H4J3	MAL7P1.225.1 Uncharacterized protein Tax_Id=36329	P. falciparum	P. falciparum	human	iRBCs	Dekel et al., 2021
Q8IKI5	PF14_0620 Metal‐dependent hydrolase, putative Tax_Id=36329	P. falciparum	P. falciparum	human	iRBCs	Dekel et al., 2021
Q8IDY5	PF13_0191 Uncharacterized protein Tax_Id=36329	P. falciparum	P. falciparum	human	iRBCs	Dekel et al., 2021
Q8IDH3	PF13_0273 Uncharacterized protein Tax_Id=36329	P. falciparum	P. falciparum	human	iRBCs	Dekel et al., 2021
Q8IE71	PF13_0139 Uncharacterized protein Tax_Id=36329	P. falciparum	P. falciparum	human	iRBCs	Dekel et al., 2021
O96197	TKL‐1 Protein kinase, putative Tax_Id=36329	P. falciparum	P. falciparum	human	iRBCs	Dekel et al., 2021
C6KSU1	PfCLS Mitochondrial cardiolipin synthase, PfCLS Tax_Id=36329	P. falciparum	P. falciparum	human	iRBCs	Dekel et al., 2021
C0H4Q1	PF07_0120 Uncharacterized protein Tax_Id=36329	P. falciparum	P. falciparum	human	iRBCs	Dekel et al., 2021
C6KTD8	PFF1470c DNA polymerase epsilon, catalytic subunit a, putative Tax_Id=36329	P. falciparum	P. falciparum	human	iRBCs	Dekel et al., 2021
Q8IBJ5	PF07_0107 Uncharacterized protein Tax_Id=36329	P. falciparum	P. falciparum	human	iRBCs	Dekel et al., 2021
Q8I5T2	PFL0595c Glutathione peroxidase Tax_Id=36329	P. falciparum	P. falciparum	human	iRBCs	Dekel et al., 2021
C0H563	PFI1285w Protein kinase, putative Tax_Id=36329	P. falciparum	P. falciparum	human	iRBCs	Dekel et al., 2021
Q8IHT2	PF11_0447 Translation initiation factor eIF‐1A, putative Tax_Id=36329	P. falciparum	P. falciparum	human	iRBCs	Dekel et al., 2021
Q8I3Q8	PFE1015c Uncharacterized protein Tax_Id=36329	P. falciparum	P. falciparum	human	iRBCs	Dekel et al., 2021
Q8IBA5	PF08_0016 Uncharacterized protein Tax_Id=36329	P. falciparum	P. falciparum	human	iRBCs	Dekel et al., 2021
Q8IDE2	PF13_0298 Uncharacterized protein Tax_Id=36329	P. falciparum	P. falciparum	human	iRBCs	Dekel et al., 2021
Q8I620	PFL0125c Conserved Plasmodium protein Tax_Id=36329	P. falciparum	P. falciparum	human	iRBCs	Dekel et al., 2021
Q8I542	PFL1845c Calcyclin binding protein, putative Tax_Id=36329	P. falciparum	P. falciparum	human	iRBCs	Dekel et al., 2021
C6S3H2	PF14_0031a Putative uncharacterized protein Tax_Id=36329	P. falciparum	P. falciparum	human	iRBCs	Dekel et al., 2021
Q8IKJ5	PF14_0610 Zinc finger protein, putative Tax_Id=36329	P. falciparum	P. falciparum	human	iRBCs	Dekel et al., 2021
C6KSU6	PFF0490w Uncharacterized protein Tax_Id=36329	P. falciparum	P. falciparum	human	iRBCs	Dekel et al., 2021
Q8I350	PFI0495w Putative uncharacterized protein Tax_Id=36329	P. falciparum	P. falciparum	human	iRBCs	Dekel et al., 2021
Q8IKR4	PF14_0538 Putative uncharacterized protein Tax_Id=36329 283202 Plasmodium falciparum	P. falciparum	P. falciparum	human	iRBCs	Dekel et al., 2021
Q8I5H1	PFL1185c Cytochrome c heme lyase, putative Tax_Id=36329 27717 Plasmodium falciparum	P. falciparum	P. falciparum	human	iRBCs	Dekel et al., 2021
Q9TY98	PFB0190c Conserved Plasmodium protein Tax_Id=36329 271490 Plasmodium falciparum	P. falciparum	P. falciparum	human	iRBCs	Dekel et al., 2021
Q9U0G6	VAR VAR Erythrocyte membrane protein 1, PfEMP1 Tax_Id=36329 250780 Plasmodium falciparum	P. falciparum	P. falciparum	human	iRBCs	Dekel et al., 2021
Q8I6U9	PF14_0597 Cytochrome c1, putative Tax_Id=36329 46186 Plasmodium falciparum	P. falciparum	P. falciparum	human	iRBCs	Dekel et al., 2021
Q8I2W7	PFI0910w DNA helicase, putative Tax_Id=36329 85509 Plasmodium falciparum	P. falciparum	P. falciparum	human	iRBCs	Dekel et al., 2021
C6KSV4	PFF0535c Transcription elongation factor SPT5 Tax_Id=36329 149366 Plasmodium falciparum	P. falciparum	P. falciparum	human	iRBCs	Dekel et al., 2021
Q8IJ32	PF10_0368 Dynaminâ€like protein Tax_Id=36329 81526 Plasmodium falciparum	P. falciparum	P. falciparum	human	iRBCs	Dekel et al., 2021
C0H5D9	PF13_0148 Uncharacterized protein Tax_Id=36329 575464 Plasmodium falciparum	P. falciparum	P. falciparum	human	iRBCs	Dekel et al., 2021
C0H4I8	MAL7P1	P. falciparum	P. falciparum	human	iRBCs	Dekel et al., 2021
Q8I3M2	PFE1210c Uncharacterized protein Tax_Id=36329 49181 Plasmodium falciparum	P. falciparum	P. falciparum	human	iRBCs	Dekel et al., 2021
Q8IDA6	MAL13P1	P. falciparum	P. falciparum	human	iRBCs	Dekel et al., 2021
Q8IE81	PF13_0134 Uncharacterized protein Tax_Id=36329 48616 Plasmodium falciparum	P. falciparum	P. falciparum	human	iRBCs	Dekel et al., 2021
C0H487	PFD0160w Uncharacterized protein Tax_Id=36329 460087 Plasmodium falciparum	P. falciparum	P. falciparum	human	iRBCs	Dekel et al., 2021
Q8IBX0	VAR VAR Erythrocyte membrane protein 1, PfEMP1 Tax_Id=36329 238468 Plasmodium falciparum	P. falciparum	P. falciparum	human	iRBCs	Dekel et al., 2021
Q8IK03	PF10_0037 Conserved Plasmodium protein Tax_Id=36329 243183 Plasmodium falciparum	P. falciparum	P. falciparum	human	iRBCs	Dekel et al., 2021
Q8IL54	PF14_0395 Acid cluster protein 33 homologue, putative Tax_Id=36329 67622 Plasmodium falciparum	P. falciparum	P. falciparum	human	iRBCs	Dekel et al., 2021
Q8IKM3	PF14_0581 Apicoplast ribosomal protein S10, putative Tax_Id=36329 32584 Plasmodium falciparum	P. falciparum	P. falciparum	human	iRBCs	Dekel et al., 2021
C6S3B0	PFB0227c Conserved Plasmodium protein Tax_Id=36329 86236 Plasmodium falciparum	P. falciparum	P. falciparum	human	iRBCs	Dekel et al., 2021
Q8I3J1	PFE1365w Uncharacterized protein Tax_Id=36329 20808 Plasmodium falciparum	P. falciparum	P. falciparum	human	iRBCs	Dekel et al., 2021
C6KST7	PFF0445w Uncharacterized protein Tax_Id=36329 720516 Plasmodium falciparum	P. falciparum	P. falciparum	human	iRBCs	Dekel et al., 2021
Q8I2N6	PFI1340w Fumarate hydratase, putative Tax_Id=36329 78396 Plasmodium falciparum	P. falciparum	P. falciparum	human	iRBCs	Dekel et al., 2021
Q8IKK6	PF14_0599 Putative uncharacterized protein Tax_Id=36329 97668 Plasmodium falciparum	P. falciparum	P. falciparum	human	iRBCs	Dekel et al., 2021
Q8IIG9	PF11_0205 Alternative splicing factor ASFâ€1 Tax_Id=36329 23652 Plasmodium falciparum	P. falciparum	P. falciparum	human	iRBCs	Dekel et al., 2021
Q8I259	PFA_0410w Putative uncharacterized protein Tax_Id=36329 255042 Plasmodium falciparum	P. falciparum	P. falciparum	human	iRBCs	Dekel et al., 2021
Q8IDL5	PF13_0254 Uncharacterized protein Tax_Id=36329 460860 Plasmodium falciparum	P. falciparum	P. falciparum	human	iRBCs	Dekel et al., 2021
Q8IBM5	PF07_0094 Uncharacterized protein Tax_Id=36329 66301 Plasmodium falciparum	P. falciparum	P. falciparum	human	iRBCs	Dekel et al., 2021
Q8IC14	MAL7P1	P. falciparum	P. falciparum	human	iRBCs	Dekel et al., 2021
Q8I4P3	RIF RIF Rifin Tax_Id=36329 41801 Plasmodium falciparum	P. falciparum	P. falciparum	human	iRBCs	Dekel et al., 2021
Q8IL55	PF14_0394 Putative uncharacterized protein Tax_Id=36329 58371 Plasmodium falciparum	P. falciparum	P. falciparum	human	iRBCs	Dekel et al., 2021
Q8IM32	PF14_0059 Putative uncharacterized protein Tax_Id=36329 338381 Plasmodium falciparum	P. falciparum	P. falciparum	human	iRBCs	Dekel et al., 2021
Q8I519	VAR VAR Erythrocyte membrane protein 1, PfEMP1 Tax_Id=36329 261604 Plasmodium falciparum	P. falciparum	P. falciparum	human	iRBCs	Dekel et al., 2021
Q8IJW1	PF10_0080 Endonuclease, putative Tax_Id=36329 45595 Plasmodium falciparum	P. falciparum	P. falciparum	human	iRBCs	Dekel et al., 2021
Q8IHM8	PF11_0512 RESAlike protein with PHIST and DnaJ domains Tax_Id=36329 95492 Plasmodium falciparum	P. falciparum	P. falciparum	human	iRBCs	Dekel et al., 2021
Q8IDT8	MAL13P1	P. falciparum	P. falciparum	human	iRBCs	Dekel et al., 2021
Q8I1X5	PFD0265w Preâ€mRNA splicing factor, putative Tax_Id=36329 366398 Plasmodium falciparum	P. falciparum	P. falciparum	human	iRBCs	Dekel et al., 2021
Q9NF98	PFC1016w Putative uncharacterized protein Tax_Id=36329 21787 Plasmodium falciparum	P. falciparum	P. falciparum	human	iRBCs	Dekel et al., 2021
Q8IC27	PF07_0016 Uncharacterized protein Tax_Id=36329 218376 Plasmodium falciparum	P. falciparum	P. falciparum	human	iRBCs	Dekel et al., 2021
C0H4Y5	PF08_0014 Apicoplast ribosomal protein L21, putative Tax_Id=36329 38509 Plasmodium falciparum	P. falciparum	P. falciparum	human	iRBCs	Dekel et al., 2021
C0H468	PFC0080c Putative uncharacterized protein Tax_Id=36329 87508 Plasmodium falciparum	P. falciparum	P. falciparum	human	iRBCs	Dekel et al., 2021
Q8IKT2	PF14_0520 6â€phosphogluconate dehydrogenase, decarboxylating Tax_Id=36329 52994 Plasmodium falciparum	P. falciparum	P. falciparum	human	iRBCs	Dekel et al., 2021
Q8IIU3	PF11_0071 RuvB DNA helicase, putative Tax_Id=36329 53406 Plasmodium falciparum	P. falciparum	P. falciparum	human	iRBCs	Dekel et al., 2021
Q8IJW3	PF10_0078 Histone deacetylase, putative Tax_Id=36329 282227 Plasmodium falciparum	P. falciparum	P. falciparum	human	iRBCs	Dekel et al., 2021
C0H4Q9	MAL8P1	P. falciparum	P. falciparum	human	iRBCs	Dekel et al., 2021
Q8IB64	MAL8P1	P. falciparum	P. falciparum	human	iRBCs	Dekel et al., 2021
Q8I5W5	PCRMP 3 PCRMP Cysteine repeat modular protein 3, putative Tax_Id=36329 418846 Plasmodium falciparum	P. falciparum	P. falciparum	human	iRBCs	Dekel et al., 2021
Q8IM05	PF14_0088 Aldo/keto reductase, putative Tax_Id=36329 143353 Plasmodium falciparum	P. falciparum	P. falciparum	human	iRBCs	Dekel et al., 2021
Q8IBW7	VAR VAR Erythrocyte membrane protein 1, PfEMP1 Tax_Id=36329 248942 Plasmodium falciparum	P. falciparum	P. falciparum	human	iRBCs	Dekel et al., 2021
Q8I3V8	PFE0750c RNA recognition motif, putative Tax_Id=36329 98382 Plasmodium falciparum	P. falciparum	P. falciparum	human	iRBCs	Dekel et al., 2021
Q8I545	PFL1830w Ubiquitinâ€like protein, putative Tax_Id=36329 8601 Plasmodium falciparum	P. falciparum	P. falciparum	human	iRBCs	Dekel et al., 2021
Q8ID92	PF13_0326 Cofilin/actinâ€depolymerizing factor homolog 2 Tax_Id=36329 16997 Plasmodium falciparum	P. falciparum	P. falciparum	human	iRBCs	Dekel et al., 2021
Q76NM5	ebaâ€140 ebaâ€140 Erythrocyte binding antigenâ€140 Tax_Id=36329 140596 Plasmodium falciparum	P. falciparum	P. falciparum	human	iRBCs	Dekel et al., 2021
O97331	PFC0075c Putative uncharacterized protein Tax_Id=36329 34316 Plasmodium falciparum	P. falciparum	P. falciparum	human	iRBCs	Dekel et al., 2021
Q8IL71	PF14_0377 Vesicleâ€associated membrane protein, putative Tax_Id=36329 27686 Plasmodium falciparum	P. falciparum	P. falciparum	human	iRBCs	Dekel et al., 2021
Q8IE35	PF13_0161 Uncharacterized protein Tax_Id=36329 205477 Plasmodium falciparum	P. falciparum	P. falciparum	human	iRBCs	Dekel et al., 2021
Q8IIZ6	PF10_0406 Erythrocyte membrane protein 1, PfEMP1 Tax_Id=36329 248436 Plasmodium falciparum	P. falciparum	P. falciparum	human	iRBCs	Dekel et al., 2021
Q8IBB3	PF08_0011 Leucineâ€tRNA ligase Tax_Id=36329 178430 Plasmodium falciparum	P. falciparum	P. falciparum	human	iRBCs	Dekel et al., 2021
Q8IJ55	SPAM SPAM Merozoite surface protein 3 Tax_Id=36329 40119 Plasmodium falciparum	P. falciparum	P. falciparum	human	iRBCs	Dekel et al., 2021
Q8I494	RIF RIF Rifin Tax_Id=36329 41779 Plasmodium falciparum	P. falciparum	P. falciparum	human	iRBCs	Dekel et al., 2021
Q8II22	PF11_0353 Conserved Plasmodium protein Tax_Id=36329 214592 Plasmodium falciparum	P. falciparum	P. falciparum	human	iRBCs	Dekel et al., 2021
Q8IKP8	PF14_0556 Putative uncharacterized protein Tax_Id=36329 183546 Plasmodium falciparum	P. falciparum	P. falciparum	human	iRBCs	Dekel et al., 2021
Q8I338	PFI0555c Putative uncharacterized protein Tax_Id=36329 147227 Plasmodium falciparum	P. falciparum	P. falciparum	human	iRBCs	Dekel et al., 2021
Q8I284	PFA_0280w Asparagineâ€rich antigen Pfa35â€2 Tax_Id=36329 364073 Plasmodium falciparum	P. falciparum	P. falciparum	human	iRBCs	Dekel et al., 2021
Q8IJD6	PF10_0262 Conserved Plasmodium protein Tax_Id=36329 196492 Plasmodium falciparum	P. falciparum	P. falciparum	human	iRBCs	Dekel et al., 2021
Q8IHZ1	PF11_0385 UVBâ€resistance protein UVR8 homologue Tax_Id=36329 48114 Plasmodium falciparum	P. falciparum	P. falciparum	human	iRBCs	Dekel et al., 2021
Q8ILR6	UFD1 UFD1 Ubiquitin fusion degradation protein UFD1, putative Tax_Id=36329 32478 Plasmodium falciparum	P. falciparum	P. falciparum	human	iRBCs	Dekel et al., 2021
O77375	PFC0805w DNAâ€directed RNA polymerase Tax_Id=36329 278676 Plasmodium falciparum	P. falciparum	P. falciparum	human	iRBCs	Dekel et al., 2021
Q8IK59	PF14_0747 Surface associated interspersed gene	P. falciparum	P. falciparum	human	iRBCs	Dekel et al., 2021
Q8IBE9	MAL7P1	P. falciparum	P. falciparum	human	iRBCs	Dekel et al., 2021
Q8I5M1	PFL0905c Conserved Plasmodium protein Tax_Id=36329 58797 Plasmodium falciparum	P. falciparum	P. falciparum	human	iRBCs	Dekel et al., 2021
Q8IJ92	PF10_0307 Conserved Plasmodium protein Tax_Id=36329 109276 Plasmodium falciparum	P. falciparum	P. falciparum	human	iRBCs	Dekel et al., 2021
C6S3L1	PFL1970w Erythrocyte membrane protein 1, PfEMP1 Tax_Id=36329 247315 Plasmodium falciparum	P. falciparum	P. falciparum	human	iRBCs	Dekel et al., 2021
Q8IIV7	PF11_0056 Conserved Plasmodium protein Tax_Id=36329 76077 Plasmodium falciparum	P. falciparum	P. falciparum	human	iRBCs	Dekel et al., 2021
Q8I3L1	PFE1265w Gâ€protein coupled receptor, putative Tax_Id=36329 55704 Plasmodium falciparum	P. falciparum	P. falciparum	human	iRBCs	Dekel et al., 2021
Q8I531	ApiAP2 ApiAP2 Transcription factor with AP2 domain(S), putative Tax_Id=36329 299381 Plasmodium falciparum	P. falciparum	P. falciparum	human	iRBCs	Dekel et al., 2021
Q8IJ89	PF10_0310 Conserved Plasmodium protein Tax_Id=36329 106689 Plasmodium falciparum	P. falciparum	P. falciparum	human	iRBCs	Dekel et al., 2021
C6KT56	PFF1055c Uncharacterized protein Tax_Id=36329 92452 Plasmodium falciparum	P. falciparum	P. falciparum	human	iRBCs	Dekel et al., 2021
Q8I303	PFI0730w BSD domain, putative Tax_Id=36329 84017 Plasmodium falciparum	P. falciparum	P. falciparum	human	iRBCs	Dekel et al., 2021
Q8II83	PF11_0291 Conserved Plasmodium protein Tax_Id=36329 212865 Plasmodium falciparum	P. falciparum	P. falciparum	human	iRBCs	Dekel et al., 2021
Q8IM18	PF14_0073 Putative uncharacterized protein Tax_Id=36329 241131 Plasmodium falciparum	P. falciparum	P. falciparum	human	iRBCs	Dekel et al., 2021
C0H527	PFI0410c Putative uncharacterized protein Tax_Id=36329 241297 Plasmodium falciparum	P. falciparum	P. falciparum	human	iRBCs	Dekel et al., 2021
Q8IBA3	PF08_0018 Translation initiation factorâ€like protein Tax_Id=36329 164181 Plasmodium falciparum	P. falciparum	P. falciparum	human	iRBCs	Dekel et al., 2021
O77366	PFC0850c Endonuclease/exonuclease/phosphatase family protein, putative Tax_Id 108306 Plasmodium falciparum	P. falciparum	P. falciparum	human	iRBCs	Dekel et al., 2021
C0H4P2	MAL7P1	P. falciparum	P. falciparum	human	iRBCs	Dekel et al., 2021
C0H4F2	PFE1010w Protein phosphatase, putative Tax_Id=36329 83405 Plasmodium falciparum	P. falciparum	P. falciparum	human	iRBCs	Dekel et al., 2021
Q8IHV9	PF11_0417 Conserved Plasmodium protein Tax_Id=36329 219855 Plasmodium falciparum	P. falciparum	P. falciparum	human	iRBCs	Dekel et al., 2021
O96205	PFB0560w Conserved Plasmodium protein Tax_Id=36329 477854 Plasmodium falciparum	P. falciparum	P. falciparum	human	iRBCs	Dekel et al., 2021
C0H4K5	MAL7P1	P. falciparum	P. falciparum	human	iRBCs	Dekel et al., 2021
Q8IDB6	MAL13P1	P. falciparum	P. falciparum	human	iRBCs	Dekel et al., 2021
Q8IKU7	PF14_0504 Putative uncharacterized protein Tax_Id=36329 110617 Plasmodium falciparum	P. falciparum	P. falciparum	human	iRBCs	Dekel et al., 2021
C6KST1	PFF0410w Uncharacterized protein Tax_Id=36329 233099 Plasmodium falciparum	P. falciparum	P. falciparum	human	iRBCs	Dekel et al., 2021
O97247	PFC0285c complex protein beta subunit, putative Tax_Id=36329 59068 Plasmodium falciparum	P. falciparum	P. falciparum	human	iRBCs	Dekel et al., 2021
Q8IES7	MAL13P1	P. falciparum	P. falciparum	human	iRBCs	Dekel et al., 2021
C0H575	PFI1468c Leucinerich repeat protein 8, LRR8 Tax_Id=36329 138632 Plasmodium falciparum	P. falciparum	P. falciparum	human	iRBCs	Dekel et al., 2021
O77339	PFC0560c Putative uncharacterized protein Tax_Id=36329 94883 Plasmodium falciparum	P. falciparum	P. falciparum	human	iRBCs	Dekel et al., 2021
Q8IIC8	PF11_0246 Conserved Plasmodium protein Tax_Id=36329 153698 Plasmodium falciparum	P. falciparum	P. falciparum	human	iRBCs	Dekel et al., 2021
Q8IDQ6	PF13_0237 Uncharacterized protein Tax_Id=36329 114585 Plasmodium falciparum	P. falciparum	P. falciparum	human	iRBCs	Dekel et al., 2021
Q8IL47	PF14_0402 Putative uncharacterized protein Tax_Id=36329 249604 Plasmodium falciparum	P. falciparum	P. falciparum	human	iRBCs	Dekel et al., 2021
Q8IBH9	PF07_0115 Cation transporting ATPase, cation transporter Tax_Id=36329 225077 Plasmodium falciparum	P. falciparum	P. falciparum	human	iRBCs	Dekel et al., 2021
Q8IE42	PF13_0155 Uncharacterized protein Tax_Id=36329 320137 Plasmodium falciparum	P. falciparum	P. falciparum	human	iRBCs	Dekel et al., 2021
Q8IHU6	PF11_0431 Membrane skeletal protein, putative Tax_Id=36329 59605 Plasmodium falciparum	P. falciparum	P. falciparum	human	iRBCs	Dekel et al., 2021
C6KSY8	PFF0710w Uncharacterized protein Tax_Id=36329 72444 Plasmodium falciparum	P. falciparum	P. falciparum	human	iRBCs	Dekel et al., 2021
Q8ILW8	PF14_0125 Deoxyhypusine synthase Tax_Id=36329 57242 Plasmodium falciparum	P. falciparum	P. falciparum	human	iRBCs	Dekel et al., 2021
Q8IKQ6	PF14_0547 Putative uncharacterized protein Tax_Id=36329 371014 Plasmodium falciparum	P. falciparum	P. falciparum	human	iRBCs	Dekel et al., 2021
Q8I1Y6	PFD0207c Uncharacterized protein Tax_Id=36329 75373 Plasmodium falciparum	P. falciparum	P. falciparum	human	iRBCs	Dekel et al., 2021
C6KT28	PFF0910c Uncharacterized protein Tax_Id=36329 123082 Plasmodium falciparum	P. falciparum	P. falciparum	human	iRBCs	Dekel et al., 2021
C0H557	PFI1205c Putative uncharacterized protein Tax_Id=36329 154490 Plasmodium falciparum	P. falciparum	P. falciparum	human	iRBCs	Dekel et al., 2021
Q8IM55	PF14_0036 Phosphatase, putative Tax_Id=36329 35219 Plasmodium falciparum	P. falciparum	P. falciparum	human	iRBCs	Dekel et al., 2021
Q8I5X4	PFL0355c Conserved Plasmodium protein Tax_Id=36329 100169 Plasmodium falciparum	P. falciparum	P. falciparum	human	iRBCs	Dekel et al., 2021
Q8IEF3	PF13_0089 Inositol polyphosphate kinase, putative Tax_Id=36329 192246 Plasmodium falciparum	P. falciparum	P. falciparum	human	iRBCs	Dekel et al., 2021
Q8ILL5	PF14_0228 Putative uncharacterized protein Tax_Id=36329 183575 Plasmodium falciparum	P. falciparum	P. falciparum	human	iRBCs	Dekel et al., 2021
B3FEM7	PDEgamma PDEgamma Calcium/calmodulinâ€dependent 3',5'â€cyclic nucleotide phosphodiester 91680 Plasmodium falciparum	P. falciparum	P. falciparum	human	iRBCs	Dekel et al., 2021
Q8IJX6	PF10_0065 Conserved Plasmodium protein Tax_Id=36329 37798 Plasmodium falciparum	P. falciparum	P. falciparum	human	iRBCs	Dekel et al., 2021
Q8IIJ0	PF11_0184 DNA mismatch repair protein MLH1, putative Tax_Id=36329 118307 Plasmodium falciparum	P. falciparum	P. falciparum	human	iRBCs	Dekel et al., 2021
O96136	PFB0160w ERCC1 nucleotide excision repair protein, putative Tax_Id=36329 28287 Plasmodium falciparum	P. falciparum	P. falciparum	human	iRBCs	Dekel et al., 2021
Q8IBP4	MAL7P1	P. falciparum	P. falciparum	human	iRBCs	Dekel et al., 2021
Q8IDZ6	PF13_0182 Ubiquitinactivating enzyme, putative Tax_Id=36329 218525 Plasmodium falciparum	P. falciparum	P. falciparum	human	iRBCs	Dekel et al., 2021
Q8IDM8	PF13_0250 Gâ€beta repeat protein, putative Tax_Id=36329 41374 Plasmodium falciparum	P. falciparum	P. falciparum	human	iRBCs	Dekel et al., 2021
O97265	PFC0630w Zinc finger protein, putative Tax_Id=36329 22473 Plasmodium falciparum	P. falciparum	P. falciparum	human	iRBCs	Dekel et al., 2021
O96204	PFB0555c Conserved Plasmodium membrane protein Tax_Id=36329 494213 Plasmodium falciparum	P. falciparum	P. falciparum	human	iRBCs	Dekel et al., 2021
Q8I425	PFE0385w Uncharacterized protein Tax_Id=36329 177425 Plasmodium falciparum	P. falciparum	P. falciparum	human	iRBCs	Dekel et al., 2021
Q8I3C9	PFI0090c Putative uncharacterized protein Tax_Id=36329 49467 Plasmodium falciparum	P. falciparum	P. falciparum	human	iRBCs	Dekel et al., 2021
C0H4K2	MAL7P1.13, PF3D7_0703600	P. falciparum	P. falciparum	human	iRBCs	Vimonpatranon et al., 2022
C0H4W3	Probable ATP-dependent helicase PF08_0048, 3.6.4.-	P. falciparum	P. falciparum	human	iRBCs	Vimonpatranon et al., 2022
C0H537	tRNA (guanine(37)-N1)-methyltransferase, 2.1.1.228, M1G-methyltransferase, tRNA [GM37] methyltransferase, tRNA methyltransferase 5 homolog	P. falciparum	P. falciparum	human	iRBCs	Vimonpatranon et al., 2022
C0H5F4	Reticulocyte-binding protein homolog 2b, PfR2Hb, PfRH2b, Cleaved into: Reticulocyte-binding protein homolog 2b 85 kDa form, Reticulocyte-binding protein homolog 2b 297 kDa form	P. falciparum	P. falciparum	human	iRBCs	Vimonpatranon et al., 2022
C6K5Q6	E1	P. falciparum	P. falciparum	human	iRBCs	Vimonpatranon et al., 2022
C6KSS5	Protein PFF0380w	P. falciparum	P. falciparum	human	iRBCs	Vimonpatranon et al., 2022
C6KSX1	Surface protein P12p	P. falciparum	P. falciparum	human	iRBCs	Vimonpatranon et al., 2022
C6KT68	Ferredoxin--NADP reductase, apicoplast, 1.18.1.2	P. falciparum	P. falciparum	human	iRBCs	Vimonpatranon et al., 2022
C6KTB7	Putative E3 ubiquitin-protein ligase protein PFF1365c, 2.3.2.26, HECT-type E3 ubiquitin transferase PFF1365c	P. falciparum	P. falciparum	human	iRBCs	Vimonpatranon et al., 2022; Dekel et al., 2021
C6KTD2	Putative histone-lysine N-methyltransferase 1, PfSET1, 2.1.1.-	P. falciparum	P. falciparum	human	iRBCs	Vimonpatranon et al., 2022
O77323	T-complex protein 1 subunit eta, TCP-1-eta, CCT-eta	P. falciparum	P. falciparum	human	iRBCs	Vimonpatranon et al., 2022
O77374	Uncharacterized protein PFC0810c	P. falciparum	P. falciparum	human	iRBCs	Vimonpatranon et al., 2022
O77384	Protein PFC0760c	P. falciparum	P. falciparum	human	iRBCs	Vimonpatranon et al., 2022; Dekel et al., 2021
O96133	Repetitive organellar protein	P. falciparum	P. falciparum	human	iRBCs	Vimonpatranon et al., 2022
O96160	Uncharacterized protein PF3D7_0207100	P. falciparum	P. falciparum	human	iRBCs	Vimonpatranon et al., 2022
O96175	Male gametocyte surface protein P230p	P. falciparum	P. falciparum	human	iRBCs	Vimonpatranon et al., 2022
O96185	Uncharacterized protein PF3D7_0210200	P. falciparum	P. falciparum	human	iRBCs	Vimonpatranon et al., 2022
O96269	Small ribosomal subunit protein eS30, 40S ribosomal protein S30	P. falciparum	P. falciparum	human	iRBCs	Vimonpatranon et al., 2022
O96935	Aminopeptidase N, 3.4.11.-, M1 alanyl aminopeptidase, PfM1AAP, M1 family aminopeptidase, PfA-M1, Cleaved into: p120 form, p96 form, p68 form, p35 form	P. falciparum	P. falciparum	human	iRBCs	Vimonpatranon et al., 2022
O97235	Elongation factor Ts, mitochondrial, EF-Ts, EF-TsMt	P. falciparum	P. falciparum	human	iRBCs	Vimonpatranon et al., 2022
O97237	GRIP and coiled-coil domain-containing protein	P. falciparum	P. falciparum	human	iRBCs	Vimonpatranon et al., 2022
O97239	Protein dopey homolog PFC0245c	P. falciparum	P. falciparum	human	iRBCs	Vimonpatranon et al., 2022
O97249	Small ribosomal subunit protein eS12, 40S ribosomal protein S12	P. falciparum	P. falciparum	human	iRBCs	Vimonpatranon et al., 2022
P02893	Circumsporozoite protein, CS, PfCSP, Cleaved into: Circumsporozoite protein C-terminus	P. falciparum	P. falciparum	human	iRBCs	Vimonpatranon et al., 2022
P04923	Circumsporozoite protein-related antigen, CRA	P. falciparum	P. falciparum	human	iRBCs	Vimonpatranon et al., 2022
P04931	Asparagine-rich protein, ARP, Ag319	P. falciparum	P. falciparum	human	iRBCs	Vimonpatranon et al., 2022
P04933	Merozoite surface protein 1, Merozoite surface antigen, PMMSA, p195, Cleaved into: p83 subunit, p30 subunit, p38 subunit, p42 subunit, p33 subunit, p19 subunit	P. falciparum	P. falciparum	human	iRBCs	Vimonpatranon et al., 2022
P02893	Circumsporozoite protein, CS, PfCSP, Cleaved into: Circumsporozoite protein C-terminus	P. falciparum	P. falciparum	human	iRBCs	Vimonpatranon et al., 2022
P04923	Circumsporozoite protein-related antigen, CRA	P. falciparum	P. falciparum	human	iRBCs	Vimonpatranon et al., 2022
P04931	Asparagine-rich protein, ARP, Ag319	P. falciparum	P. falciparum	human	iRBCs	Vimonpatranon et al., 2022
P04933	Merozoite surface protein 1, Merozoite surface antigen, PMMSA, p195, Cleaved into: p83 subunit, p30 subunit, p38 subunit, p42 subunit, p33 subunit, p19 subunit	P. falciparum	P. falciparum	human	iRBCs	Vimonpatranon et al., 2022
P07833	Hypoxanthine-guanine-xanthine phosphoribosyltransferase, HGPRT, HGXPRT, HGXPRTase, 2.4.2.22, 2.4.2.8	P. falciparum	P. falciparum	human	iRBCs	Vimonpatranon et al., 2022
P08116	Processed variable antigen	P. falciparum	P. falciparum	human	iRBCs	Vimonpatranon et al., 2022
P09346	Knob-associated histidine-rich protein, KAHRP, KP	P. falciparum	P. falciparum	human	iRBCs	Vimonpatranon et al., 2022
P11459	Rhoptry antigen protein	P. falciparum	P. falciparum	human	iRBCs	Vimonpatranon et al., 2022
P12794	Endoplasmic reticulum chaperone BIP, 3.6.4.10, 78 kDa glucose-regulated protein homolog, GRP-78 homolog, Pfgrp, Binding-immunoglobulin protein homolog, BiP, Heat shock protein 70-2, Pfhsp70-2	P. falciparum	P. falciparum	human	iRBCs	Vimonpatranon et al., 2022
P13822	S-antigen protein	P. falciparum	P. falciparum	human	iRBCs	Vimonpatranon et al., 2022
P13824	Clustered-asparagine-rich protein, CARP	P. falciparum	P. falciparum	human	iRBCs	Vimonpatranon et al., 2022
P13825	Aspartic acid-rich protein	P. falciparum	P. falciparum	human	iRBCs	Vimonpatranon et al., 2022
P13831	Ring-infected erythrocyte surface antigen	P. falciparum	P. falciparum	human	iRBCs	Vimonpatranon et al., 2022
P13922	Bifunctional dihydrofolate reductase-thymidylate synthase, DHFR-TS, Dihydrofolate reductase, 1.5.1.3, Thymidylate synthase, 2.1.1.45	P. falciparum	P. falciparum	human	iRBCs	Vimonpatranon et al., 2022
P14223	Fructose-bisphosphate aldolase, PfAldo, 4.1.2.13, 41 kDa antigen	P. falciparum	P. falciparum	human	iRBCs	Vimonpatranon et al., 2022
P14248	DNA-directed RNA polymerase II subunit RPB1, RNA polymerase II subunit B1, 2.7.7.6, DNA-directed RNA polymerase III largest subunit	P. falciparum	P. falciparum	human	iRBCs	Vimonpatranon et al., 2022
P14642	Tubulin alpha chain, 3.6.5.-	P. falciparum	P. falciparum	human	iRBCs	Vimonpatranon et al., 2022
P14883	Actin-2, 3.6.4.-, Actin II, pf-actin II	P. falciparum	P. falciparum	human	iRBCs	Vimonpatranon et al., 2022
P16405	Octapeptide-repeat antigen, ORA	P. falciparum	P. falciparum	human	iRBCs	Vimonpatranon et al., 2022
P16893	Thrombospondin-related anonymous protein	P. falciparum	P. falciparum	human	iRBCs	Vimonpatranon et al., 2022
P17503	Parasitophorous vacuole membrane protein S16, Sexual stage-specific protein S16	P. falciparum	P. falciparum	human	iRBCs	Vimonpatranon et al., 2022
P18240	Glucose-6-phosphate isomerase, GPI, 5.3.1.9, Phosphoglucose isomerase, PGI, Phosphohexose isomerase, PHI	P. falciparum	P. falciparum	human	iRBCs	Vimonpatranon et al., 2022
P19214	Erythrocyte-binding antigen 175, EBA-175	P. falciparum	P. falciparum	human	iRBCs	Vimonpatranon et al., 2022
P19259	Merozoite surface protein P12	P. falciparum	P. falciparum	human	iRBCs	Vimonpatranon et al., 2022
P20035	Hypoxanthine-guanine-xanthine phosphoribosyltransferase, HGPRT, HGXPRT, HGXPRTase, 2.4.2.22, 2.4.2.8	P. falciparum	P. falciparum	human	iRBCs	Vimonpatranon et al., 2022
P20147	Heat shock 90 kDa protein homolog	P. falciparum	P. falciparum	human	iRBCs	Vimonpatranon et al., 2022
P21421	DNA-directed RNA polymerase subunit beta, 2.7.7.6, PEP, Plastid-encoded RNA polymerase subunit beta, RNA polymerase subunit beta	P. falciparum	P. falciparum	human	iRBCs	Vimonpatranon et al., 2022
P21422	DNA-directed RNA polymerase subunit beta', 2.7.7.6, PEP, Plastid-encoded RNA polymerase subunit beta', RNA polymerase subunit beta'	P. falciparum	P. falciparum	human	iRBCs	Vimonpatranon et al., 2022
P24044	Calmodulin	P. falciparum	P. falciparum	human	iRBCs	Vimonpatranon et al., 2022
P25407	Hsp70-Hsp90 organising protein, PfHOP, Stress-inducible protein 1	P. falciparum	P. falciparum	human	iRBCs	Vimonpatranon et al., 2022
P27625	DNA-directed RNA polymerase III subunit RPC1, RNA polymerase III subunit C1, 2.7.7.6, DNA-directed RNA polymerase III largest subunit, RNA polymerase III subunit C160	P. falciparum	P. falciparum	human	iRBCs	Vimonpatranon et al., 2022
P30315	DNA polymerase delta catalytic subunit, PfPoldelta, 2.7.7.7, 3'-5' exodeoxyribonuclease, 3.1.11.-	P. falciparum	P. falciparum	human	iRBCs	Vimonpatranon et al., 2022
P32072	Glycophorin-binding protein-related antigen	P. falciparum	P. falciparum	human	iRBCs	Vimonpatranon et al., 2022
P32085	TATA-box-binding protein, TATA sequence-binding protein, TBP, TATA-binding factor, CeTBP, TATA-box factor, Transcription initiation factor TFIID TBP subunit	P. falciparum	P. falciparum	human	iRBCs	Vimonpatranon et al., 2022
P33948	ER lumen protein-retaining receptor	P. falciparum	P. falciparum	human	iRBCs	Vimonpatranon et al., 2022
P34787	Tubulin gamma chain, Gamma-tubulin	P. falciparum	P. falciparum	human	iRBCs	Vimonpatranon et al., 2022
P34940	Chaperonin CPN60, mitochondrial	P. falciparum	P. falciparum	human	iRBCs	Vimonpatranon et al., 2022
P40282	Histone H2A	P. falciparum	P. falciparum	human	iRBCs	Vimonpatranon et al., 2022
P41001	DNA topoisomerase 2, 5.6.2.2, DNA topoisomerase II	P. falciparum	P. falciparum	human	iRBCs	Vimonpatranon et al., 2022
P46925	Plasmepsin II, PLM II, 3.4.23.39, Aspartic hemoglobinase II, PfAPD, PfPM1, Plasmepsin 2	P. falciparum	P. falciparum	human	iRBCs	Vimonpatranon et al., 2022
P49587	Choline-phosphate cytidylyltransferase, 2.7.7.15, CTP:phosphocholine cytidylyltransferase, CCT, CT, Phosphorylcholine transferase	P. falciparum	P. falciparum	human	iRBCs	Vimonpatranon et al., 2022
P50489	Apical membrane antigen 1, Merozoite surface antigen	P. falciparum	P. falciparum	human	iRBCs	Vimonpatranon et al., 2022
P50647	Ribonucleoside-diphosphate reductase large subunit, 1.17.4.1, Ribonucleotide reductase R1 subunit	P. falciparum	P. falciparum	human	iRBCs	Vimonpatranon et al., 2022
P50650	Ribonucleoside-diphosphate reductase small chain, 1.17.4.1, Ribonucleotide reductase R2 subunit, Ribonucleotide reductase small subunit	P. falciparum	P. falciparum	human	iRBCs	Vimonpatranon et al., 2022
P54189	Putative phosphatidylethanolamine-binding protein	P. falciparum	P. falciparum	human	iRBCs	Vimonpatranon et al., 2022
P62343	Calcium-dependent protein kinase 1, 2.7.11.1, PfCDPK1, PfCPK	P. falciparum	P. falciparum	human	iRBCs	Vimonpatranon et al., 2022
P68874	Gametocyte surface protein P230	P. falciparum	P. falciparum	human	iRBCs	Vimonpatranon et al., 2022
P69192	Serine-repeat antigen protein 5, 3.4.22.-, 111 kDa antigen, Serine protease SERA5, p126, Cleaved into: p47, SER36, p56, p50, p18, p25n, p25c	P. falciparum	P. falciparum	human	iRBCs	Vimonpatranon et al., 2022
P86148	Reticulocyte-binding protein homolog 1, PfRH1, Normocyte-binding protein 1, PfNBP1, Cleaved into: Reticulocyte-binding protein homolog 1 240 kDa form, Reticulocyte-binding protein homolog 1 120 kDa form	P. falciparum	P. falciparum	human	iRBCs	Vimonpatranon et al., 2022
Q02155	Hexokinase, 2.7.1.1	P. falciparum	P. falciparum	human	iRBCs	Vimonpatranon et al., 2022
Q02595	Probable serine/threonine-protein kinase 2, 2.7.11.1	P. falciparum	P. falciparum	human	iRBCs	Vimonpatranon et al., 2022
Q03400	S-antigen protein	P. falciparum	P. falciparum	human	iRBCs	Vimonpatranon et al., 2022
Q04956	Probable cation-transporting ATPase 1, 7.2.2.-	P. falciparum	P. falciparum	human	iRBCs	Vimonpatranon et al., 2022
Q08210	Dihydroorotate dehydrogenase (quinone), mitochondrial, DHOdehase, 1.3.5.2, Dihydroorotate oxidase	P. falciparum	P. falciparum	human	iRBCs	Vimonpatranon et al., 2022
Q08853	Calcium-transporting ATPase, 7.2.2.10, Calcium pump	P. falciparum	P. falciparum	human	iRBCs	Vimonpatranon et al., 2022
Q25691	V-type proton ATPase subunit B, V-ATPase subunit B, Vacuolar proton pump subunit B	P. falciparum	P. falciparum	human	iRBCs	Vimonpatranon et al., 2022
Q25802	DNA-directed RNA polymerase subunit beta'', 2.7.7.6, PEP, Plastid-encoded RNA polymerase subunit beta'', RNA polymerase subunit beta''	P. falciparum	P. falciparum	human	iRBCs	Vimonpatranon et al., 2022
Q25820	Elongation factor Tu, apicoplast, EF-Tu	P. falciparum	P. falciparum	human	iRBCs	Vimonpatranon et al., 2022
Q27743	L-lactate dehydrogenase, 1.1.1.27, LDH-P	P. falciparum	P. falciparum	human	iRBCs	Vimonpatranon et al., 2022
Q6LFN2	Trophozoite exported protein 1	P. falciparum	P. falciparum	human	iRBCs	Vimonpatranon et al., 2022
Q7KQM1	DNA primase small subunit, 2.7.7.102, DNA primase 53 kDa subunit	P. falciparum	P. falciparum	human	iRBCs	Vimonpatranon et al., 2022
Q8I1N6	AP2/ERF domain-containing protein PFD0985w, ApiAP2	P. falciparum	P. falciparum	human	iRBCs	Vimonpatranon et al., 2022
Q8I1T8	ATPase ASNA1 homolog, 3.6.-.-, Arsenical pump-driving ATPase homolog, Arsenite-stimulated ATPase	P. falciparum	P. falciparum	human	iRBCs	Vimonpatranon et al., 2022
Q8I1U7	Structural maintenance of chromosomes protein 3 homolog	P. falciparum	P. falciparum	human	iRBCs	Vimonpatranon et al., 2022
Q8I2A6	Putative zinc carboxypeptidase, 3.4.17.-	P. falciparum	P. falciparum	human	iRBCs	Vimonpatranon et al., 2022
Q8I335	Translation factor GUF1 homolog, mitochondrial, 3.6.5.-, Elongation factor 4 homolog, EF-4, GTPase GUF1 homolog, Ribosomal back-translocase	P. falciparum	P. falciparum	human	iRBCs	Vimonpatranon et al., 2022
Q8I3H7	T-cell immunomodulatory protein homolog	P. falciparum	P. falciparum	human	iRBCs	Vimonpatranon et al., 2022
Q8I3W2	Ribose-5-phosphate isomerase, 5.3.1.6	P. falciparum	P. falciparum	human	iRBCs	Vimonpatranon et al., 2022
Q8I3Y6	Probable prefoldin subunit 6, PfPFD-6	P. falciparum	P. falciparum	human	iRBCs	Vimonpatranon et al., 2022
Q8I3Z1	MATH and LRR domain-containing protein PFE0570w	P. falciparum	P. falciparum	human	iRBCs	Vimonpatranon et al., 2022
Q8I480	RING finger protein PFE0100w	P. falciparum	P. falciparum	human	iRBCs	Vimonpatranon et al., 2022
Q8I4R2	(deleted)	P. falciparum	P. falciparum	human	iRBCs	Vimonpatranon et al., 2022
Q8I4Y1	5-formyltetrahydrofolate cyclo-ligase, putative, 6.3.3.2	P. falciparum	P. falciparum	human	iRBCs	Vimonpatranon et al., 2022
Q8I4V2	Pre-mRNA-splicing factor RBM22 homolog	P. falciparum	P. falciparum	human	iRBCs	Vimonpatranon et al., 2022
Q8I4V5	Probable U3 small nucleolar RNA-associated protein 11, U3 snoRNA-associated protein 11	P. falciparum	P. falciparum	human	iRBCs	Vimonpatranon et al., 2022
Q8I589	Pentatricopeptide repeat-containing protein 2	P. falciparum	P. falciparum	human	iRBCs	Vimonpatranon et al., 2022
Q8I5G1	Uncharacterized protein PF3D7_1225600	P. falciparum	P. falciparum	human	iRBCs	Vimonpatranon et al., 2022
Q8I5I1	Uncharacterized protein PF3D7_1223600	P. falciparum	P. falciparum	human	iRBCs	Vimonpatranon et al., 2022
Q8I5P7	Serine--tRNA ligase, cytoplasmic, 6.1.1.11, Seryl-tRNA synthetase, SerRS, Seryl-tRNA(Ser/Sec) synthetase	P. falciparum	P. falciparum	human	iRBCs	Vimonpatranon et al., 2022
Q8I5R7	Proline--tRNA ligase, PfPRS, 6.1.1.15, Prolyl-tRNA synthetase, PfProRS	P. falciparum	P. falciparum	human	iRBCs	Vimonpatranon et al., 2022
Q8I615	Origin recognition complex subunit 1, PfORC1, 3.6.4.-	P. falciparum	P. falciparum	human	iRBCs	Vimonpatranon et al., 2022
Q8I659	Putative autophagy-related protein 11	P. falciparum	P. falciparum	human	iRBCs	Vimonpatranon et al., 2022
Q8I6T1	Gametocyte surface protein P45/48	P. falciparum	P. falciparum	human	iRBCs	Vimonpatranon et al., 2022
Q8IAW3	U1 small nuclear ribonucleoprotein C, U1 snRNP C, U1-C, U1C	P. falciparum	P. falciparum	human	iRBCs	Vimonpatranon et al., 2022
Q8IBG1	Dynein heavy chain-like protein 1	P. falciparum	P. falciparum	human	iRBCs	Vimonpatranon et al., 2022
Q8IBP1	Uncharacterized membrane protein	P. falciparum	P. falciparum	human	iRBCs	Vimonpatranon et al., 2022
Q8IBP3	Inosine triphosphate pyrophosphatase, ITPase, Inosine triphosphatase, 3.6.1.9, Non-canonical purine NTP pyrophosphatase, Non-standard purine NTP pyrophosphatase, Nucleoside-triphosphate diphosphatase, Nucleoside-triphosphate pyrophosphatase, NTPase	P. falciparum	P. falciparum	human	iRBCs	Vimonpatranon et al., 2022
Q8IBS5	Calcium-dependent protein kinase 4, 2.7.11.1, PfCDPK4	P. falciparum	P. falciparum	human	iRBCs	Vimonpatranon et al., 2022
Q8IC19	Uncharacterized protein PF07_0021	P. falciparum	P. falciparum	human	iRBCs	Vimonpatranon et al., 2022
Q8IC32	Leucine-rich repeat and coiled-coil domain-containing protein PF3D7_0703800	P. falciparum	P. falciparum	human	iRBCs	Vimonpatranon et al., 2022
Q8ID39	Uncharacterized protein MAL13P1.336	P. falciparum	P. falciparum	human	iRBCs	Vimonpatranon et al., 2022
Q8IDG7	Uncharacterized protein PF13_0277	P. falciparum	P. falciparum	human	iRBCs	Vimonpatranon et al., 2022
Q8IDN0	Female gametocyte surface protein P47	P. falciparum	P. falciparum	human	iRBCs	Vimonpatranon et al., 2022
Q8IDQ0	Lipoyl synthase, apicoplast, 2.8.1.8, Lipoate synthase, LS, Lip-syn, Lipoic acid synthase	P. falciparum	P. falciparum	human	iRBCs	Vimonpatranon et al., 2022
Q8IDX6	Reticulocyte-binding protein homolog 2a, PfR2Ha, PfRH2a, Cleaved into: Reticulocyte-binding protein homolog 2a 85 kDa form, Reticulocyte-binding protein homolog 2a 285 kDa form	P. falciparum	P. falciparum	human	iRBCs	Vimonpatranon et al., 2022
Q8IE47	NAD-dependent protein deacylase Sir2A, 2.3.1.-, PfSir2, PfSir2A, Regulatory protein SIR2 homolog A	P. falciparum	P. falciparum	human	iRBCs	Vimonpatranon et al., 2022
Q8IE95	Variant-silencing SET domain-containing protein, PfSETvs, 2.1.1.359, SET domain-containing protein 2, PfSET2	P. falciparum	P. falciparum	human	iRBCs	Vimonpatranon et al., 2022
Q8IED2	Structural maintenance of chromosomes protein 2	P. falciparum	P. falciparum	human	iRBCs	Vimonpatranon et al., 2022
Q8IEF6	Myb1 protein, PfMyb1	P. falciparum	P. falciparum	human	iRBCs	Vimonpatranon et al., 2022
Q8IFN0	Uncharacterized protein PFD1115c	P. falciparum	P. falciparum	human	iRBCs	Vimonpatranon et al., 2022
Q8IHS4	Coiled-coil domain-containing protein PF3D7_1144200	P. falciparum	P. falciparum	human	iRBCs	Vimonpatranon et al., 2022
Q8IHZ9	Casein kinase I, 2.7.11.1, Casein kinase 1, PfCK1	P. falciparum	P. falciparum	human	iRBCs	Vimonpatranon et al., 2022
Q8IID4	Dynein heavy chain-like protein 2	P. falciparum	P. falciparum	human	iRBCs	Vimonpatranon et al., 2022
Q8IIG7	Uncharacterized protein PF3D7_1120000	P. falciparum	P. falciparum	human	iRBCs	Vimonpatranon et al., 2022
Q8IIP1	Ubiquinone biosynthesis protein COQ4 homolog, mitochondrial, Coenzyme Q biosynthesis protein 4 homolog	P. falciparum	P. falciparum	human	iRBCs	Vimonpatranon et al., 2022
Q8IIS0	D-aminoacyl-tRNA deacylase, PfDTD, 3.1.1.96, D-Tyrosyl-tRNA(Tyr) deacylase, Gly-tRNA(Ala) deacylase, Gly-tRNA(Gly) deacylase	P. falciparum	P. falciparum	human	iRBCs	Vimonpatranon et al., 2022
Q8IIS5	Pescadillo homolog, PfPES	P. falciparum	P. falciparum	human	iRBCs	Vimonpatranon et al., 2022
Q8IIU6	RNA-splicing ligase RtcB homolog, 6.5.1.8, 3'-phosphate/5'-hydroxy nucleic acid ligase	P. falciparum	P. falciparum	human	iRBCs	Vimonpatranon et al., 2022; Dekel et al., 2021
Q8IKG4	1-deoxy-D-xylulose 5-phosphate reductoisomerase, apicoplastic, 1-deoxyxylulose-5-phosphate reductoisomerase, DOXP reductoisomerase, DXP reductoisomerase, 1.1.1.267	P. falciparum	P. falciparum	human	iRBCs	Vimonpatranon et al., 2022
Q8IKU0	Bifunctional glucose-6-phosphate 1-dehydrogenase/6-phosphogluconolactonase, PfGluPho, 6-phosphogluconolactonase, 6PGL, 3.1.1.31, Glucose-6-phosphate 1-dehydrogenase, G6PD, 1.1.1.49	P. falciparum	P. falciparum	human	iRBCs	Vimonpatranon et al., 2022
Q8IKW2	NAD-dependent protein deacetylase Sir2B, PfSir2B, 2.3.1.286, Regulatory protein SIR2 homolog B, SIR2-like protein B	P. falciparum	P. falciparum	human	iRBCs	Vimonpatranon et al., 2022
Q8IL06	Uncharacterized protein PF3D7_1446700	P. falciparum	P. falciparum	human	iRBCs	Vimonpatranon et al., 2022
Q8IK52	N/A	P. falciparum	P. falciparum	human	iRBCs	Vimonpatranon et al., 2022
Q8ILT5	Protein SEY1 homolog, 3.6.5.-	P. falciparum	P. falciparum	human	iRBCs	Vimonpatranon et al., 2022; Dekel et al., 2021
Q8ILW6	Glycylpeptide N-tetradecanoyltransferase, 2.3.1.97, Myristoyl-CoA:protein N-myristoyltransferase, N-myristoyltransferase	P. falciparum	P. falciparum	human	iRBCs	Vimonpatranon et al., 2022
Q8IM00	Uncharacterized protein PF3D7_1409500	P. falciparum	P. falciparum	human	iRBCs	Vimonpatranon et al., 2022
Q8IM04	Uncharacterized protein PF3D7_1409200	P. falciparum	P. falciparum	human	iRBCs	Vimonpatranon et al., 2022
Q8IM46	Uncharacterized protein PF3D7_1404800	P. falciparum	P. falciparum	human	iRBCs	Vimonpatranon et al., 2022
Q94655	Glutathione reductase, GRase, PfGR, 1.8.1.7	P. falciparum	P. falciparum	human	iRBCs	Vimonpatranon et al., 2022
Q94660	Large ribosomal subunit protein uL10, 60S acidic ribosomal protein P0	P. falciparum	P. falciparum	human	iRBCs	Vimonpatranon et al., 2022
Q9GZ01	Flap endonuclease 1, FEN-1, 3.1.-.-, Flap structure-specific endonuclease 1	P. falciparum	P. falciparum	human	iRBCs	Vimonpatranon et al., 2022
Q9N623	Chloroquine resistance transporter, PfCRT	P. falciparum	P. falciparum	human	iRBCs	Vimonpatranon et al., 2022
Q9NJU9	Calcium-dependent protein kinase 3, 2.7.11.1, PfCDPK3	P. falciparum	P. falciparum	human	iRBCs	Vimonpatranon et al., 2022
Q9TW89	Superoxide dismutase [Fe], 1.15.1.1, FeSOD	P. falciparum	P. falciparum	human	iRBCs	Vimonpatranon et al., 2022
Q9U0M8	Uncharacterized protein PFA0635c	P. falciparum	P. falciparum	human	iRBCs	Vimonpatranon et al., 2022
Q9U8D3	Adenylosuccinate synthetase, AMPSase, AdSS, 6.3.4.4, IMP--aspartate ligase	P. falciparum	P. falciparum	human	iRBCs	Vimonpatranon et al., 2022
W7JMA8	Chaperonin GroL	P. falciparum	P. falciparum	human	iRBCs	Abou-Karam et al., 2022
W7JQC5	Actin-1	P. falciparum	P. falciparum	human	iRBCs	Abou-Karam et al., 2022
W7JSE7	AP2 domain transcription factor	P. falciparum	P. falciparum	human	iRBCs	Abou-Karam et al., 2022
W7JVM4	Uncharacterized protein	P. falciparum	P. falciparum	human	iRBCs	Abou-Karam et al., 2022
W7JWD1	Uncharacterized protein	P. falciparum	P. falciparum	human	iRBCs	Abou-Karam et al., 2022
W7JXK7	Probable ATP-dependent 6-phosphofructokinase	P. falciparum	P. falciparum	human	iRBCs	Abou-Karam et al., 2022
W7JXU7	Uncharacterized protein	P. falciparum	P. falciparum	human	iRBCs	Abou-Karam et al., 2022
W7JYT8	Glyceraldehyde-3-phosphate dehydrogenase	P. falciparum	P. falciparum	human	iRBCs	Abou-Karam et al., 2022
W7JZJ7	40S ribosomal protein S19	P. falciparum	P. falciparum	human	iRBCs	Abou-Karam et al., 2022
W7JZN0	Elongation factor 1-alpha	P. falciparum	P. falciparum	human	iRBCs	Abou-Karam et al., 2022
W7JZW6	Uncharacterized protein	P. falciparum	P. falciparum	human	iRBCs	Abou-Karam et al., 2022
W7K3B3	Uncharacterized protein	P. falciparum	P. falciparum	human	iRBCs	Abou-Karam et al., 2022
W7K422	Histone H4	P. falciparum	P. falciparum	human	iRBCs	Abou-Karam et al., 2022
W7K5W7	Proteasome subunit alpha type-1	P. falciparum	P. falciparum	human	iRBCs	Abou-Karam et al., 2022
W7K6C7	Uncharacterized protein	P. falciparum	P. falciparum	human	iRBCs	Abou-Karam et al., 2022
W7K799	Uncharacterized protein	P. falciparum	P. falciparum	human	iRBCs	Abou-Karam et al., 2022
W7K7M4	Uncharacterized protein	P. falciparum	P. falciparum	human	iRBCs	Abou-Karam et al., 2022
W7K8E2	Histone H3	P. falciparum	P. falciparum	human	iRBCs	Abou-Karam et al., 2022
W7K8Z0	Small exported membrane protein 1	P. falciparum	P. falciparum	human	iRBCs	Abou-Karam et al., 2022
W7K9I0	Cell division cycle protein 48-like	P. falciparum	P. falciparum	human	iRBCs	Abou-Karam et al., 2022
W7KBL5	Uncharacterized protein	P. falciparum	P. falciparum	human	iRBCs	Abou-Karam et al., 2022

## Sheet: Mantel et al., 2013
ID	Description
C0H571	High molecular weight rhoptry protein-2 OS=plasmodium falciparum (isolate 3D7) GN=RhopH2 - [C0H571_PLAF7]
Q8I4X0	Actin-1 OS=plasmodium falciparum (isolate 3D7) GN=PFL2215w - [ACT1_PLAF7]
O77310	Cytoadherence linked asexual protein 3.1 OS=plasmodium falciparum (isolate 3D7) GN=RhopH1(3.1) - [O77310_PLAF7]
Q8IKC8	Exported protein 2 OS=plasmodium falciparum (isolate 3D7) GN=EXP-2 - [Q8IKC8_PLAF7]
Q8I2B4	Erythrocyte binding antigen-181 OS=plasmodium falciparum (isolate 3D7) GN=eba-181 - [Q8I2B4_PLAF7]
Q8I395	RhopH3 OS=plasmodium falciparum (isolate 3D7) GN=PFI0265c - [Q8I395_PLAF7]
Q8I487	Skeleton-binding protein 1 OS=plasmodium falciparum (isolate 3D7) GN=PfSBP1 - [Q8I487_PLAF7]
C6KT34	Cell division cycle protein 48 homologue, putative OS=plasmodium falciparum (isolate 3D7) GN=PFF0940c - [C6KT34_PLAF7]
Q9U0J0	Replication factor a protein, putative OS=plasmodium falciparum (isolate 3D7) GN=PFD0470c - [Q9U0J0_PLAF7]
Q8IB24	Heat shock 70 kDa protein OS=plasmodium falciparum (isolate 3D7) GN=PF08_0054 - [Q8IB24_PLAF7]
Q8I0P6	Elongation factor 1-alpha OS=plasmodium falciparum (isolate 3D7) GN=PF13_0304 - [Q8I0P6_PLAF7]
Q8I484	Rhoptry-associated protein 2, RAP2 OS=plasmodium falciparum (isolate 3D7) GN=RAP2 - [Q8I484_PLAF7]
Q8IIJ8	Heat shock protein 101, putative OS=plasmodium falciparum (isolate 3D7) GN=PF11_0175 - [Q8IIJ8_PLAF7]
C0H5L9	Membrane associated histidine-rich protein, MAHRP-1 OS=plasmodium falciparum (isolate 3D7) GN=MAHRP1 - [C0H5L9_PLAF7]
O96279	Cytoadherence linked asexual protein 2 OS=plasmodium falciparum (isolate 3D7) GN=PFB0935w - [O96279_PLAF7]
Q8I490	Putative uncharacterized protein OS=plasmodium falciparum (isolate 3D7) GN=PFE0050w - [Q8I490_PLAF7]
Q8IKK7	Glyceraldehyde-3-phosphate dehydrogenase OS=plasmodium falciparum (isolate 3D7) GN=GAPDH - [Q8IKK7_PLAF7]
Q8IDG8	Membrane-associated histidine rich protein 2, (MARHP2) OS=plasmodium falciparum (isolate 3D7) GN=PF13_0276 - [Q8IDG8_PLAF7]
C0H5D6	Putative uncharacterized protein OS=plasmodium falciparum (isolate 3D7) GN=MAL13P1.140 - [C0H5D6_PLAF7]
Q8IHN4	Antigen 332, DBL-like protein OS=plasmodium falciparum (isolate 3D7) GN=PF11_0506 - [Q8IHN4_PLAF7]
Q8IIV2	Histone H4 OS=plasmodium falciparum (isolate 3D7) GN=PF11_0061 - [Q8IIV2_PLAF7]
C0H4V6	14-3-3 protein, putative OS=plasmodium falciparum (isolate 3D7) GN=MAL8P1.69 - [C0H4V6_PLAF7]
Q8I2X4	Heat shock protein 70 (HSP70) homologue OS=plasmodium falciparum (isolate 3D7) GN=PFI0875w - [Q8I2X4_PLAF7]
Q8IC43	Putative uncharacterized protein OS=plasmodium falciparum (isolate 3D7) GN=PF07_0007 - [Q8IC43_PLAF7]
Q8IEJ0	Putative uncharacterized protein OS=plasmodium falciparum (isolate 3D7) GN=MAL13P1.61 - [Q8IEJ0_PLAF7]
Q8IC05	Heat shock protein 86 OS=plasmodium falciparum (isolate 3D7) GN=PF07_0029 - [Q8IC05_PLAF7]
O96128	Early transcribed membrane protein 2, ETRAMP2 OS=plasmodium falciparum (isolate 3D7) GN=SEP2 - [O96128_PLAF7]
Q8I485	Rhoptry-associated protein 3, RAP3 OS=plasmodium falciparum (isolate 3D7) GN=RAP3 - [Q8I485_PLAF7]
Q8I0U6	DNAJ protein, putative OS=plasmodium falciparum (isolate 3D7) GN=RESA - [Q8I0U6_PLAF7]
Q8I1X5	Pre-mRNA splicing factor, putative OS=plasmodium falciparum (isolate 3D7) GN=PFD0265w - [Q8I1X5_PLAF7]
Q8I4R5	Rhoptry neck protein 3, putative OS=plasmodium falciparum (isolate 3D7) GN=PFL2505c - [Q8I4R5_PLAF7]
C0H5G6	Putative uncharacterized protein OS=plasmodium falciparum (isolate 3D7) GN=MAL13P1.380 - [C0H5G6_PLAF7]
Q8IIV1	Histone H2B OS=plasmodium falciparum (isolate 3D7) GN=PF11_0062 - [Q8IIV1_PLAF7]
Q8IBV7	Histone H2B OS=plasmodium falciparum (isolate 3D7) GN=PF07_0054 - [Q8IBV7_PLAF7]
C6KSV0	Histone H3 OS=plasmodium falciparum (isolate 3D7) GN=PFF0510w - [C6KSV0_PLAF7]
Q8IBE8	Erythrocyte binding antigen 175 OS=plasmodium falciparum (isolate 3D7) GN=eba-175 - [Q8IBE8_PLAF7]
Q8ILA1	Putative uncharacterized protein OS=plasmodium falciparum (isolate 3D7) GN=PF14_0344 - [Q8ILA1_PLAF7]
Q8IJS7	QF122 antigen OS=plasmodium falciparum (isolate 3D7) GN=PF10_0115 - [Q8IJS7_PLAF7]
C0H592	REX2 protein OS=plasmodium falciparum (isolate 3D7) GN=REX2 - [C0H592_PLAF7]
Q7KQL9	Fructose-bisphosphate aldolase OS=plasmodium falciparum (isolate 3D7) GN=PF14_0425 - [ALF_PLAF7]
Q8IDQ9	Phosphoethanolamine N-methyltransferase OS=plasmodium falciparum (isolate 3D7) GN=PfPMT - [Q8IDQ9_PLAF7]
Q8IKH8	40S ribosomal protein S3, putative OS=plasmodium falciparum (isolate 3D7) GN=PF14_0627 - [Q8IKH8_PLAF7]
Q8IJN7	Enolase OS=plasmodium falciparum (isolate 3D7) GN=ENO - [ENO_PLAF7]
Q76NM3	L-lactate dehydrogenase OS=plasmodium falciparum (isolate 3D7) GN=PfLDH - [Q76NM3_PLAF7]
Q8IIR7	Endoplasmic reticulum-resident calcium binding protein OS=plasmodium falciparum (isolate 3D7) GN=ERC - [Q8IIR7_PLAF7]
Q8IJX8	DNA/RNA-binding protein, putative OS=plasmodium falciparum (isolate 3D7) GN=PF10_0063 - [Q8IJX8_PLAF7]
O00806	60S acidic ribosomal protein P2 OS=plasmodium falciparum GN=MAL3P3.19 - [RLA2_PLAFA]
O77381	40S ribosomal protein S11, putative OS=plasmodium falciparum (isolate 3D7) GN=PFC0775w - [O77381_PLAF7]
Q8IFM0	Putative uncharacterized protein OS=plasmodium falciparum (isolate 3D7) GN=PFD1170c - [Q8IFM0_PLAF7]
Q8ILZ1	Rhoptry-associated protein 1, RAP1 OS=plasmodium falciparum (isolate 3D7) GN=PF14_0102 - [Q8ILZ1_PLAF7]
Q8IIF0	Circumsporozoite-related antigen OS=plasmodium falciparum (isolate 3D7) GN=PF11_0224 - [Q8IIF0_PLAF7]
B9ZSJ3	Pfmc-2TM Maurer's cleft two transmembrane protein OS=plasmodium falciparum (isolate 3D7) GN=PfMC-2TM - [B9ZSJ3_PLAF7]
C6KTA4	Pyruvate kinase OS=plasmodium falciparum (isolate 3D7) GN=PFF1300w - [C6KTA4_PLAF7]
Q8I3U6	40S ribosomal protein S14, putative OS=plasmodium falciparum (isolate 3D7) GN=PFE0810c - [Q8I3U6_PLAF7]
P27362	Phosphoglycerate kinase OS=plasmodium falciparum (isolate 3D7) GN=PGK - [PGK_PLAF7]
C6KSL5	Pfmc-2TM Maurer's cleft two transmembrane protein OS=plasmodium falciparum (isolate 3D7) GN=PfMC-2TM - [C6KSL5_PLAF7]
Q8IAX8	DNA/RNA-binding protein Alba, putative OS=plasmodium falciparum (isolate 3D7) GN=PF08_0074 - [Q8IAX8_PLAF7]
Q7K6A4	S-adenosylmethionine synthase OS=plasmodium falciparum (isolate 3D7) GN=PfSAMS - [Q7K6A4_PLAF7]
Q8I2G1	Ring-exported protein 1 OS=plasmodium falciparum (isolate 3D7) GN=REX1 - [Q8I2G1_PLAF7]
Q8IC42	Putative uncharacterized protein OS=plasmodium falciparum (isolate 3D7) GN=PF07_0008 - [Q8IC42_PLAF7]
Q8IKW5	Elongation factor 2 OS=plasmodium falciparum (isolate 3D7) GN=PF14_0486 - [Q8IKW5_PLAF7]
Q8IJS1	Hypoxanthine phosphoribosyltransferase OS=plasmodium falciparum (isolate 3D7) GN=PF10_0121 - [Q8IJS1_PLAF7]
Q8IDV1	60S ribosomal protein L6-2, putative OS=plasmodium falciparum (isolate 3D7) GN=PF13_0213 - [Q8IDV1_PLAF7]
Q8I492	Mature parasite-infected erythrocyte surface antigen (MESA) or PfEMP2 OS=plasmodium falciparum (isolate 3D7) GN=MESA - [Q8I492_PLAF7]
Q8IDH5	Thioredoxin-related protein, putative OS=plasmodium falciparum (isolate 3D7) GN=PF13_0272 - [Q8IDH5_PLAF7]
Q8II61	60S ribosomal protein P0 OS=plasmodium falciparum (isolate 3D7) GN=PF11_0313 - [Q8II61_PLAF7]
Q8I0V4	Endoplasmin homolog, putative OS=plasmodium falciparum (isolate 3D7) GN=PFL1070c - [Q8I0V4_PLAF7]
Q8II73	Spermidine synthase OS=plasmodium falciparum (isolate 3D7) GN=PF11_0301 - [Q8II73_PLAF7]
Q8ILL3	60S ribosomal protein L5, putative OS=plasmodium falciparum (isolate 3D7) GN=PF14_0230 - [Q8ILL3_PLAF7]
C0H4Y6	Protein disulfide isomerase OS=plasmodium falciparum (isolate 3D7) GN=PfPDI-8 - [C0H4Y6_PLAF7]
Q8ILL2	60S ribosomal protein L7-3, putative OS=plasmodium falciparum (isolate 3D7) GN=PF14_0231 - [Q8ILL2_PLAF7]
Q8I2X3	Glideosome-associated protein 50 OS=plasmodium falciparum (isolate 3D7) GN=GAP50 - [Q8I2X3_PLAF7]
Q8I3Y8	Myo-inositol 1-phosphate synthase, putative OS=plasmodium falciparum (isolate 3D7) GN=PFE0585c - [Q8I3Y8_PLAF7]
Q8IJC6	60S ribosomal protein L3, putative OS=plasmodium falciparum (isolate 3D7) GN=PF10_0272 - [Q8IJC6_PLAF7]
Q8I488	PIESP2 erythrocyte surface protein OS=plasmodium falciparum (isolate 3D7) GN=PFE0060w - [Q8I488_PLAF7]
Q8IEQ1	26S proteasome regulatory subunit, putative OS=plasmodium falciparum (isolate 3D7) GN=PF13_0033 - [Q8IEQ1_PLAF7]
Q6LFH8	Ornithine aminotransferase OS=plasmodium falciparum (isolate 3D7) GN=OAT - [OAT_PLAF7]
Q7KQK0	CAMP-dependent protein kinase regulatory subunit, putative OS=plasmodium falciparum (isolate 3D7) GN=PKAr - [Q7KQK0_PLAF7]
Q8I0U8	Merozoite surface protein 1 OS=plasmodium falciparum (isolate 3D7) GN=MSP1 - [Q8I0U8_PLAF7]
Q8I2F2	Putative uncharacterized protein OS=plasmodium falciparum (isolate 3D7) GN=PFI1780w - [Q8I2F2_PLAF7]
Q8IC01	Cg4 protein OS=plasmodium falciparum (isolate 3D7) GN=PF07_0033 - [Q8IC01_PLAF7]
Q8I5D2	101 kDa malaria antigen OS=plasmodium falciparum (isolate 3D7) GN=ABRA - [ABRA_PLAF7]
Q8I3L4	Acyl-CoA synthetase, PfACS10 OS=plasmodium falciparum (isolate 3D7) GN=PfACS10 - [Q8I3L4_PLAF7]
Q8I2Z8	6-phosphofructokinase, putative OS=plasmodium falciparum (isolate 3D7) GN=PFI0755c - [Q8I2Z8_PLAF7]
Q76NM5	Erythrocyte binding antigen-140 OS=plasmodium falciparum (isolate 3D7) GN=eba-140 - [Q76NM5_PLAF7]
Q8I5T3	Non-SERCA-type Ca2+-transporting P-ATPase OS=plasmodium falciparum (isolate 3D7) GN=ATPase4 - [Q8I5T3_PLAF7]

## Sheet: Antwi-Baffour et al., 2017
ID	Description
P04934	Merozoite surface protein 1
P08569	Merozoite surface protein 1
P13819	Merozoite surface protein 1
P19598	Merozoite surface protein 1
P86287	Actin-1 41871 PLAFX
Q8I4X0	Actin-1 41871 PLAF7
P10988	Actin-1 41843 PLAFO
P11144	Heat shock 70 kDa protein 74
Q00080	Elongation factor 1-alpha 49
P06719	Knob-associated histidine-rich protein
P14643	Tubulin beta chain 49751.4 P
Q7KQL5	Tubulin beta chain 49751.4 P
P38545	GTP-binding nuclear protein
Q27727	Enolase 48704.2 PLAFA
Q8IJN7	Enolase 48678.1 PLAF7
Q9UAL5	Enolase 48662.1 PLAFG
P14140	Tubulin beta chain 49814.4 P
P13830	Ring-infected erythrocyte surface antigen
Q25761	ADP-ribosylation factor 1 20
Q7KQL3	ADP-ribosylation factor 1 20
Q94650	ADP-ribosylation factor 1 20
P12078	Heat shock 70 kDa protein PP
P13816	Glutamic acid-rich protein 8
P19260	Merozoite surface antigen 2
P19599	Merozoite surface antigen 2
P50490	Apical membrane antigen 1 71
Q03498	V-type proton ATPase catalytic subunit A
P06916	300 kDa antigen AG231
P04928	S-antigen protein 33695.1
Q9U591	Glycophorin-binding protein

## Sheet: Abdi et al., 2017
ID	Description
Q8IKK7	glyceraldehyde-3-phosphate dehydrogenase
O96124	erythrocyte membrane protein 3
Q8I0P6	elongation factor 1-alpha
C0H571	high molecular weight rhoptry protein 2
Q8I4X0	actin I
Q76NM3	L-lactate dehydrogenase
Q8I2G1	ring-exported protein 1
Q8IJQ4	conserved Plasmodium protein, unknown function
Q9TY99	knob-associated histidine-rich protein
Q8IC42	Plasmodium exported protein, unknown function
Q8IC43	small exported membrane protein 1
Q8ILZ1	rhoptry-associated protein 1
Q8IIJ8	heat shock protein 101
Q8IDQ9	phosphoethanolamine N-methyltransferase
Q8I0U8	merozoite surface protein 1
P38545	GTP-binding nuclear protein RAN/TC4
P11144	heat shock protein 70
Q8IDG9	Plasmodium exported protein, unknown function
Q8IKF0	eukaryotic initiation factor 4A
C6KSL9	conserved Plasmodium protein, unknown function
A0A5K1K8Y8	DNA/RNA-binding protein Alba 4
Q8IBA0	receptor for activated c kinase
Q8IJ56	glutamate-rich protein
Q8I484	rhoptry-associated protein 2
Q8IKC8	exported protein 2
O77310	cytoadherence linked asexual protein 3.1
Q8I4R5	rhoptry neck protein 3
C6KT50	pyridoxine biosynthesis protein PDX1
Q8IFP2	40S ribosomal protein S19
Q9TY95	serine repeat antigen 5
O97313	40S ribosomal protein S3A, putative
Q8IKH8	40S ribosomal protein S3
O97336	EMP1 trafficking protein-7
Q8IAK9	Plasmodium exported protein (PHISTc), unknown function
K7NTP5	heat shock protein 70
Q8IDG8	membrane associated histidine-rich protein
Q8IAX8	DNA/RNA-binding protein Alba 1
Q8II61	60S ribosomal protein P0
Q8ILL3	60S ribosomal protein L5, putative
Q8IIR9	casein kinase 2, alpha subunit
Q8IFM0	Plasmodium exported protein (PHISTb), unknown function
Q8IJ52	duffy binding-like merozoite surface protein
Q8IIU8	40S ribosomal protein S4, putative
Q8I2X3	glideosome-associated protein 50
C0H4V6	14-3-3 protein
Q8I5L6	clathrin heavy chain, putative
Q8IL02	40S ribosomal protein S5
Q8I490	Plasmodium exported protein, unknown function
C0H5L9	membrane associated histidine-rich protein
Q8IBI3	proteasome subunit alpha type-5, putative
A0A5K1K8J3	glideosome-associated connector
Q8I485	rhoptry-associated protein 3
Q8IEI6	EMP1-trafficking protein
Q8I2X4	heat shock protein 70
Q8IEN3	carbamoyl phosphate synthetase
Q8IL58	60S ribosomal protein L1, putative
Q7K6A4	S-adenosylmethionine synthetase
Q8I487	skeleton-binding protein 1
O96128	early transcribed membrane protein 2
C6KT18	histone H2A
Q8I202	Plasmodium exported protein, unknown function
Q8I431	60S ribosomal protein L4
Q8IAX5	40S ribosomal protein S16, putative
Q8IJ76	early transcribed membrane protein 10.2
Q8ILA1	translocon component PTEX150
Q8IM10	40S ribosomal protein S8e, putative
Q8I395	high molecular weight rhoptry protein 3
P27362	phosphoglycerate kinase
Q9TY96	serine repeat antigen 6
C0H516	ras-related protein RAB7
Q8IKV6	rhoptry neck protein 2
Q8I0U6	ring-infected erythrocyte surface antigen
Q8I207	Plasmodium exported protein (PHISTb), unknown function
Q8IJD4	40S ribosomal protein S2
Q8I0V4	endoplasmin, putative
C0H4N5	dynein heavy chain, putative
C6KT34	cell division cycle protein 48 homologue, putative
B9ZSJ6	phosphatidylinositol 4-kinase, putative
Q8IC05	heat shock protein 90
Q8IJE8	conserved Plasmodium protein, unknown function
Q8I525	conserved Plasmodium protein, unknown function
Q8IIS9	polyadenylate-binding protein-interacting protein 1, putative
C6KSV0	histone H3
Q8I489	heat shock protein 40, type II
Q8I2G0	ring-exported protein 2
Q8IET7	40S ribosomal protein S7, putative
A0A5K1K925	40S ribosomal protein S11
B9ZSJ3	Pfmc-2TM Maurer's cleft two transmembrane protein
Q8I3T8	60S ribosomal protein L12, putative
Q8IHN1	ring-infected erythrocyte surface antigen
Q8ID94	conserved Plasmodium protein, unknown function
O96275	liver stage antigen 3
A0A5K1K7X4	early transcribed membrane protein 5
Q8IIA2	40S ribosomal protein S18, putative
Q8IJA0	26S proteasome regulatory subunit RPN9, putative
Q8IBE8	erythrocyte binding antigen-175
Q8I669	EMP1-trafficking protein
C6KSR5	coatomer alpha subunit, putative
Q8IDR3	myosin A
A0A5K1K8V8	60S ribosomal protein L6-2, putative
Q8I2B4	erythrocyte binding antigen-181
Q8IE09	60S ribosomal protein L23, putative
Q8IDB0	40S ribosomal protein S15
Q8IEQ1	26S protease regulatory subunit 10B, putative
Q7KQL9	fructose-bisphosphate aldolase
Q8IBQ6	60S ribosomal protein L11a, putative
C6KSZ7	conserved Plasmodium protein, unknown function
O97272	conserved Plasmodium membrane protein, unknown function
Q8II72	parasitophorous vacuolar protein 1
C0H496	reticulocyte binding protein homologue 4
Q6LFH8	ornithine aminotransferase
Q8IBY8	conserved Plasmodium protein, unknown function
Q7KQM5	early transcribed membrane protein 14.1
Q8IL57	serine/threonine protein kinase, putative
Q8IKY8	conserved Plasmodium protein, unknown function
Q8ILX0	conserved Plasmodium protein, unknown function
Q8II89	conserved Plasmodium protein, unknown function
Q8IK21	early transcribed membrane protein 10.1
O77381	40S ribosomal protein S11, putative
O97241	ubiquitin-conjugating enzyme E2, putative
Q8ILV2	60S ribosomal protein L10, putative
Q8ID28	26S proteasome regulatory subunit RPN11, putative
Q8I5P5	glycerol-3-phosphate dehydrogenase, putative
Q8I3T4	FACT complex subunit SPT16, putative
Q8IKM5	60S ribosomal protein L27
Q8I5D2	merozoite surface protein 9
O96120	Plasmodium exported protein (hyp9), unknown function
Q8ILL2	60S ribosomal protein L7-3, putative
Q8I608	nucleosome assembly protein
Q8I502	40S ribosomal protein S17, putative
Q8ILK8	conserved Plasmodium protein, unknown function
Q8IDI5	60S ribosomal protein L17, putative
Q8IIV2	histone H4
Q8IDG3	proteasome subunit alpha type-4, putative
Q8IIF0	exported protein 1
Q8IDX8	merozoite surface protein 7
Q7KQK2	polyubiquitin
C6KSV9	SWIB/MDM2 domain-containing protein
Q8IHR8	ras-related protein Rab-6
A0A143ZZD7	liver stage antigen 1
Q8IBN1	rhoptry-associated leucine zipper-like protein 1
Q7KQL5	tubulin beta chain
O96278	Plasmodium exported protein (hyp9), unknown function
C0H482	protein kinase, putative
Q8IJX8	DNA/RNA-binding protein Alba 3
Q8IBV7	histone H2B variant
Q8IEJ5	conserved Plasmodium protein, unknown function
Q8I206	Plasmodium exported protein (PHISTa), unknown function
Q9U0N1	glutamic acid-rich protein
C0H4C4	conserved Plasmodium protein, unknown function
C0H4F8	Chorein N-terminal domain-containing protein
Q8IIG1	conserved Plasmodium protein, unknown function

## Sheet: Sampaio et al., 2018
ID	Description
Q8I0U8	merozoite surface protein 1
C0H571	high molecular weight rhoptry protein 2
Q8I0P6	elongation factor 1-alpha; elongation factor 1-alpha
O77310	cytoadherence linked asexual protein 3.1;cytoadherence linked asexual protein 3.2
Q8IB24	heat shock protein 70; heat shock protein 70
Q8I2Z8	ATP-dependent 6-phosphofructokinase
Q8IBI3	proteasome subunit alpha type-5, putative
Q8I2X4	heat shock protein 70
Q8IKK7	glyceraldehyde-3-phosphate dehydrogenase
C6KST3	proteasome subunit alpha type-2, putative
Q8IC05	heat shock protein 90
C0H551	glutamine synthetase, putative
Q7KQK6	GTP-binding nuclear protein RAN/TC4
Q8IDG3	proteasome subunit alpha type-4, putative
Q8IKC9	proteasome subunit beta type-2, putative
O77396	proteasome subunit alpha type-3, putative
Q7K6A9	proteasome subunit beta type-4
Q8I395	high molecular weight rhoptry protein 3
Q8IJN9	heat shock protein 60
Q7KQL9	fructose-bisphosphate aldolase
Q8I4X0	actin I
Q8ILZ1	rhoptry-associated protein 1
Q8IK90	proteasome subunit alpha type-1, putative
Q8IFP2	40S ribosomal protein S19
C6KT50	pyridoxine biosynthesis protein PDX1
Q8IAR3	proteasome subunit alpha type-6, putative
Q7KQL5	tubulin beta chain
Q8I6U8	glycophorin binding protein
Q8I6T3	proteasome subunit beta type-7, putative
Q8IDQ9	phosphoethanolamine N-methyltransferase
Q8ILL3	60S ribosomal protein L5, putative
Q8IKC8	exported protein 2
O97250	60S ribosomal protein L7, putative
Q8I492	mature parasite-infected erythrocyte surface antigen
A0A5K1K7U1	proteasome subunit beta type-1, putative
Q6LFH8	ornithine aminotransferase
C6KT34	cell division cycle protein 48 homologue, putative
C6KTA4	heat shock protein 70; heat shock protein 70+C2:C60
Q8IAX5	40S ribosomal protein S16, putative
Q8IAX8	DNA/RNA-binding protein Alba 1
Q7K6A4	S-adenosylmethionine synthetase
Q8I0U7	proteasome subunit beta type-6, putative
Q8IJX8	DNA/RNA-binding protein Alba 3
Q8I0V4	endoplasmin, putative
Q8IEK3	26S protease regulatory subunit 7, putative
Q8IDG2	proteasome subunit alpha type-7, putative
Q8IDB0	40S ribosomal protein S15
Q8ID28	26S proteasome regulatory subunit RPN11, putative
Q8IKH8	40S ribosomal protein S3
Q8I261	proteasome subunit beta type-3, putativeprot+C2:C60easome subunit beta type-3, putative
Q9TY99	knob-associated histidine-rich protein
O77320	conserved Plasmodium protein, unknown function
O77395	40S ribosomal protein S15A, putative
O97320	histone H2A.Z; histone H2A
Q8I484	rhoptry-associated protein 2
A0A5K1K8H7	ras-related protein Rab-1B
A0A5K1K925	40S ribosomal protein S11
Q8I3U2	sporozoite surface antigen MB2
A0A5J6D063	multidrug resistance protein 1
C0H4T9	CCR4-associated factor 1
C0H4U4	conserved Plasmodium protein, unknown function
Q8IB85	ankyrin-repeat protein, putative
Q8IBA0	receptor for activated c kinase
P27362	phosphoglycerate kinase
Q8IJW0	26S protease regulatory subunit 4, putative
Q8IJN7	enolase
Q8IJA0	26S proteasome regulatory subunit RPN9, putative
Q8IIV2	histone H4
Q8IIV1	histone H2B
Q8IIG6	phosphoglycerate mutase, putative
Q8IIA7	kelch domain-containing protein, putative
Q8IHR8	ras-related protein Rab-6
Q8I5N2	anaphase-promoting complex subunit 10, putative
Q8IET7	40S ribosomal protein S7, putative
Q8IEM5	mRNA-decapping enzyme 2, putative
Q76NM4	ras-related protein Rab-11A; ras-related protein Rab-11B;
Q76NM3	L-lactate dehydrogenase
Q8ILT0	NADP-specific glutamate dehydrogenase
Q8IL11	M17 leucyl aminopeptidase
Q8IKR1	V-type H(+)-translocating pyrophosphatase, putative
Q8IKF0	eukaryotic initiation factor 4A
O96124	erythrocyte membrane protein 3
O77381	40S ribosomal protein S11, putative
Q8I207	Plasmodium exported protein (PHISTb), unknown function
Q8I1P1	apical merozoite protein
Q8I3T4	FACT complex subunit SPT16, putative
C6KT19	histone H3 variant;histone H3
C6KT91	conserved Plasmodium membrane protein, unknown function
C0H4V6	14-3-3 protein
C0H4Y6	protein disulfide isomerase
Q8I3D1	stevor
Q8IJD4	40S ribosomal protein S2
Q8IJD3	conserved Plasmodium protein, unknown function
Q8II60	26S protease regulatory subunit 6A, putative
Q8IHU0	60S ribosomal protein L28
Q8I5J1	AP2 domain transcription factor
C0H5H0	heat shock protein 110, putative
Q7KQM5	early transcribed membrane protein 14.1
Q8IKW4	conserved Plasmodium protein, unknown function
Q8IKQ5	vacuolar protein sorting-associated protein 4
A0A144A5C9	conserved Plasmodium protein, unknown function

## Sheet: Dekel et al., 2021
ID	Description
Q8IJN7	ENO Enolase Tax_Id=36329
Q7KQL9	PF14_0425 Fructose‐bisphosphate aldolase Tax_Id=36329
Q9TY95	SERA Serine‐repeat antigen protein Tax_Id=36329
Q8I3X4	PFE0660c Purine nucleotide phosphorylase, putative Tax_Id=36329
Q8IKK7	GAPDH Glyceraldehyde‐3‐phosphate dehydrogenase Tax_Id=36329
P27362	PGK Phosphoglycerate kinase Tax_Id=36329
Q8I0U8	MSP1 Merozoite surface protein 1 Tax_Id=36329
Q8IEK1	MAL13P1.56 M1‐family aminopeptidase Tax_Id=36329
C6KTA4	PFF1300w Pyruvate kinase Tax_Id=36329
Q8IJS1	PF10_0121 Hypoxanthine phosphoribosyltransferase Tax_Id=36329
Q8IB24	PF08_0054 Heat shock 70 kDa protein Tax_Id=36329
Q8I0P6	PF13_0304 Elongation factor 1‐alpha Tax_Id=36329
Q7K6A4	PfSAMS S‐adenosylmethionine synthase Tax_Id=36329
Q8IKW5	PF14_0486 Elongation factor 2 Tax_Id=36329
Q8ILA4	PF14_0341 Glucose‐6‐phosphate isomerase Tax_Id=36329
C0H5J9	MAL13P1.308 Uncharacterized protein Tax_Id=36329
Q76NL8	flN Falcilysin Tax_Id=36329
K7NTP5	Hsp70‐x Tax_Id=36329
Q8IIG6	PF11_0208 Phosphoglycerate mutase, putative Tax_Id=36329
C6KT76	PFF1155w Hexokinase Tax_Id=36329
Q8I566	PFL1720w Serine hydroxymethyltransferase Tax_Id=36329
Q7KQM0	TPI Triosephosphate isomerase Tax_Id=36329
Q8I6U8	GBP Glycophorin‐binding protein Tax_Id=36329
Q8IC05	PF07_0029 Heat shock protein 86 Tax_Id=36329
Q8I5D2	ABRA 101 kDa malaria antigen Tax_Id=36329
Q8I3M5	PFE1195w Karyopherin beta Tax_Id=36329
Q76NM6	vapA V‐type proton ATPase catalytic subunit A Tax_Id=36329
P50250	PFE1050w Adenosylhomocysteinase Tax_Id=36329
Q8IJA9	PF10_0289 Adenosine deaminase, putative Tax_Id=36329
Q8I3Y8	PFE0585c Myo‐inositol 1‐phosphate synthase, putative Tax_Id=36329
Q8I603	PFL0210c Eukaryotic initiation factor 5a, putative Tax_Id=36329
Q6ZMA8	PFD0305c Vacuolar ATP synthase subunit b Tax_Id=36329
Q8IDV0	PF13_0214 Elongation factor 1‐gamma, putative Tax_Id=36329
Q8IIK8	CyP22 Peptidyl‐prolyl cis‐trans isomerase Tax_Id=36329
Q8III5	PF11_0189 Insulinase, putative Tax_Id=36329
Q8I5C5	MIF Macrophage migration inhibitory factor homologue Tax_Id=36329
Q8I1Y0	PF41 Merozoite surface protein P41 Tax_Id=36329
Q8IL80	TPx1 Thioredoxin peroxidase 1 Tax_Id=36329
Q8IC01	PF07_0033 Cg4 protein Tax_Id=36329
Q8I4X0	PFL2215w Actin‐1 Tax_Id=36329
Q8IL11	LAP M17 leucyl aminopeptidase Tax_Id=36329
Q8ILT0	PF14_0164 Glutamate dehydrogenase Tax_Id=36329
Q8I2X4	PFI0875w Heat shock protein 70 (HSP70) homologue Tax_Id=36329
C6KT34	PFF0940c Cell division cycle protein 48 homologue, putative Tax_Id=36329
O96164	SERA‐4 Serine repeat antigen 4 (SERA‐4) Tax_Id=36329
Q8ID43	PF13_0349 Nucleoside diphosphate kinase Tax_Id=36329
Q8IDZ9	PF13_0179 Isoleucine‐tRNA ligase, putative Tax_Id=36329
Q76NN7	PfCyP19 Peptidyl‐prolyl cis‐trans isomerase Tax_Id=36329
C0H4Y6	PfPDI‐8 Protein disulfide‐isomerase Tax_Id=36329
C6KT50	PFF1025c Pyridoxine/pyridoxal 5‐phosphate biosynthesis enzyme Tax_Id=36329
Q8IDQ9	PfPMT Phosphoethanolamine N‐methyltransferase Tax_Id=36329
Q8IDJ8	PF13_0262 Lysine‐‐tRNA ligase Tax_Id=36329
Q8IAV1	PF08_0091 Uncharacterized protein Tax_Id=36329
Q8ILI6	PF14_0257 Acidic leucine‐rich nuclear phosphoprotein 32‐related protein Tax_Id= PF14_0517
Q8IKT5	Peptidase, putative Tax_Id=36329
Q8I2J4	Pfn Profilin Tax_Id=36329
Q8IKC9	PF14_0676 Proteasome subunit beta type Tax_Id=36329
Q7KQL8	PF14_0545 Thioredoxin Tax_Id=36329
Q8I320	PfEF‐1beta Elongation factor 1‐beta Tax_Id=36329
Q8ILP3	Pf113 Surface protein, Pf113 Tax_Id=36329
Q8IJR9	PF10_0123 GMP synthetase Tax_Id=36329
O15770	GR3 Glutathione reductase Tax_Id=36329
C6KST3	PFF0420c Proteasome subunit alpha type 2, putative Tax_Id=36329
Q8I261	PFA_0400c Beta3 proteasome subunit, putative Tax_Id=36329
Q8I333	PFI0580c Falstatin, putative Tax_Id=36329
Q8I3F1	PFE1600w Uncharacterized protein Tax_Id=36329
Q8I5F4	PFL1270w Cof‐like hydrolase, had‐superfamily, subfamily iib Tax_Id=36329
Q8IAM2	1‐cyspxn 1‐cys peroxiredoxin Tax_Id=36329
Q8IEU2	pfg27‐25 Plasmodium falciparum gamete antigen 27/25 Tax_Id=36329
Q9NLB2	GRX1 Glutaredoxin Tax_Id=36329
C6KTB1	Protein DJ-1
Q8IBF2	EMP1-trafficking protein
Q8IIU7	Translocon component PTEX88
Q8I2Q0	Parasitophorous vacuolar protein 5, putative
C0H4V6	MAL8P1.69 14‐3‐3 protein, putative Tax_Id=36329
Q8II72	PF11_0302 Conserved Plasmodium protein Tax_Id=36329
O96127	PFB0115w Conserved Plasmodium protein Tax_Id=36329
P61076	Thioredoxin reductase 2 Tax_Id=36329
Q8IIR7	ERC Endoplasmic reticulum‐resident calcium binding protein Tax_Id=36329
Q8I4T7	PFL2385c Conserved Plasmodium protein Tax_Id=36329
C0H4C9	PFE0320w Uncharacterized protein Tax_Id=36329
Q6LFH8	OAT Ornithine aminotransferase Tax_Id=36329
Q8IFP3	PFD1050w Alpha‐tubulin ii Tax_Id=36329
O77365	PFC0485w Protein kinase, putative Tax_Id=36329
C6KT82	PFF1185w Smarca‐related protein Tax_Id=36329
Q8I467	PFE0165w Cofilin/actin‐depolymerizing factor homolog 1 Tax_Id=36329
O97319	PFC0870w Elongation factor 1 (EF‐1), putative Tax_Id=36329
Q8IJF5	PF10_0243 Conserved Plasmodium protein Tax_Id=36329
C0H4C1	PFE0128c Uncharacterized protein Tax_Id=36329
C0H581	PFI1540w Putative uncharacterized protein Tax_Id=36329
C0H5H4	MAL13P1.226 Uncharacterized protein Tax_Id=36329
C6KTA3	PFF1295w Uncharacterized protein Tax_Id=36329
O77368	PfATPase7 P‐type ATPase, putative Tax_Id=36329
O96130	OPP Octaprenyl pyrophosphate synthase Tax_Id=36329
P46468	PF07_0047 Putative cell division cycle ATPase Tax_Id=36329
P61074	PCNA Proliferating cell nuclear antigen Tax_Id=36329
Q76NM3	PfLDH L‐lactate dehydrogenase Tax_Id=36329
Q76NN6	PFD0950w Ran binding protein 1, putative Tax_Id=36329
Q7KQK0	PKAr CAMP‐dependent protein kinase regulatory subunit, putative Tax_Id=36329
Q7KQK5	AMA1 Apical membrane antigen 1, AMA1 Tax_Id=36329
Q7KQK6	Ran GTP‐binding nuclear protein ran/tc4 Tax_Id=36329
Q8I288	PFA_0260c Adenylyl cyclase‐associated protein Tax_Id=36329
Q8I3U0	PFE0840c Transcription factor with AP2 domain(S), putative Tax_Id=36329
Q8I3Z5	TCTP Translationally‐controlled tumor protein homolog Tax_Id=36329
Q8I5D7	PFL1360c Conserved Plasmodium protein Tax_Id=36329
Q8I638	ACS7 Acyl‐CoA synthetase, PfACS7 Tax_Id=36329
Q8I6T3	PF13_0156 Proteasome subunit beta type Tax_Id=36329
Q8IAX8	PF08_0074 DNA/RNA‐binding protein Alba, putative Tax_Id=36329
Q8IB77	MAL8P1.33 GTP binding protein, putative Tax_Id=36329
Q8IBN7	MAL7P1.114 P36‐like protein homologue, putative Tax_Id=36329
Q8ID66	PF92 Merozoite surface protein P92 Tax_Id=36329
Q8IDC6	MAL13P1.284 Pyrroline carboxylate reductase Tax_Id=36329
Q8IEH3	MAL13P1.73 Uncharacterized protein Tax_Id=36329
Q8II43	PF11_0331 T‐complex protein 1 subunit alpha Tax_Id=36329
Q8II81	PF11_0293 Multiprotein bridging factor type 1, putative Tax_Id=36329
Q8IIA4	PF11_0270 Threonine‐‐tRNA ligase, putative Tax_Id=36329
Q8IIB7	PF11_0257 Ethanolamine kinase, putative Tax_Id=36329
Q8IIJ9	PF11_0174 Probable cathepsin C Tax_Id=36329
Q8IIR3	PF11_0540a Conserved Plasmodium protein Tax_Id=36329
Q8IJ52	PF10_0348 Erythrocyte membrane protein, putative Tax_Id=36329
Q8IKX8	PF14_0473 Rrp6 homologue, putative Tax_Id=36329
Q8ILB9	PF14_0326 Dynein‐related AAA‐type ATPase Tax_Id=36329
Q8IM77	PF14_0013 Uncharacterized J domain‐containing protein PF14_0013 Tax_Id=3632
Q8IBT4	PF07_0068 Cysteine desulfurase, putative Tax_Id=36329
C0H534	PFI0565w Putative uncharacterized protein Tax_Id=36329
Q8I240	PFA_0510w Bromodomain protein, putative Tax_Id=36329
Q8IDA0	gc‐betA Guanylyl cyclase Tax_Id=36329
Q8IIN2	PF11_0528 Conserved Plasmodium protein Tax_Id=36329
Q8IBA0	PfRACK Receptor for activated C kinase homolog, PfRACK Tax_Id=36329
O77392	MAL3P6.3 Probable inorganic pyrophosphatase Tax_Id=36329
Q8ILI2	PF14_0261 Proliferation‐associated protein 2g4, putative Tax_Id=36329
O97291	PFC0960c Putative uncharacterized protein Tax_Id=36329
C0H4B3	PFD0872w Uncharacterized protein Tax_Id=36329
Q8IBK6	MAL7P1.132 Uncharacterized protein Tax_Id=36329
Q8ILR9	PF14_0175 Protein PF14_0175 Tax_Id=36329
Q8I408	PFE0475w Asparagine‐tRNA ligase, putative Tax_Id=36329
O97283	PFC0905c Putative uncharacterized protein Tax_Id=36329
C6KSZ3	PFF0735w Uncharacterized protein Tax_Id=36329
Q8IET8	MAL13P1.14 ATP dependent DEAD‐box helicase, putative Tax_Id=36329
Q8ILX7	PF14_0116 Putative uncharacterized protein Tax_Id=36329
Q9TY96	SERA‐6 Serine repeat antigen 6 (SERA‐6) Tax_Id=36329
C6KSS6	PFF0385c Uncharacterized protein Tax_Id=36329
Q8IL26	PF14_0423 GCN2 alpha‐related protein kinase Tax_Id=36329
Q8IIL1	PF11_0160 Conserved Plasmodium protein Tax_Id=36329
Q8ILF2	PF14_0292 Cytosolic preribosomal GTPase, putative Tax_Id=36329
Q8IID5	PF11_0239 Calcium‐dependent protein kinase, putative Tax_Id=36329
Q8ILG1	PF14_0282 Putative uncharacterized protein Tax_Id=36329
C0H5H9	PF13_0264 Ubiquitin‐activating enzyme E1, putative Tax_Id=36329
C6S3B5	PFB0467w 50S ribosomal protein L33, putative Tax_Id=36329
Q8IJ49	PF10_0351 Probable protein Tax_Id=36329
C0H4P4	MAL7P1.146 Uncharacterized protein Tax_Id=36329
C6KSZ6	Pfcrk‐5 Cyclin‐dependent protein kinase, predicted Tax_Id=36329
Q8IL46	PF14_0403 Protein prenyltransferase alpha subunit, putative Tax_Id=36329
Q8IIH3	PF11_0201 Ubiquitin‐protein ligase, putative Tax_Id=36329
O77320	PFC0335c Putative uncharacterized protein Tax_Id=36329
Q8I581	PFL1645w Conserved Plasmodium protein Tax_Id=36329
O96228	PFB0675w Conserved Plasmodium membrane protein Tax_Id=36329
Q8IJI6	PF10_0211 Conserved Plasmodium membrane protein Tax_Id=36329
Q8I3A3	PFI0225w Ubiquitin specific protease, putative Tax_Id=36329
C0H491	PFD0320c Uncharacterized protein Tax_Id=36329
Q8I2V5	PFI0970c TLD domain‐containing protein Tax_Id=36329
Q8I3M8	PFE1180c Uncharacterized protein Tax_Id=36329
Q8IJQ9	PF10_0133 Conserved Plasmodium protein Tax_Id=36329
Q8ILA2	PF14_0343 Putative uncharacterized protein Tax_Id=36329
C6KSN6	PFF0185c Uncharacterized protein Tax_Id=36329
Q8I455	PFE0230w Uncharacterized protein Tax_Id=36329
Q8IDZ8	PfCpn20 Cochaperonin Tax_Id=36329
Q8I569	PFL1705w RNA binding protein, putative Tax_Id=36329
Q8I2P1	PFI1315c Putative uncharacterized protein Tax_Id=36329
Q8I374	PFI0370c Subunit of proteaseome activator complex, putative Tax_Id=36329
C6KTB8	PfPK4 Protein kinase PK4 Tax_Id=36329
Q8IKT7	PF14_0515 Putative uncharacterized protein Tax_Id=36329
C6KSQ4	PFF0275c Nucleoside diphosphate kinase, putative Tax_Id=36329
Q8I3T8	PFE0850c 60S ribosomal protein L12, putative Tax_Id=36329
Q7KQL5	PF10_0084 Tubulin beta chain Tax_Id=36329
C0H5D6	MAL13P1.140 Uncharacterized protein Tax_Id=36329
Q8IBR9	PfEST Exported serine/threonine protein kinase Tax_Id=36329
C0H4L1	MAL7P1.202 Uncharacterized protein Tax_Id=36329
C0H4J3	MAL7P1.225.1 Uncharacterized protein Tax_Id=36329
Q8IKI5	PF14_0620 Metal‐dependent hydrolase, putative Tax_Id=36329
Q8IDY5	PF13_0191 Uncharacterized protein Tax_Id=36329
Q8IDH3	PF13_0273 Uncharacterized protein Tax_Id=36329
Q8ILX0	PF14_0123 Putative uncharacterized protein Tax_Id=36329
Q8IE71	PF13_0139 Uncharacterized protein Tax_Id=36329
O96197	TKL‐1 Protein kinase, putative Tax_Id=36329
C6KSU1	PfCLS Mitochondrial cardiolipin synthase, PfCLS Tax_Id=36329
Q8IEM5	PF13_0048 NUDIX hydrolase, putative Tax_Id=36329
C0H4Q1	PF07_0120 Uncharacterized protein Tax_Id=36329
C6KTD8	PFF1470c DNA polymerase epsilon, catalytic subunit a, putative Tax_Id=36329
Q8IBJ5	PF07_0107 Uncharacterized protein Tax_Id=36329
Q8I5T2	PFL0595c Glutathione peroxidase Tax_Id=36329
C0H563	PFI1285w Protein kinase, putative Tax_Id=36329
Q8IHT2	PF11_0447 Translation initiation factor eIF‐1A, putative Tax_Id=36329
C0H4F8	PFE1120w Uncharacterized protein Tax_Id=36329
Q8I3Q8	PFE1015c Uncharacterized protein Tax_Id=36329
Q8IBA5	PF08_0016 Uncharacterized protein Tax_Id=36329
Q8IDE2	PF13_0298 Uncharacterized protein Tax_Id=36329
Q8I431	PFE0350c 60S ribosomal protein L4, putative Tax_Id=36329
Q8I620	PFL0125c Conserved Plasmodium protein Tax_Id=36329
Q8I542	PFL1845c Calcyclin binding protein, putative Tax_Id=36329
B9ZSJ6	PFD0965W Phosphatidylinositol 4‐kinase, putative Tax_Id=36329
C6S3H2	PF14_0031a Putative uncharacterized protein Tax_Id=36329
Q8IKJ5	PF14_0610 Zinc finger protein, putative Tax_Id=36329
C6KSU6	PFF0490w Uncharacterized protein Tax_Id=36329
Q8I350	PFI0495w Putative uncharacterized protein Tax_Id=36329
Q8IKR4	PF14_0538 Putative uncharacterized protein Tax_Id=36329 283202 Plasmodium falciparum
Q8I5H1	PFL1185c Cytochrome c heme lyase, putative Tax_Id=36329 27717 Plasmodium falciparum
Q9TY98	PFB0190c Conserved Plasmodium protein Tax_Id=36329 271490 Plasmodium falciparum
Q9U0G6	VAR VAR Erythrocyte membrane protein 1, PfEMP1 Tax_Id=36329 250780 Plasmodium falciparum
Q8I6U9	PF14_0597 Cytochrome c1, putative Tax_Id=36329 46186 Plasmodium falciparum
Q8I2W7	PFI0910w DNA helicase, putative Tax_Id=36329 85509 Plasmodium falciparum
Q8IL57	PF14_0392 Serine/threonine protein kinase, putative Tax_Id=36329 263794 Plasmodium falciparum
C6KSV4	PFF0535c Transcription elongation factor SPT5 Tax_Id=36329 149366 Plasmodium falciparum
Q8IJ32	PF10_0368 Dynaminâ€like protein Tax_Id=36329 81526 Plasmodium falciparum
C0H5D9	PF13_0148 Uncharacterized protein Tax_Id=36329 575464 Plasmodium falciparum
C0H4I8	MAL7P1
Q8I3M2	PFE1210c Uncharacterized protein Tax_Id=36329 49181 Plasmodium falciparum
Q8IDA6	MAL13P1
Q8IE81	PF13_0134 Uncharacterized protein Tax_Id=36329 48616 Plasmodium falciparum
Q8I207	PFD0080c Uncharacterized protein Tax_Id=36329 60270 Plasmodium falciparum
C0H487	PFD0160w Uncharacterized protein Tax_Id=36329 460087 Plasmodium falciparum
Q8IBX0	VAR VAR Erythrocyte membrane protein 1, PfEMP1 Tax_Id=36329 238468 Plasmodium falciparum
Q8IK03	PF10_0037 Conserved Plasmodium protein Tax_Id=36329 243183 Plasmodium falciparum
Q8IBY8	PF07_0042 Uncharacterized protein Tax_Id=36329 350703 Plasmodium falciparum
Q8IL54	PF14_0395 Acid cluster protein 33 homologue, putative Tax_Id=36329 67622 Plasmodium falciparum
Q8IKM3	PF14_0581 Apicoplast ribosomal protein S10, putative Tax_Id=36329 32584 Plasmodium falciparum
C6S3B0	PFB0227c Conserved Plasmodium protein Tax_Id=36329 86236 Plasmodium falciparum
Q8I3J1	PFE1365w Uncharacterized protein Tax_Id=36329 20808 Plasmodium falciparum
Q8ILT5	PF14_0159 Protein SEY1 homolog Tax_Id=36329 110609 Plasmodium falciparum
C6KST7	PFF0445w Uncharacterized protein Tax_Id=36329 720516 Plasmodium falciparum
Q8I2N6	PFI1340w Fumarate hydratase, putative Tax_Id=36329 78396 Plasmodium falciparum
Q8IKK6	PF14_0599 Putative uncharacterized protein Tax_Id=36329 97668 Plasmodium falciparum
Q8IIG9	PF11_0205 Alternative splicing factor ASFâ€1 Tax_Id=36329 23652 Plasmodium falciparum
Q8I259	PFA_0410w Putative uncharacterized protein Tax_Id=36329 255042 Plasmodium falciparum
Q8IDL5	PF13_0254 Uncharacterized protein Tax_Id=36329 460860 Plasmodium falciparum
Q8IBM5	PF07_0094 Uncharacterized protein Tax_Id=36329 66301 Plasmodium falciparum
Q8IC14	MAL7P1
Q8I4P3	RIF RIF Rifin Tax_Id=36329 41801 Plasmodium falciparum
Q8IL55	PF14_0394 Putative uncharacterized protein Tax_Id=36329 58371 Plasmodium falciparum
Q8IM32	PF14_0059 Putative uncharacterized protein Tax_Id=36329 338381 Plasmodium falciparum
Q8I519	VAR VAR Erythrocyte membrane protein 1, PfEMP1 Tax_Id=36329 261604 Plasmodium falciparum
Q8IJW1	PF10_0080 Endonuclease, putative Tax_Id=36329 45595 Plasmodium falciparum
Q8IHM8	PF11_0512 RESAlike protein with PHIST and DnaJ domains Tax_Id=36329 95492 Plasmodium falciparum
Q8IDT8	MAL13P1
Q8I1X5	PFD0265w Preâ€mRNA splicing factor, putative Tax_Id=36329 366398 Plasmodium falciparum
Q9NF98	PFC1016w Putative uncharacterized protein Tax_Id=36329 21787 Plasmodium falciparum
Q8IC27	PF07_0016 Uncharacterized protein Tax_Id=36329 218376 Plasmodium falciparum
C0H4Y5	PF08_0014 Apicoplast ribosomal protein L21, putative Tax_Id=36329 38509 Plasmodium falciparum
C0H468	PFC0080c Putative uncharacterized protein Tax_Id=36329 87508 Plasmodium falciparum
Q8IKT2	PF14_0520 6â€phosphogluconate dehydrogenase, decarboxylating Tax_Id=36329 52994 Plasmodium falciparum
Q8IIU3	PF11_0071 RuvB DNA helicase, putative Tax_Id=36329 53406 Plasmodium falciparum
Q8IJW3	PF10_0078 Histone deacetylase, putative Tax_Id=36329 282227 Plasmodium falciparum
C0H4Q9	MAL8P1
Q8IB64	MAL8P1
Q8I5W5	PCRMP 3 PCRMP Cysteine repeat modular protein 3, putative Tax_Id=36329 418846 Plasmodium falciparum
Q8IM05	PF14_0088 Aldo/keto reductase, putative Tax_Id=36329 143353 Plasmodium falciparum
Q8IBW7	VAR VAR Erythrocyte membrane protein 1, PfEMP1 Tax_Id=36329 248942 Plasmodium falciparum
Q8I3V8	PFE0750c RNA recognition motif, putative Tax_Id=36329 98382 Plasmodium falciparum
Q8I545	PFL1830w Ubiquitinâ€like protein, putative Tax_Id=36329 8601 Plasmodium falciparum
Q8ID92	PF13_0326 Cofilin/actinâ€depolymerizing factor homolog 2 Tax_Id=36329 16997 Plasmodium falciparum
Q76NM5	ebaâ€140 ebaâ€140 Erythrocyte binding antigenâ€140 Tax_Id=36329 140596 Plasmodium falciparum
O97331	PFC0075c Putative uncharacterized protein Tax_Id=36329 34316 Plasmodium falciparum
Q8IL71	PF14_0377 Vesicleâ€associated membrane protein, putative Tax_Id=36329 27686 Plasmodium falciparum
Q8IE35	PF13_0161 Uncharacterized protein Tax_Id=36329 205477 Plasmodium falciparum
Q8IIZ6	PF10_0406 Erythrocyte membrane protein 1, PfEMP1 Tax_Id=36329 248436 Plasmodium falciparum
Q8IBB3	PF08_0011 Leucineâ€tRNA ligase Tax_Id=36329 178430 Plasmodium falciparum
Q8IJ55	SPAM SPAM Merozoite surface protein 3 Tax_Id=36329 40119 Plasmodium falciparum
Q8I494	RIF RIF Rifin Tax_Id=36329 41779 Plasmodium falciparum
Q8II22	PF11_0353 Conserved Plasmodium protein Tax_Id=36329 214592 Plasmodium falciparum
Q8IKP8	PF14_0556 Putative uncharacterized protein Tax_Id=36329 183546 Plasmodium falciparum
Q8I338	PFI0555c Putative uncharacterized protein Tax_Id=36329 147227 Plasmodium falciparum
Q8I284	PFA_0280w Asparagineâ€rich antigen Pfa35â€2 Tax_Id=36329 364073 Plasmodium falciparum
Q8IJD6	PF10_0262 Conserved Plasmodium protein Tax_Id=36329 196492 Plasmodium falciparum
Q8IHZ1	PF11_0385 UVBâ€resistance protein UVR8 homologue Tax_Id=36329 48114 Plasmodium falciparum
Q8ILR6	UFD1 UFD1 Ubiquitin fusion degradation protein UFD1, putative Tax_Id=36329 32478 Plasmodium falciparum
O77375	PFC0805w DNAâ€directed RNA polymerase Tax_Id=36329 278676 Plasmodium falciparum
Q8IK59	PF14_0747 Surface associated interspersed gene
Q8IBE9	MAL7P1
Q8I5M1	PFL0905c Conserved Plasmodium protein Tax_Id=36329 58797 Plasmodium falciparum
Q8IJ92	PF10_0307 Conserved Plasmodium protein Tax_Id=36329 109276 Plasmodium falciparum
C6S3L1	PFL1970w Erythrocyte membrane protein 1, PfEMP1 Tax_Id=36329 247315 Plasmodium falciparum
Q8IIV7	PF11_0056 Conserved Plasmodium protein Tax_Id=36329 76077 Plasmodium falciparum
Q8I3L1	PFE1265w Gâ€protein coupled receptor, putative Tax_Id=36329 55704 Plasmodium falciparum
C6KTB7	PFF1365c Putative E3 ubiquitinâ€protein ligase protein PFF1365c Tax_Id=36329 1206019 Plasmodium falciparum
Q8I531	ApiAP2 ApiAP2 Transcription factor with AP2 domain(S), putative Tax_Id=36329 299381 Plasmodium falciparum
O77384	PFC0760c Protein PFC0760c Tax_Id=36329 402952 Plasmodium falciparum
Q8IJ89	PF10_0310 Conserved Plasmodium protein Tax_Id=36329 106689 Plasmodium falciparum
C6KT56	PFF1055c Uncharacterized protein Tax_Id=36329 92452 Plasmodium falciparum
Q8I303	PFI0730w BSD domain, putative Tax_Id=36329 84017 Plasmodium falciparum
Q8II83	PF11_0291 Conserved Plasmodium protein Tax_Id=36329 212865 Plasmodium falciparum
Q8IM18	PF14_0073 Putative uncharacterized protein Tax_Id=36329 241131 Plasmodium falciparum
C0H527	PFI0410c Putative uncharacterized protein Tax_Id=36329 241297 Plasmodium falciparum
Q8IBA3	PF08_0018 Translation initiation factorâ€like protein Tax_Id=36329 164181 Plasmodium falciparum
O77366	PFC0850c Endonuclease/exonuclease/phosphatase family protein, putative Tax_Id 108306 Plasmodium falciparum
C0H4P2	MAL7P1
C0H4F2	PFE1010w Protein phosphatase, putative Tax_Id=36329 83405 Plasmodium falciparum
Q8IHV9	PF11_0417 Conserved Plasmodium protein Tax_Id=36329 219855 Plasmodium falciparum
O96205	PFB0560w Conserved Plasmodium protein Tax_Id=36329 477854 Plasmodium falciparum
C0H4K5	MAL7P1
C6KSV0	PFF0510w Histone H3 Tax_Id=36329 15446 Plasmodium falciparum
Q8IDB6	MAL13P1
Q8IKU7	PF14_0504 Putative uncharacterized protein Tax_Id=36329 110617 Plasmodium falciparum
C6KST1	PFF0410w Uncharacterized protein Tax_Id=36329 233099 Plasmodium falciparum
O97247	PFC0285c Tâ€complex protein beta subunit, putative Tax_Id=36329 59068 Plasmodium falciparum
Q8IES7	MAL13P1
C0H575	PFI1468c Leucineâ€rich repeat protein 8, LRR8 Tax_Id=36329 138632 Plasmodium falciparum
O77339	PFC0560c Putative uncharacterized protein Tax_Id=36329 94883 Plasmodium falciparum
Q8IIC8	PF11_0246 Conserved Plasmodium protein Tax_Id=36329 153698 Plasmodium falciparum
Q8IDQ6	PF13_0237 Uncharacterized protein Tax_Id=36329 114585 Plasmodium falciparum
Q8IL47	PF14_0402 Putative uncharacterized protein Tax_Id=36329 249604 Plasmodium falciparum
Q8IBH9	PF07_0115 Cation transporting ATPase, cation transporter Tax_Id=36329 225077 Plasmodium falciparum
Q8IE42	PF13_0155 Uncharacterized protein Tax_Id=36329 320137 Plasmodium falciparum
Q8IHU6	PF11_0431 Membrane skeletal protein, putative Tax_Id=36329 59605 Plasmodium falciparum
C6KSY8	PFF0710w Uncharacterized protein Tax_Id=36329 72444 Plasmodium falciparum
Q8ILW8	PF14_0125 Deoxyhypusine synthase Tax_Id=36329 57242 Plasmodium falciparum
Q8IKQ6	PF14_0547 Putative uncharacterized protein Tax_Id=36329 371014 Plasmodium falciparum
Q8I1Y6	PFD0207c Uncharacterized protein Tax_Id=36329 75373 Plasmodium falciparum
C0H571	RhopH2 RhopH2 High molecular weight rhoptry proteinâ€2 Tax_Id=36329 162665 Plasmodium falciparum
C6KT28	PFF0910c Uncharacterized protein Tax_Id=36329 123082 Plasmodium falciparum
C0H557	PFI1205c Putative uncharacterized protein Tax_Id=36329 154490 Plasmodium falciparum
Q8IM55	PF14_0036 Phosphatase, putative Tax_Id=36329 35219 Plasmodium falciparum
Q8I5X4	PFL0355c Conserved Plasmodium protein Tax_Id=36329 100169 Plasmodium falciparum
Q8IEF3	PF13_0089 Inositol polyphosphate kinase, putative Tax_Id=36329 192246 Plasmodium falciparum
Q8ILL5	PF14_0228 Putative uncharacterized protein Tax_Id=36329 183575 Plasmodium falciparum
B3FEM7	PDEgamma PDEgamma Calcium/calmodulinâ€dependent 3',5'â€cyclic nucleotide phosphodiester 91680 Plasmodium falciparum
Q8IJX6	PF10_0065 Conserved Plasmodium protein Tax_Id=36329 37798 Plasmodium falciparum
Q8IIJ0	PF11_0184 DNA mismatch repair protein MLH1, putative Tax_Id=36329 118307 Plasmodium falciparum
O96136	PFB0160w ERCC1 nucleotide excision repair protein, putative Tax_Id=36329 28287 Plasmodium falciparum
Q8IBP4	MAL7P1
Q8IIU6	PF11_0068 tRNAâ€splicing ligase RtcB homolog Tax_Id=36329 56321 Plasmodium falciparum
Q8IDZ6	PF13_0182 Ubiquitinâ€activating enzyme, putative Tax_Id=36329 218525 Plasmodium falciparum
Q8IDM8	PF13_0250 Gâ€beta repeat protein, putative Tax_Id=36329 41374 Plasmodium falciparum
O97265	PFC0630w Zinc finger protein, putative Tax_Id=36329 22473 Plasmodium falciparum
Q8IHN1	PF11_0509 Ringâ€infected erythrocyte surface antigen, putative Tax_Id=36329 126917 Plasmodium falciparum
O96204	PFB0555c Conserved Plasmodium membrane protein Tax_Id=36329 494213 Plasmodium falciparum
Q8I425	PFE0385w Uncharacterized protein Tax_Id=36329 177425 Plasmodium falciparum
Q8I3C9	PFI0090c Putative uncharacterized protein Tax_Id=36329 49467 Plasmodium falciparum

## Sheet: Vimonpatranon et al., 2022
ID	Description
C0H4K2	MAL7P1.13, PF3D7_0703600
C0H4W3	Probable ATP-dependent helicase PF08_0048, 3.6.4.-
C0H537	tRNA (guanine(37)-N1)-methyltransferase, 2.1.1.228, M1G-methyltransferase, tRNA [GM37] methyltransferase, tRNA methyltransferase 5 homolog
C0H5F4	Reticulocyte-binding protein homolog 2b, PfR2Hb, PfRH2b, Cleaved into: Reticulocyte-binding protein homolog 2b 85 kDa form, Reticulocyte-binding protein homolog 2b 297 kDa form
C6K5Q6	E1
C6KSS5	Protein PFF0380w
C6KSX1	Surface protein P12p
C6KT50	Pyridoxal 5'-phosphate synthase subunit Pdx1, PLP synthase subunit Pdx1, 4.3.3.6
C6KT68	Ferredoxin--NADP reductase, apicoplast, 1.18.1.2
C6KTB7	Putative E3 ubiquitin-protein ligase protein PFF1365c, 2.3.2.26, HECT-type E3 ubiquitin transferase PFF1365c
C6KTD2	Putative histone-lysine N-methyltransferase 1, PfSET1, 2.1.1.-
O77323	T-complex protein 1 subunit eta, TCP-1-eta, CCT-eta
O77374	Uncharacterized protein PFC0810c
O77384	Protein PFC0760c
O96133	Repetitive organellar protein
O96160	Uncharacterized protein PF3D7_0207100
O96175	Male gametocyte surface protein P230p
O96185	Uncharacterized protein PF3D7_0210200
O96269	Small ribosomal subunit protein eS30, 40S ribosomal protein S30
O96935	Aminopeptidase N, 3.4.11.-, M1 alanyl aminopeptidase, PfM1AAP, M1 family aminopeptidase, PfA-M1, Cleaved into: p120 form, p96 form, p68 form, p35 form
O97235	Elongation factor Ts, mitochondrial, EF-Ts, EF-TsMt
O97237	GRIP and coiled-coil domain-containing protein
O97239	Protein dopey homolog PFC0245c
O97249	Small ribosomal subunit protein eS12, 40S ribosomal protein S12
O97313	Small ribosomal subunit protein eS1, 40S ribosomal protein S3a
P02893	Circumsporozoite protein, CS, PfCSP, Cleaved into: Circumsporozoite protein C-terminus
P04923	Circumsporozoite protein-related antigen, CRA
P04931	Asparagine-rich protein, ARP, Ag319
P04933	Merozoite surface protein 1, Merozoite surface antigen, PMMSA, p195, Cleaved into: p83 subunit, p30 subunit, p38 subunit, p42 subunit, p33 subunit, p19 subunit
P06719	Knob-associated histidine-rich protein, KAHRP
P06916	300 kDa antigen AG231
P07833	Hypoxanthine-guanine-xanthine phosphoribosyltransferase, HGPRT, HGXPRT, HGXPRTase, 2.4.2.22, 2.4.2.8
P08116	Processed variable antigen
P08569	Merozoite surface protein 1, Merozoite surface antigen, PMMSA, p190, Cleaved into: p83 subunit, p30 subunit, p38 subunit, p42 subunit, p33 subunit, p19 subunit
P09346	Knob-associated histidine-rich protein, KAHRP, KP
P10988	Actin-1, 3.6.4.-, Actin I, pf-actin I
P11144	Heat shock 70 kDa protein, HSP70, 74.3 kDa protein, Cytoplasmic antigen
P11459	Rhoptry antigen protein
P12078	Heat shock 70 kDa protein PPF203
P12794	Endoplasmic reticulum chaperone BIP, 3.6.4.10, 78 kDa glucose-regulated protein homolog, GRP-78 homolog, Pfgrp, Binding-immunoglobulin protein homolog, BiP, Heat shock protein 70-2, Pfhsp70-2
P13816	Glutamic acid-rich protein
P13822	S-antigen protein
P13824	Clustered-asparagine-rich protein, CARP
P13825	Aspartic acid-rich protein
P13830	Ring-infected erythrocyte surface antigen
P13831	Ring-infected erythrocyte surface antigen
P13922	Bifunctional dihydrofolate reductase-thymidylate synthase, DHFR-TS, Dihydrofolate reductase, 1.5.1.3, Thymidylate synthase, 2.1.1.45
P14223	Fructose-bisphosphate aldolase, PfAldo, 4.1.2.13, 41 kDa antigen
P14248	DNA-directed RNA polymerase II subunit RPB1, RNA polymerase II subunit B1, 2.7.7.6, DNA-directed RNA polymerase III largest subunit
P14642	Tubulin alpha chain, 3.6.5.-
P14883	Actin-2, 3.6.4.-, Actin II, pf-actin II
P16405	Octapeptide-repeat antigen, ORA
P16893	Thrombospondin-related anonymous protein
P17503	Parasitophorous vacuole membrane protein S16, Sexual stage-specific protein S16
P18240	Glucose-6-phosphate isomerase, GPI, 5.3.1.9, Phosphoglucose isomerase, PGI, Phosphohexose isomerase, PHI
P19214	Erythrocyte-binding antigen 175, EBA-175
P19259	Merozoite surface protein P12
P20035	Hypoxanthine-guanine-xanthine phosphoribosyltransferase, HGPRT, HGXPRT, HGXPRTase, 2.4.2.22, 2.4.2.8
P20147	Heat shock 90 kDa protein homolog
P21421	DNA-directed RNA polymerase subunit beta, 2.7.7.6, PEP, Plastid-encoded RNA polymerase subunit beta, RNA polymerase subunit beta
P21422	DNA-directed RNA polymerase subunit beta', 2.7.7.6, PEP, Plastid-encoded RNA polymerase subunit beta', RNA polymerase subunit beta'
P24044	Calmodulin
P25407	Hsp70-Hsp90 organising protein, PfHOP, Stress-inducible protein 1
P27362	Phosphoglycerate kinase, 2.7.2.3
P27625	DNA-directed RNA polymerase III subunit RPC1, RNA polymerase III subunit C1, 2.7.7.6, DNA-directed RNA polymerase III largest subunit, RNA polymerase III subunit C160
P30315	DNA polymerase delta catalytic subunit, PfPoldelta, 2.7.7.7, 3'-5' exodeoxyribonuclease, 3.1.11.-
P32072	Glycophorin-binding protein-related antigen
P32085	TATA-box-binding protein, TATA sequence-binding protein, TBP, TATA-binding factor, CeTBP, TATA-box factor, Transcription initiation factor TFIID TBP subunit
P33948	ER lumen protein-retaining receptor
P34787	Tubulin gamma chain, Gamma-tubulin
P34940	Chaperonin CPN60, mitochondrial
P38545	GTP-binding nuclear protein Ran, GTPase Ran, Ras-like protein TC4
P40282	Histone H2A
P41001	DNA topoisomerase 2, 5.6.2.2, DNA topoisomerase II
P46468	Putative cell division cycle ATPase
P46925	Plasmepsin II, PLM II, 3.4.23.39, Aspartic hemoglobinase II, PfAPD, PfPM1, Plasmepsin 2
P49587	Choline-phosphate cytidylyltransferase, 2.7.7.15, CTP:phosphocholine cytidylyltransferase, CCT, CT, Phosphorylcholine transferase
P50250	Adenosylhomocysteinase, AdoHcyase, 3.13.2.1, PfSAHH, S-adenosyl-L-homocysteine hydrolase
P50489	Apical membrane antigen 1, Merozoite surface antigen
P50647	Ribonucleoside-diphosphate reductase large subunit, 1.17.4.1, Ribonucleotide reductase R1 subunit
P50650	Ribonucleoside-diphosphate reductase small chain, 1.17.4.1, Ribonucleotide reductase R2 subunit, Ribonucleotide reductase small subunit
P54189	Putative phosphatidylethanolamine-binding protein
P61074	Proliferating cell nuclear antigen 1, PfPCNA1
P61076	Thioredoxin reductase, PfTrxR, 1.8.1.9
P62343	Calcium-dependent protein kinase 1, 2.7.11.1, PfCDPK1, PfCPK
P68874	Gametocyte surface protein P230
P69192	Serine-repeat antigen protein 5, 3.4.22.-, 111 kDa antigen, Serine protease SERA5, p126, Cleaved into: p47, SER36, p56, p50, p18, p25n, p25c
P86148	Reticulocyte-binding protein homolog 1, PfRH1, Normocyte-binding protein 1, PfNBP1, Cleaved into: Reticulocyte-binding protein homolog 1 240 kDa form, Reticulocyte-binding protein homolog 1 120 kDa form
Q00080	Elongation factor 1-alpha, EF-1-alpha
Q02155	Hexokinase, 2.7.1.1
Q02595	Probable serine/threonine-protein kinase 2, 2.7.11.1
Q03400	S-antigen protein
Q03498	V-type proton ATPase catalytic subunit A, V-ATPase subunit A, 7.1.2.2, V-ATPase 69 kDa subunit, Vacuolar proton pump subunit alpha
Q04956	Probable cation-transporting ATPase 1, 7.2.2.-
Q08210	Dihydroorotate dehydrogenase (quinone), mitochondrial, DHOdehase, 1.3.5.2, Dihydroorotate oxidase
Q08853	Calcium-transporting ATPase, 7.2.2.10, Calcium pump
Q25691	V-type proton ATPase subunit B, V-ATPase subunit B, Vacuolar proton pump subunit B
Q25802	DNA-directed RNA polymerase subunit beta'', 2.7.7.6, PEP, Plastid-encoded RNA polymerase subunit beta'', RNA polymerase subunit beta''
Q25820	Elongation factor Tu, apicoplast, EF-Tu
Q27727	Enolase, 4.2.1.11, 2-phospho-D-glycerate hydro-lyase, 2-phosphoglycerate dehydratase
Q27743	L-lactate dehydrogenase, 1.1.1.27, LDH-P
Q6LFN2	Trophozoite exported protein 1
Q7KQL5	Tubulin beta chain, Beta-tubulin
Q7KQM1	DNA primase small subunit, 2.7.7.102, DNA primase 53 kDa subunit
Q8I1N6	AP2/ERF domain-containing protein PFD0985w, ApiAP2
Q8I1T8	ATPase ASNA1 homolog, 3.6.-.-, Arsenical pump-driving ATPase homolog, Arsenite-stimulated ATPase
Q8I1U7	Structural maintenance of chromosomes protein 3 homolog
Q8I1Y0	Merozoite surface protein P41, Cleaved into: Merozoite surface protein P41, processed form
Q8I2A6	Putative zinc carboxypeptidase, 3.4.17.-
Q8I2J4	Profilin
Q8I335	Translation factor GUF1 homolog, mitochondrial, 3.6.5.-, Elongation factor 4 homolog, EF-4, GTPase GUF1 homolog, Ribosomal back-translocase
Q8I3H7	T-cell immunomodulatory protein homolog
Q8I3W2	Ribose-5-phosphate isomerase, 5.3.1.6
Q8I3Y6	Probable prefoldin subunit 6, PfPFD-6
Q8I3Z1	MATH and LRR domain-containing protein PFE0570w
Q8I3Z5	Translationally-controlled tumor protein homolog, TCTP
Q8I467	Cofilin/actin-depolymerizing factor homolog 1
Q8I480	RING finger protein PFE0100w
Q8I4R2	(deleted)
Q8I4Y1	5-formyltetrahydrofolate cyclo-ligase, putative, 6.3.3.2
Q8I4V2	Pre-mRNA-splicing factor RBM22 homolog
Q8I4V5	Probable U3 small nucleolar RNA-associated protein 11, U3 snoRNA-associated protein 11
Q8I589	Pentatricopeptide repeat-containing protein 2
Q8I5D2	Merozoite surface protein 9, 101 kDa malaria antigen, Acidic basic repeat antigen, p101 protein
Q8I5G1	Uncharacterized protein PF3D7_1225600
Q8I5I1	Uncharacterized protein PF3D7_1223600
Q8I5P7	Serine--tRNA ligase, cytoplasmic, 6.1.1.11, Seryl-tRNA synthetase, SerRS, Seryl-tRNA(Ser/Sec) synthetase
Q8I5R7	Proline--tRNA ligase, PfPRS, 6.1.1.15, Prolyl-tRNA synthetase, PfProRS
Q8I615	Origin recognition complex subunit 1, PfORC1, 3.6.4.-
Q8I659	Putative autophagy-related protein 11
Q8I6T1	Gametocyte surface protein P45/48
Q8I6U8	Glycophorin-binding protein 130, GBP130 protein
Q8IAW3	U1 small nuclear ribonucleoprotein C, U1 snRNP C, U1-C, U1C
Q8IBG1	Dynein heavy chain-like protein 1
Q8IBP1	Uncharacterized membrane protein
Q8IBP3	Inosine triphosphate pyrophosphatase, ITPase, Inosine triphosphatase, 3.6.1.9, Non-canonical purine NTP pyrophosphatase, Non-standard purine NTP pyrophosphatase, Nucleoside-triphosphate diphosphatase, Nucleoside-triphosphate pyrophosphatase, NTPase
Q8IBS5	Calcium-dependent protein kinase 4, 2.7.11.1, PfCDPK4
Q8IC19	Uncharacterized protein PF07_0021
Q8IC32	Leucine-rich repeat and coiled-coil domain-containing protein PF3D7_0703800
Q8ID39	Uncharacterized protein MAL13P1.336
Q8ID66	Merozoite surface protein P92
Q8ID94	Uncharacterized protein MAL13P1.304
Q8IDG7	Uncharacterized protein PF13_0277
Q8IDN0	Female gametocyte surface protein P47
Q8IDQ0	Lipoyl synthase, apicoplast, 2.8.1.8, Lipoate synthase, LS, Lip-syn, Lipoic acid synthase
Q8IDR3	Myosin-A, PfMyoA
Q8IDX6	Reticulocyte-binding protein homolog 2a, PfR2Ha, PfRH2a, Cleaved into: Reticulocyte-binding protein homolog 2a 85 kDa form, Reticulocyte-binding protein homolog 2a 285 kDa form
Q8IE47	NAD-dependent protein deacylase Sir2A, 2.3.1.-, PfSir2, PfSir2A, Regulatory protein SIR2 homolog A
Q8IE95	Variant-silencing SET domain-containing protein, PfSETvs, 2.1.1.359, SET domain-containing protein 2, PfSET2
Q8IED2	Structural maintenance of chromosomes protein 2
Q8IEF6	Myb1 protein, PfMyb1
Q8IFN0	Uncharacterized protein PFD1115c
Q8IHS4	Coiled-coil domain-containing protein PF3D7_1144200
Q8IHZ9	Casein kinase I, 2.7.11.1, Casein kinase 1, PfCK1
Q8IID4	Dynein heavy chain-like protein 2
Q8IIG1	Uncharacterized protein PF3D7_1120600
Q8IIG7	Uncharacterized protein PF3D7_1120000
Q8IIJ9	Dipeptidyl aminopeptidase 1, Cathepsin C homolog, 3.4.14.1, Cleaved into: Dipeptidyl aminopeptidase 1 exclusion domain chain, Dipeptidyl aminopeptidase 1 heavy chain, Dipeptidyl aminopeptidase 1 light chain
Q8IIP1	Ubiquinone biosynthesis protein COQ4 homolog, mitochondrial, Coenzyme Q biosynthesis protein 4 homolog
Q8IIS0	D-aminoacyl-tRNA deacylase, PfDTD, 3.1.1.96, D-Tyrosyl-tRNA(Tyr) deacylase, Gly-tRNA(Ala) deacylase, Gly-tRNA(Gly) deacylase
Q8IIS5	Pescadillo homolog, PfPES
Q8IIU6	RNA-splicing ligase RtcB homolog, 6.5.1.8, 3'-phosphate/5'-hydroxy nucleic acid ligase
Q8IKG4	1-deoxy-D-xylulose 5-phosphate reductoisomerase, apicoplastic, 1-deoxyxylulose-5-phosphate reductoisomerase, DOXP reductoisomerase, DXP reductoisomerase, 1.1.1.267
Q8IKU0	Bifunctional glucose-6-phosphate 1-dehydrogenase/6-phosphogluconolactonase, PfGluPho, 6-phosphogluconolactonase, 6PGL, 3.1.1.31, Glucose-6-phosphate 1-dehydrogenase, G6PD, 1.1.1.49
Q8IKW2	NAD-dependent protein deacetylase Sir2B, PfSir2B, 2.3.1.286, Regulatory protein SIR2 homolog B, SIR2-like protein B
Q8IL06	Uncharacterized protein PF3D7_1446700
Q8IK52	N/A
Q8ILR9	Protein PF3D7_1417600
Q8ILT5	Protein SEY1 homolog, 3.6.5.-
Q8ILW6	Glycylpeptide N-tetradecanoyltransferase, 2.3.1.97, Myristoyl-CoA:protein N-myristoyltransferase, N-myristoyltransferase
Q8IM00	Uncharacterized protein PF3D7_1409500
Q8IM04	Uncharacterized protein PF3D7_1409200
Q8IM46	Uncharacterized protein PF3D7_1404800
Q8IM77	Uncharacterized J domain-containing protein PF3D7_1401100
Q94650	ADP-ribosylation factor 1, plARF, 3.6.5.2
Q94655	Glutathione reductase, GRase, PfGR, 1.8.1.7
Q94660	Large ribosomal subunit protein uL10, 60S acidic ribosomal protein P0
Q9GZ01	Flap endonuclease 1, FEN-1, 3.1.-.-, Flap structure-specific endonuclease 1
Q9N623	Chloroquine resistance transporter, PfCRT
Q9NJU9	Calcium-dependent protein kinase 3, 2.7.11.1, PfCDPK3
Q9TW89	Superoxide dismutase [Fe], 1.15.1.1, FeSOD
Q9U0M8	Uncharacterized protein PFA0635c
Q9U8D3	Adenylosuccinate synthetase, AMPSase, AdSS, 6.3.4.4, IMP--aspartate ligase

## Sheet: Abou-Karam et al., 2022
ID	Description
W7JMA8	Chaperonin GroL
W7JQC5	Actin-1
W7JSE7	AP2 domain transcription factor
W7JVM4	Uncharacterized protein
W7JWD1	Uncharacterized protein
W7JXK7	Probable ATP-dependent 6-phosphofructokinase
W7JXU7	Uncharacterized protein
W7JYT8	Glyceraldehyde-3-phosphate dehydrogenase
W7JZJ7	40S ribosomal protein S19
W7JZN0	Elongation factor 1-alpha
W7JZW6	Uncharacterized protein
W7K3B3	Uncharacterized protein
W7K422	Histone H4
W7K5W7	Proteasome subunit alpha type-1
W7K6C7	Uncharacterized protein
W7K799	Uncharacterized protein
W7K7M4	Uncharacterized protein
W7K8E2	Histone H3
W7K8Z0	Small exported membrane protein 1
W7K9I0	Cell division cycle protein 48-like
W7KBL5	Uncharacterized protein
Only found in small EVs
Only found in large EVs

## Sheet: Analysis summary
List names	number of elements	number of unique elements
Abdi et al., 2017	152	152
Abou-Karam et al., 2022	21	21
Antwi-Baffour et al., 2017	30	30
Dekel et al., 2021	338	338
Mantel et al., 2013	86	86
Sampaio et al., 2018	101	101
Vimonpatranon et al., 2022	183	183
Overall number of unique elements		703
Names	total	elements
Abdi et al., 2017 Antwi-Baffour et al., 2017 Dekel et al., 2021 Mantel et al., 2013 Sampaio et al., 2018	1	Q8I4X0
Abdi et al., 2017 Dekel et al., 2021 Mantel et al., 2013 Sampaio et al., 2018 Vimonpatranon et al., 2022	1	P27362
Abdi et al., 2017 Antwi-Baffour et al., 2017 Dekel et al., 2021 Sampaio et al., 2018 Vimonpatranon et al., 2022	1	Q7KQL5
Antwi-Baffour et al., 2017 Dekel et al., 2021 Mantel et al., 2013 Sampaio et al., 2018	1	Q8IJN7
Abdi et al., 2017 Dekel et al., 2021 Mantel et al., 2013 Sampaio et al., 2018	14	Q76NM3 Q7KQL9 Q8I0P6 C0H571 Q8I0U8 Q8IC05 Q7K6A4 C0H4V6 Q8IKK7 Q8IAX8 Q8IDQ9 C6KT34 Q6LFH8 Q8I2X4
Abdi et al., 2017 Dekel et al., 2021 Mantel et al., 2013 Vimonpatranon et al., 2022	1	Q8I5D2
Abdi et al., 2017 Dekel et al., 2021 Sampaio et al., 2018 Vimonpatranon et al., 2022	1	C6KT50
Abdi et al., 2017 Mantel et al., 2013 Sampaio et al., 2018	11	Q8I0V4 O77381 Q8IKC8 Q8IIV2 Q8I484 O77310 Q8ILL3 Q8IJX8 Q8IKH8 Q8I395 Q8ILZ1
Abdi et al., 2017 Dekel et al., 2021 Mantel et al., 2013	1	C6KSV0
Dekel et al., 2021 Mantel et al., 2013 Sampaio et al., 2018	3	C6KTA4 C0H4Y6 Q8IB24
Abdi et al., 2017 Antwi-Baffour et al., 2017 Vimonpatranon et al., 2022	2	P38545 P11144
Abdi et al., 2017 Dekel et al., 2021 Sampaio et al., 2018	2	Q8I207 Q8IBA0
Dekel et al., 2021 Sampaio et al., 2018 Vimonpatranon et al., 2022	1	Q8I6U8
Abdi et al., 2017 Mantel et al., 2013	23	Q8IDG8 Q8I2B4 Q8I485 Q8IBV7 Q8IIF0 C0H5L9 Q8II61 Q8I4R5 Q8I2G1 Q8I487 Q8ILL2 Q8IBE8 Q8I0U6 Q8IC43 B9ZSJ3 Q8IC42 Q8IEQ1 O96128 Q8ILA1 Q8I2X3 Q8IIJ8 Q8I490 Q8IFM0
Mantel et al., 2013 Sampaio et al., 2018	3	Q8I492 Q8I2Z8 Q8IIV1
Dekel et al., 2021 Mantel et al., 2013	9	Q8I1X5 Q8IIR7 Q8IKW5 Q8I3Y8 Q8IJS1 Q8IC01 Q7KQK0 Q76NM5 C0H5D6
Antwi-Baffour et al., 2017 Vimonpatranon et al., 2022	11	P08569 Q00080 P10988 Q27727 Q03498 P06719 P06916 P13830 P12078 P13816 Q94650
Abdi et al., 2017 Sampaio et al., 2018	16	Q9TY99 Q7KQM5 Q8IAX5 Q8IKF0 Q8IHR8 Q8IJD4 Q8ID28 Q8IDB0 Q8IFP2 Q8I3T4 A0A5K1K925 Q8IBI3 Q8IDG3 Q8IET7 Q8IJA0 O96124
Abdi et al., 2017 Dekel et al., 2021	13	Q8II72 K7NTP5 Q8IL57 C0H4F8 Q8I3T8 Q8IJ52 Q8IHN1 Q9TY95 Q8IBY8 B9ZSJ6 Q8ILX0 Q9TY96 Q8I431
Abdi et al., 2017 Vimonpatranon et al., 2022	4	Q8IDR3 Q8IIG1 Q8ID94 O97313
Dekel et al., 2021 Sampaio et al., 2018	10	Q8ILT0 Q8I6T3 Q8IIG6 Q7KQK6 C6KST3 Q8IEM5 Q8I261 O77320 Q8IL11 Q8IKC9
Dekel et al., 2021 Vimonpatranon et al., 2022	16	Q8I3Z5 P61074 C6KTB7 Q8IM77 P46468 P50250 O77384 Q8IIU6 Q8ILR9 Q8IIJ9 Q8ILT5 Q8I1Y0 P61076 Q8I2J4 Q8I467 Q8ID66
Mantel et al., 2013	18	Q8IJS7 C6KSL5 O96279 C0H5G6 Q8IDV1 Q8IHN4 Q8IJC6 Q8I5T3 C0H592 Q8IDH5 O00806 Q8IEJ0 Q8I2F2 Q8I3U6 Q8I488 Q8II73 Q9U0J0 Q8I3L4
Antwi-Baffour et al., 2017	14	Q7KQL3 P14140 P04928 P19599 P19260 Q9UAL5 P19598 Q25761 P86287 P13819 P50490 P04934 Q9U591 P14643
Abdi et al., 2017	61	Q8IEI6 O97272 Q8IL58 Q8IDX8 Q8IIR9 Q8I525 O97241 Q8IJE8 C6KSZ7 Q8IDI5 C0H496 Q8IBQ6 Q8IDG9 A0A143ZZD7 Q8ILV2 O96120 O96275 O97336 C6KSV9 Q8IAK9 Q8II89 Q8IL02 Q8I5P5 Q8I608 A0A5K1K8J3 Q8IIA2 Q8I206 C6KT18 C0H516 Q8IE09 Q8I502 Q8IKY8 C0H4N5 Q8I489 C6KSL9 Q8IKV6 Q8IEJ5 C0H4C4 O96278 A0A5K1K7X4 A0A5K1K8V8 Q8IIS9 C6KSR5 Q8I2G0 A0A5K1K8Y8 Q7KQK2 Q8I669 Q8IJQ4 Q8IJ56 Q8ILK8 Q8IEN3 Q8IM10 Q8IIU8 Q8IK21 Q…
Sampaio et al., 2018	36	Q8I3D1 Q8I1P1 C0H5H0 Q8IJW0 Q8I0U7 A0A5J6D063 Q8IDG2 Q8I5J1 Q8IJN9 C0H4T9 A0A5K1K8H7 Q8IKQ5 Q8IIA7 A0A144A5C9 Q7K6A9 Q8I5N2 Q8I3U2 Q76NM4 Q8II60 C6KT19 Q8IKW4 O97250 O77396 C0H551 O97320 Q8IJD3 Q8IK90 Q8IKR1 Q8IEK3 C0H4U4 Q8IB85 Q8IAR3 C6KT91 A0A5K1K7U1 Q8IHU0 O77395
Dekel et al., 2021	263	Q8I6U9 Q8I5T2 Q8I545 Q8I2V5 Q8IL26 C0H534 Q8IJF5 Q8IKK6 Q8ID92 O96136 C6KSZ6 Q8I638 C6KSU6 Q8IM32 O97283 Q8I3C9 Q8IM18 Q8IJQ9 O15770 C0H4Q9 O77366 Q8I333 Q8IL71 Q8I3L1 Q8I455 Q8IDM8 Q8IIU3 C6S3B5 Q8ILX7 Q8IBB3 Q8I374 Q8I569 Q8IDJ8 Q8I4P3 Q8IIZ6 Q8IC27 Q8II22 Q8I2Q0 Q8IKJ5 Q8IKT5 Q8I303 C0H4K5 Q8I3M2 Q8IE81 C0H4C9 O97331 Q8I425 Q8I2P1 Q76NN6 C0H4J3 Q8IC14 Q7KQM0 Q8IHZ1 Q8I338 Q8III5 Q76NM6 Q8IIC8 …
Vimonpatranon et al., 2022	145	Q8IBS5 Q8IE95 P68874 P27625 Q8IK52 P17503 C6KSS5 Q8I1U7 Q02155 P11459 Q08210 C6K5Q6 P49587 C0H5F4 P86148 O97239 Q8I3Y6 Q8IID4 O96269 Q8IBP1 P16893 P34787 Q8IED2 Q8IIG7 Q8IAW3 O97249 P50650 P13831 P25407 Q9TW89 C6KT68 Q8IC32 Q8I4V2 Q8I4V5 Q9GZ01 P14642 Q8IM46 Q8IDX6 P08116 P32072 Q8I615 Q8I480 C0H4W3 P13922 Q25802 O96935 Q9U8D3 P07833 Q02595 O96133 O77374 Q8IDN0 Q8IM04 P21421 P04933 Q8I5P7 P12794 …
Abou-Karam et al., 2022	21	W7JXU7 W7K422 W7JZJ7 W7JXK7 W7K5W7 W7JZN0 W7JQC5 W7JYT8 W7JWD1 W7K3B3 W7K8Z0 W7K7M4 W7JZW6 W7JMA8 W7K9I0 W7K799 W7KBL5 W7JSE7 W7K6C7 W7K8E2 W7JVM4
This analysis was conducted using the webtool: https://bioinformatics.psb.ugent.be/webtools/Venn/
