# Supplementary material for: Extracellular vesicles in malaria: proteomics insights, in vitro and in vivo studies indicate the need for transitioning to natural human infections
Source: mBio. 2025 Jan 27;16(3):e02304-24. doi: 10.1128/mbio.02304-24 (PMC11898581; doi:10.1128/mbio.02304-24)
Supplement: Table S3 — List of human proteins. [file mbio.02304-24-s0005.xlsx]

## Sheet: Legend
Table S3. List of human proteins identified in the seven works analyzed in this review.

## Sheet: Human proteins
Accession #	Protein	Species	Malaria infection	Host	Sample type	Ref
Q14568	Heat shock protein 90-alpha	H. sapiens	P. falciparum	human	Plasma	Antwi-Baffour et al., 2017
P08238	Heat shock protein 90-beta	H. sapiens	P. falciparum	human	Plasma	Antwi-Baffour et al., 2017
P10809	60KDa HSP, mitochondrial	H. sapiens	P. falciparum	human	iRBCs and plasma	Antwi-Baffour et al., 2017; Sampaio et al., 2018
N/A	70KDa HSP	H. sapiens	P. falciparum	human	Plasma	Antwi-Baffour et al., 2017
P04792	HSP beta-1	H. sapiens	P. falciparum	human	Plasma	Antwi-Baffour et al., 2017
O43294	Transforming growth factor beta-1 induced transcript 1 protein	H. sapiens	P. falciparum	human	Plasma	Antwi-Baffour et al., 2017
P14174	Macrophage migration inhibitory factor	H. sapiens	P. falciparum	human	iRBCs and plasma	Antwi-Baffour et al., 2017; Dekel et al., 2021
P01137	Transforming growth factor beta-1	H. sapiens	P. falciparum	human	Plasma	Antwi-Baffour et al., 2017
A4D110	Heat shock cognate 71KDa protein	H. sapiens	P. falciparum	human	Plasma	Antwi-Baffour et al., 2017
P0DMVs8/9	Heat shock 70KDa protein 1A/1B	H. sapiens	P. falciparum	human	Plasma	Antwi-Baffour et al., 2017
P17066	Heat shock 70KDa protein 6	H. sapiens	P. falciparum	human	Plasma	Antwi-Baffour et al., 2017
P34931	Heat shock 70KDa protein 1-like	H. sapiens	P. falciparum	human	iRBCs and plasma	Mantel et al., 2013; Abdi et al., 2017; Antwi-Baffour et al., 2017
Q9H0U4	Ras-related protein Rab-1B	H. sapiens	P. falciparum	human	iRBCs and plasma	Mantel et al., 2013; Abdi et al., 2017; Antwi-Baffour et al., 2017
O00194	Ras-related protein Rab-27B	H. sapiens	P. falciparum	human	Plasma	Antwi-Baffour et al., 2017
P62820	Ras-related protein Rab-1A	H. sapiens	P. falciparum	human	Plasma	Antwi-Baffour et al., 2017; Abdi et al., 2017;
P61006	Ras-related protein Rab-8A	H. sapiens	P. falciparum	human	iRBCs and plasma	Mantel et al., 2013; Antwi-Baffour et al., 2017; Abdi et al., 2017;
P61106	Ras-related protein Rab-14	H. sapiens	P. falciparum	human	iRBCs and plasma	Mantel et al., 2013; Antwi-Baffour et al., 2017
P61026	Ras-related protein Rab-10	H. sapiens	P. falciparum	human	iRBCs and plasma	Mantel et al., 2013; Antwi-Baffour et al., 2017; Abdi et al., 2017;
P31150	Rab GDP dissociation inhibi	H. sapiens	P. falciparum	human	Plasma	Antwi-Baffour et al., 2017
P51149	Ras-related protein Rab-7a	H. sapiens	P. falciparum	human	iRBCs and plasma	Mantel et al., 2013; Antwi-Baffour et al., 2017
Q92930	Ras-related protein Rab-8B	H. sapiens	P. falciparum	human	iRBCs and plasma	Mantel et al., 2013; Antwi-Baffour et al., 2017; Abdi et al., 2017;
Q9NRW1	Ras-related protein Rab-6B	H. sapiens	P. falciparum	human	Plasma	Antwi-Baffour et al., 2017; Abdi et al., 2017
P62491	Ras-related protein Rab-11A	H. sapiens	P. falciparum	human	iRBCs and plasma	Antwi-Baffour et al., 2017; Abdi et al., 2017; Dekel et al., 2021
P50395	Rab GDP dissociation inhibi	H. sapiens	P. falciparum	human	iRBCs and plasma	Mantel et al., 2013; Antwi-Baffour et al., 2017; Dekel et al., 2021
Q15286	Ras-related protein Rab-35	H. sapiens	P. falciparum	human	iRBCs and plasma	Mantel et al., 2013; Antwi-Baffour et al., 2017; Abdi et al., 2017
P20340	Ras-related protein Rab-6A	H. sapiens	P. falciparum	human	Plasma	Antwi-Baffour et al., 2017
P51148	Ras-related protein Rab-5C	H. sapiens	P. falciparum	human	iRBCs and plasma	Mantel et al., 2013; Antwi-Baffour et al., 2017; Abdi et al., 2017
P51153	Ras-related protein Rab-13	H. sapiens	P. falciparum	human	Plasma	Antwi-Baffour et al., 2017; Abdi et al., 2017
Q13637	Ras-related protein Rab-32	H. sapiens	P. falciparum	human	Plasma	Antwi-Baffour et al., 2017
Q96AX2	Ras-related protein Rab-37	H. sapiens	P. falciparum	human	Plasma	Antwi-Baffour et al., 2017
Q96E17	Ras-related protein Rab-3C	H. sapiens	P. falciparum	human	Plasma	Antwi-Baffour et al., 2017
Q9UL25	Ras-related protein Rab-21	H. sapiens	P. falciparum	human	iRBCs and plasma	Mantel et al., 2013; Antwi-Baffour et al., 2017
P61020	Ras-related protein Rab-5B	H. sapiens	P. falciparum	human	iRBCs and plasma	Mantel et al., 2013; Antwi-Baffour et al., 2017
P61019	Ras-related protein Rab-2A	H. sapiens	P. falciparum	human	iRBCs and plasma	Mantel et al., 2013; Antwi-Baffour et al., 2017
Q9NP72	Ras-related protein Rab-18	H. sapiens	P. falciparum	human	Plasma	Antwi-Baffour et al., 2017
N/A	Complement proteins	H. sapiens	P. falciparum	human	Plasma	Antwi-Baffour et al., 2017
N/A	Hemostatic proteins	H. sapiens	P. falciparum	human	Plasma	Antwi-Baffour et al., 2017
N/A	Hemoglobin subunits	H. sapiens	P. falciparum	human	iRBCs and plasma	Antwi-Baffour et al., 2017; Abdi et al., 2017
N/A	Disintegrin and metalloproteinase domain-containing protein-10,-12,-17	H. sapiens	P. falciparum	human	Plasma	Antwi-Baffour et al., 2017
P17927	Complement receptor type 1	H. sapiens	P. falciparum	human	iRBCs and plasma	Mantel et al., 2013; Antwi-Baffour et al., 2017
P21291	Cysteine and glycine-rich protein 1	H. sapiens	P. falciparum	human	Plasma	Antwi-Baffour et al., 2017
P13598	ICAM2	H. sapiens	P. falciparum	human	Plasma	Antwi-Baffour et al., 2017
Q76LX8	A disintegrin and metalloproteinase with thrombospondin motif 13	H. sapiens	P. falciparum	human	Plasma	Antwi-Baffour et al., 2017; Abdi et al., 2017
Q96AP7	Endothelial cell-selective adhesion molecule	H. sapiens	P. falciparum	human	Plasma	Antwi-Baffour et al., 2017
P02549	Spectrin alpha chain erythrocytic 1	H. sapiens	P. falciparum	human	iRBCs and plasma	Antwi-Baffour et al., 2017; Abdi et al., 2017; Sampaio et al. 2018; Dekel et al., 2021
P11277	Spectrin beta chain erythrocytic 1	H. sapiens	P. falciparum	human	iRBCs and plasma	Antwi-Baffour et al., 2017; Abdi et al., 2017; Sampaio et al., 2018; Dekel et al., 2021
P31146	Coronin 1A	H. sapiens	P. falciparum	human	Plasma	Antwi-Baffour et al., 2017; Abdi et al., 2017
N/A	Coronin 1C	H. sapiens	P. falciparum	human	Plasma	Antwi-Baffour et al., 2017
P35579	Myosin 9	H. sapiens	P. falciparum	human	Plasma	Antwi-Baffour et al., 2017; Abdi et al., 2017
N/A	Actin-1	H. sapiens	P. falciparum	human	Plasma	Antwi-Baffour et al., 2017
P61158	Actin-related protein 3	H. sapiens	P. falciparum	human	Plasma	Antwi-Baffour et al., 2017; Abdi et al., 2017
P61160	Actin-related protein 2	H. sapiens	P. falciparum	human	Plasma	Antwi-Baffour et al., 2017
P59998	Actin-related protein 2/3 complex subunit 4	H. sapiens	P. falciparum	human	Plasma	Antwi-Baffour et al., 2017
O15511	Actin-related protein 2/3 complex subunit 5	H. sapiens	P. falciparum	human	Plasma	Antwi-Baffour et al., 2017
P02730	Band 3 anion transport protein	H. sapiens	P. falciparum	human	iRBCs	Mantel et al., 2013; Abdi et al., 2017; Sampaio et al., 2018; Abou-Karam et al., 2022
P27105	Erythrocyte band 7 integral membrane protein	H. sapiens	P. falciparum	human	iRBCs	Mantel et al., 2013; Abdi et al., 2017; Sampaio et al., 2018; Abou-Karam et al., 2022
P02724	Glycophorin A	H. sapiens	P. falciparum	human	iRBCs	Abdi et al., 2017
P04921	Glycophorin C	H. sapiens	P. falciparum	human	iRBCs	Abdi et al., 2017; Abou-Karam et al., 2022
P55072	Transitional endoplasmic reticulum ATPase	H. sapiens	P. falciparum	human	iRBCs	Mantel et al., 2013; Abdi et al., 2017; Sampaio et al., 2018; Dekel et al., 2021
P04040	Catalase	H. sapiens	P. falciparum	human	iRBCs	Mantel et al., 2013; Abdi et al., 2017; Sampaio et al., 2018; Dekel et al., 2021; Abou-Karam et al., 2022
P16157	Ankyrin-1	H. sapiens	P. falciparum	human	iRBCs	Sampaio et al., 2018; Abdi et al., 2017; Dekel et al., 2021; Abou-Karam et al., 2022
P01023	Alpha-2-macroglobulin	H. sapiens	P. falciparum	human	iRBCs	Mantel et al., 2013; Abdi et al., 2017; Sampaio et al., 2018; Dekel et al., 2021
P01024	Complement C3;Complement C3 beta chain;C3-beta-c;Complement C3 alpha chain;C3a anaphylatoxin;Acylation stimulating protein;Complement C3b alpha chain;Complement C3c alpha chain fragment 1;Complement C3dg fragment;Complement C3g fragment;Complement C3d fragment;Complement C3f fragment;Complement C3c alpha chain fragment 2	H. sapiens	P. falciparum	human	iRBCs	Mantel et al., 2013; Abdi et al., 2017; Sampaio et al., 2018; Abou-Karam et al., 2022
P13798	Acylamino-acid-releasing enzyme	H. sapiens	P. falciparum	human	iRBCs	Mantel et al., 2013; Sampaio et al., 2018; Dekel et al., 2021
P04075	Fructose-bisphosphate aldolase A	H. sapiens	P. falciparum	human	iRBCs	Mantel et al., 2013; Abdi et al., 2017; Sampaio et al., 2018; Dekel et al., 2021
P11171	Protein 4.1	H. sapiens	P. falciparum	human	iRBCs	Abdi et al., 2017; Sampaio et al., 2018; Dekel et al., 2021
P04406	Glyceraldehyde-3-phosphate dehydrogenase	H. sapiens	P. falciparum	human	iRBCs	Mantel et al., 2013; Abdi et al., 2017; Sampaio et al., 2018; Dekel et al., 2021
P13716	Delta-aminolevulinic acid dehydratase	H. sapiens	P. falciparum	human	iRBCs	Abdi et al., 2017; Sampaio et al., 2018; Dekel et al., 2021
P25786	Proteasome subunit alpha type-1	H. sapiens	P. falciparum	human	iRBCs	Abdi et al., 2017; Sampaio et al., 2018
P25789	Proteasome subunit alpha type-4	H. sapiens	P. falciparum	human	iRBCs	Sampaio et al., 2018
P28074	Proteasome subunit beta type-5	H. sapiens	P. falciparum	human	iRBCs	Sampaio et al., 2018; Dekel et al., 2021
P60900	Proteasome subunit alpha type-6	H. sapiens	P. falciparum	human	iRBCs	Sampaio et al., 2018
O14818	Proteasome subunit alpha type-7;Proteasome subunit alpha type-7-like	H. sapiens	P. falciparum	human	iRBCs	Sampaio et al., 2018
P00352	Retinal dehydrogenase 1	H. sapiens	P. falciparum	human	iRBCs	Mantel et al., 2013; Sampaio et al., 2018; Dekel et al., 2021
P00738	Haptoglobin;Haptoglobin alpha chain;Haptoglobin beta chain	H. sapiens	P. falciparum	human	iRBCs	Mantel et al., 2013; Abdi et al., 2017; Sampaio et al., 2018; Dekel et al., 2021
P00915	Carbonic anhydrase 1	H. sapiens	P. falciparum	human	iRBCs	Mantel et al., 2013; Abdi et al., 2017; Sampaio et al., 2018; Dekel et al., 2021
P16452	Erythrocyte membrane protein band 4.2	H. sapiens	P. falciparum	human	iRBCs	Sampaio et al., 2018; Abdi et al., 2017; Abou-Karam et al., 2022
P25787	Proteasome subunit alpha type-2	H. sapiens	P. falciparum	human	iRBCs	Mantel et al., 2013; Sampaio et al., 2018
P32119	Peroxiredoxin-2	H. sapiens	P. falciparum	human	iRBCs	Mantel et al., 2013; Abdi et al., 2017; Sampaio et al., 2018; Dekel et al., 2021; Abou-Karam et al., 2022
Q16851	UTP--glucose-1-phosphate uridylyltransferase	H. sapiens	P. falciparum	human	iRBCs	Sampaio et al., 2018
P00918	Carbonic anhydrase 2	H. sapiens	P. falciparum	human	iRBCs	Mantel et al., 2013; Abdi et al., 2017; Sampaio et al., 2018; Dekel et al., 2021; Abou-Karam et al., 2022
P07195	L-lactate dehydrogenase B chain	H. sapiens	P. falciparum	human	iRBCs	Mantel et al., 2013; Sampaio et al., 2018; Dekel et al., 2021
P11142	Heat shock cognate 71 kDa protein	H. sapiens	P. falciparum	human	iRBCs	Abdi et al., 2017; Sampaio et al., 2018; Dekel et al., 2021; Abou-Karam et al., 2022
P28070	Proteasome subunit beta type-4	H. sapiens	P. falciparum	human	iRBCs	Sampaio et al., 2018
P53396	ATP-citrate synthase	H. sapiens	P. falciparum	human	iRBCs	Mantel et al., 2013; Sampaio et al., 2018
Q8IZ83	Aldehyde dehydrogenase family 16 member A1	H. sapiens	P. falciparum	human	iRBCs	Abdi et al., 2017; Sampaio et al., 2018
P01011	Alpha-1-antichymotrypsin;Alpha-1-antichymotrypsin His-Pro-less	H. sapiens	P. falciparum	human	iRBCs	Abdi et al., 2017; Sampaio et al., 2018; Dekel et al., 2021
P02042	Hemoglobin subunit delta	H. sapiens	P. falciparum	human	iRBCs	Mantel et al., 2013; Abdi et al., 2017; Sampaio et al., 2018; Dekel et al., 2021; Abou-Karam et al., 2022
P04114	Apolipoprotein B-100;Apolipoprotein B-48	H. sapiens	P. falciparum	human	iRBCs	Mantel et al., 2013; Abdi et al., 2017; Sampaio et al., 2018
P11166	Solute carrier family 2, facilitated glucose transporter member 1	H. sapiens	P. falciparum	human	iRBCs	Mantel et al., 2013; Abdi et al., 2017; Sampaio et al., 2018; Abou-Karam et al., 2022
P14618	Pyruvate kinase PKM	H. sapiens	P. falciparum	human	iRBCs	Abdi et al., 2017; Sampaio et al., 2018
P20618	Proteasome subunit beta type-1	H. sapiens	P. falciparum	human	iRBCs	Sampaio et al., 2018; Dekel et al., 2021
P25788	Proteasome subunit alpha type-3	H. sapiens	P. falciparum	human	iRBCs	Sampaio et al., 2018
P28066	Proteasome subunit alpha type-5	H. sapiens	P. falciparum	human	iRBCs	Mantel et al., 2013; Sampaio et al., 2018; Dekel et al., 2021; Abou-Karam et al., 2022
P49721	Proteasome subunit beta type-2	H. sapiens	P. falciparum	human	iRBCs	Sampaio et al., 2018; Vimonpatranon et al., 2022
P62826	GTP-binding nuclear protein Ran	H. sapiens	P. falciparum	human	iRBCs	Mantel et al., 2013; Abdi et al., 2017; Sampaio et al., 2018; Dekel et al., 2021
P68871	Hemoglobin subunit beta;LVV-hemorphin-7;Spinorphin	H. sapiens	P. falciparum	human	iRBCs	Mantel et al., 2013; Abdi et al., 2017; Sampaio et al., 2018; Dekel et al., 2021; Abou-Karam et al., 2022
P69905	Hemoglobin subunit alpha	H. sapiens	P. falciparum	human	iRBCs	Mantel et al., 2013; Abdi et al., 2017; Sampaio et al., 2018; Dekel et al., 2021; Abou-Karam et al., 2022
O75955	Flotillin-1	H. sapiens	P. falciparum	human	iRBCs	Mantel et al., 2013; Sampaio et al., 2018; Abou-Karam et al., 2022
P00751	Complement factor B;Complement factor B Ba fragment;Complement factor B Bb fragment	H. sapiens	P. falciparum	human	iRBCs	Abdi et al., 2017; Sampaio et al., 2018
P19823	Inter-alpha-trypsin inhibitor heavy chain H2	H. sapiens	P. falciparum	human	iRBCs	Abdi et al., 2017; Sampaio et al., 2018; Dekel et al., 2021
P23526	Adenosylhomocysteinase	H. sapiens	P. falciparum	human	iRBCs	Mantel et al., 2013; Sampaio et al., 2018; Dekel et al., 2021
P29144	Tripeptidyl-peptidase 2	H. sapiens	P. falciparum	human	iRBCs	Abdi et al., 2017; Sampaio et al., 2018; Dekel et al., 2021
P50990	T-complex protein 1 subunit theta	H. sapiens	P. falciparum	human	iRBCs	Sampaio et al., 2018
P60174	Triosephosphate isomerase	H. sapiens	P. falciparum	human	iRBCs	Sampaio et al., 2018; Abou-Karam et al., 2022
P62805	Histone H4	H. sapiens	P. falciparum	human	iRBCs	Mantel et al., 2013; Sampaio et al., 2018
Q14254	Flotillin-2	H. sapiens	P. falciparum	human	iRBCs	Mantel et al., 2013; Sampaio et al., 2018
Q99832	T-complex protein 1 subunit eta	H. sapiens	P. falciparum	human	iRBCs	Abdi et al., 2017; Sampaio et al., 2018; Dekel et al., 2021
P00488	Coagulation factor XIII A chain	H. sapiens	P. falciparum	human	iRBCs	Mantel et al., 2013; Abdi et al., 2017; Sampaio et al., 2018; Abou-Karam et al., 2022
P01591	Immunoglobulin J chain	H. sapiens	P. falciparum	human	iRBCs	Mantel et al., 2013; Abdi et al., 2017; Sampaio et al., 2018
P01871	Ig mu chain C region;Ig mu heavy chain disease protein	H. sapiens	P. falciparum	human	iRBCs	Sampaio et al., 2018; Abdi et al., 2017; Dekel et al., 2021; Abou-Karam et al., 2022
P06732	Creatine kinase M-type;Creatine kinase M-type, N-terminally processed	H. sapiens	P. falciparum	human	iRBCs	Sampaio et al., 2018
P07203	Glutathione peroxidase 1	H. sapiens	P. falciparum	human	iRBCs	Sampaio et al., 2018; Dekel et al., 2021
P07741	Adenine phosphoribosyltransferase	H. sapiens	P. falciparum	human	iRBCs	Sampaio et al., 2018
P13796	Plastin-2	H. sapiens	P. falciparum	human	iRBCs	Abdi et al., 2017; Sampaio et al., 2018; Dekel et al., 2021
P28072	Proteasome subunit beta type-6	H. sapiens	P. falciparum	human	iRBCs	Mantel et al., 2013; Sampaio et al., 2018; Dekel et al., 2021; Abou-Karam et al., 2022
P30613	Pyruvate kinase PKLR	H. sapiens	P. falciparum	human	iRBCs	Sampaio et al., 2018; Dekel et al., 2021
P49720	Proteasome subunit beta type-3	H. sapiens	P. falciparum	human	iRBCs	Sampaio et al., 2018; Dekel et al., 2021
P62195	26S protease regulatory subunit 8	H. sapiens	P. falciparum	human	iRBCs	Sampaio et al., 2018; Dekel et al., 2021; Vimonpatranon et al., 2022
Q5VTE0	Putative elongation factor 1-alpha-like 3;Elongation factor 1-alpha 1;Elongation factor 1-alpha 2	H. sapiens	P. falciparum	human	iRBCs	Sampaio et al., 2018
Q13200	26S proteasome non-ATPase regulatory subunit 2	H. sapiens	P. falciparum	human	iRBCs	Abdi et al., 2017; Sampaio et al., 2018; Dekel et al., 2021
Q8IYT4	Katanin p60 ATPase-containing subunit A-like 2	H. sapiens	P. falciparum	human	iRBCs	Sampaio et al., 2018
Q99436	Proteasome subunit beta type-7	H. sapiens	P. falciparum	human	iRBCs	Sampaio et al., 2018
O00231	26S proteasome non-ATPase regulatory subunit 11	H. sapiens	P. falciparum	human	iRBCs	Sampaio et al., 2018; Vimonpatranon et al., 2022
O00232	26S proteasome non-ATPase regulatory subunit 12	H. sapiens	P. falciparum	human	iRBCs	Sampaio et al., 2018; Vimonpatranon et al., 2022
O00391	Sulfhydryl oxidase 1	H. sapiens	P. falciparum	human	iRBCs	Sampaio et al., 2018; Abdi et al., 2017
O15400	Syntaxin-7	H. sapiens	P. falciparum	human	iRBCs	Sampaio et al., 2018; Abou-Karam et al., 2022; Abdi et al., 2017
O43242	26S proteasome non-ATPase regulatory subunit 3	H. sapiens	P. falciparum	human	iRBCs	Sampaio et al., 2018
O43813	LanC-like protein 1	H. sapiens	P. falciparum	human	iRBCs	Sampaio et al., 2018
Q99880	Histone H2B type 1-L;Histone H2B type 1-M;Histone H2B type 1-N;Histone H2B type 1-H;Histone H2B type 3-B;Histone H2B type 2-F;Histone H2B type 2-E;Histone H2B type 1-C/E/F/G/I;Histone H2B type 1-D;Histone H2B type F-S;Histone H2B type 1-B;Histone H2B type 1-O;Histone H2B type 1-J;Histone H2B type 1-K;Histone H2B type 1-A	H. sapiens	P. falciparum	human	iRBCs	Sampaio et al., 2018
O75882	Attractin	H. sapiens	P. falciparum	human	iRBCs	Sampaio et al., 2018; Abdi eet al., 2017
P00338	L-lactate dehydrogenase A chain	H. sapiens	P. falciparum	human	iRBCs	Abdi et al., 2017; Sampaio et al., 2018; Dekel et al., 2021; Abou-Karam et al., 2022
P00450	Ceruloplasmin	H. sapiens	P. falciparum	human	iRBCs	Mantel et a., 2013; Abdi et al., 2017; Sampaio et al., 2018; Dekel et al., 2021; Abou-Karam et al., 2022
P00558	Phosphoglycerate kinase 1;Phosphoglycerate kinase 2	H. sapiens	P. falciparum	human	iRBCs	Mantel et a., 2013; Abdi et al., 2017; Sampaio et al., 2018; Dekel et al., 2021
P01008	Antithrombin-III	H. sapiens	P. falciparum	human	iRBCs	Mantel et a., 2013; Abdi et al., 2017; Sampaio et al., 2018
P01009	Alpha-1-antitrypsin;Short peptide from AAT	H. sapiens	P. falciparum	human	iRBCs	Abdi et al., 2017; Sampaio et al., 2018; Dekel et al., 2021
P01834	Ig kappa chain C region	H. sapiens	P. falciparum	human	iRBCs	Abdi et al., 2017; Sampaio et al., 2018; Dekel et al., 2021; Abou-Karam et al., 2022
P0DOX5	Ig gamma-1 chain C region	H. sapiens	P. falciparum	human	iRBCs	Sampaio et al., 2018
P02656	Apolipoprotein C-III	H. sapiens	P. falciparum	human	iRBCs	Mantel et a., 2013; Abdi et al., 2017; Sampaio et al., 2018
P02751	Fibronectin;Anastellin;Ugl-Y1;Ugl-Y2;Ugl-Y3	H. sapiens	P. falciparum	human	iRBCs	Abdi et al., 2017; Sampaio et al., 2018
P02760	Protein AMBP;Alpha-1-microglobulin;Inter-alpha-trypsin inhibitor light chain;Trypstatin	H. sapiens	P. falciparum	human	iRBCs	Mantel et a., 2013; Abdi et al., 2017; Sampaio et al., 2018
P03951	Coagulation factor XI;Coagulation factor XIa heavy chain;Coagulation factor XIa light chain;Plasma kallikrein;Plasma kallikrein heavy chain;Plasma kallikrein light chain	H. sapiens	P. falciparum	human	iRBCs	Sampaio et al., 2018
P04003	C4b-binding protein alpha chain	H. sapiens	P. falciparum	human	iRBCs	Mantel et a., 2013; Abdi et al., 2017; Sampaio et al., 2018
Q99878	Histone H2A type 1-J;Histone H2A type 1-H;Histone H2A.V;Histone H2A.Z;Histone H2A.J;Histone H2A type 2-C;Histone H2A type 1-C;Histone H2A type 3;Histone H2A type 2-A;Histone H2A type 1-D;Histone H2A type 1;Histone H2A type 1-B/E;Histone H2A type 1-A;Histone H2AX;Histone H2A type 2-B	H. sapiens	P. falciparum	human	iRBCs	Abdi et al., 2017; Sampaio et al., 2018
P05062	Fructose-bisphosphate aldolase B	H. sapiens	P. falciparum	human	iRBCs	Abdi et al., 2017; Sampaio et al., 2018
P05067	Amyloid beta A4 protein;N-APP;Soluble APP-alpha;Soluble APP-beta;C99;Beta-amyloid protein 42;Beta-amyloid protein 40;C83;P3(42);P3(40);C80;Gamma-secretase C-terminal fragment 59;Gamma-secretase C-terminal fragment 57;Gamma-secretase C-terminal fragment 50;C31	H. sapiens	P. falciparum	human	iRBCs	Sampaio et al., 2018
P06733	Alpha-enolase	H. sapiens	P. falciparum	human	iRBCs	Abdi et al., 2017; Sampaio et al., 2018; Dekel et al., 2021
P06737	Glycogen phosphorylase, liver form	H. sapiens	P. falciparum	human	iRBCs	Sampaio et al., 2018
P07358	Complement component C8 beta chain	H. sapiens	P. falciparum	human	iRBCs	Abdi et al., 2017; Sampaio et al., 2018
P07900	Heat shock protein HSP 90-alpha	H. sapiens	P. falciparum	human	iRBCs	Abdi et al., 2017; Sampaio et al., 2018; Dekel et al., 2021
P09972	Fructose-bisphosphate aldolase C	H. sapiens	P. falciparum	human	iRBCs	Sampaio et al., 2018; Dekel et al., 2021
P0DOX6		H. sapiens	P. falciparum	human	iRBCs	Sampaio et al., 2018
P0DOY3	Ig lambda-6 chain C region;Ig lambda-7 chain C region;Ig lambda-1 chain C regions	H. sapiens	P. falciparum	human	iRBCs	Abdi et al., 2017; Sampaio et al., 2018
P10768	S-formylglutathione hydrolase	H. sapiens	P. falciparum	human	iRBCs	Mantel et al., 2013; Abdi et al., 2017; Sampaio et al., 2018; Dekel et al., 2021
P10909	Clusterin;Clusterin beta chain;Clusterin alpha chain	H. sapiens	P. falciparum	human	iRBCs	Abdi et al., 2017; Sampaio et al., 2018
P12955	Xaa-Pro dipeptidase	H. sapiens	P. falciparum	human	iRBCs	Abdi et al., 2017; Sampaio et al., 2018; Dekel et al., 2021
P16422	Epithelial cell adhesion molecule	H. sapiens	P. falciparum	human	iRBCs	Sampaio et al., 2018
P17858	ATP-dependent 6-phosphofructokinase, liver type;ATP-dependent 6-phosphofructokinase, platelet type	H. sapiens	P. falciparum	human	iRBCs	Sampaio et al., 2018
P17987	T-complex protein 1 subunit alpha	H. sapiens	P. falciparum	human	iRBCs	Sampaio et al., 2018; Dekel et al., 2021
P60891	Ribose-phosphate pyrophosphokinase 1;Ribose-phosphate pyrophosphokinase 3;Ribose-phosphate pyrophosphokinase 2	H. sapiens	P. falciparum	human	iRBCs	Abdi et al., 2017; Sampaio et al., 2018; Dekel et al., 2021
P21980	Protein-glutamine gamma-glutamyltransferase 2	H. sapiens	P. falciparum	human	iRBCs	Abdi et al., 2017; Sampaio et al., 2018; Dekel et al., 2021
P22234	Multifunctional protein ADE2;Phosphoribosylaminoimidazole-succinocarboxamide synthase;Phosphoribosylaminoimidazole carboxylase	H. sapiens	P. falciparum	human	iRBCs	Sampaio et al., 2018; Abou-Karam et al., 2022
P23528	Cofilin-1;Cofilin-2	H. sapiens	P. falciparum	human	iRBCs	Mantel et al., 2013; Abdi et al., 2017; Sampaio et al., 2018; Dekel et al., 2021
P27169	Serum paraoxonase/arylesterase 1	H. sapiens	P. falciparum	human	iRBCs	Mantel et al., 2013; Abdi et al., 2017; Sampaio et al., 2018; Abou-Karam et al., 2022
P28702	Retinoic acid receptor RXR-beta	H. sapiens	P. falciparum	human	iRBCs	Sampaio et al., 2018
P29401	Transketolase	H. sapiens	P. falciparum	human	iRBCs	Sampaio et al., 2018
P30043	Flavin reductase (NADPH)	H. sapiens	P. falciparum	human	iRBCs	Mantel et al., 2013; Abdi et al., 2017; Sampaio et al., 2018; Dekel et al., 2021; Abou-Karam et al., 2022
P30626	Sorcin	H. sapiens	P. falciparum	human	iRBCs	Mantel et al., 2013; Abdi et al., 2017; Sampaio et al., 2018; Dekel et al., 2021
P31939	Bifunctional purine biosynthesis protein PURH;Phosphoribosylaminoimidazolecarboxamide formyltransferase;IMP cyclohydrolase	H. sapiens	P. falciparum	human	iRBCs	Sampaio et al., 2018; Dekel et al., 2021
P35612	Beta-adducin	H. sapiens	P. falciparum	human	iRBCs	Sampaio et al., 2018; Dekel et al., 2021
P50454	Serpin H1	H. sapiens	P. falciparum	human	iRBCs	Sampaio et al., 2018
P63267	Actin, gamma-enteric smooth muscle;Actin, alpha skeletal muscle;Actin, alpha cardiac muscle 1;Actin, aortic smooth muscle	H. sapiens	P. falciparum	human	iRBCs	Abdi et al., 2017; Sampaio et al., 2018; Abou-Karam et al., 2022
P78417	Glutathione S-transferase omega-1	H. sapiens	P. falciparum	human	iRBCs	Mantel et al., 2013; Abdi et al., 2017; Sampaio et al., 2018; Dekel et al., 2021
Q6PEY2	Tubulin alpha-3E chain;Tubulin alpha-3C/D chain;Tubulin alpha-4A chain;Tubulin alpha-8 chain;Tubulin alpha-1C chain;Tubulin alpha-1A chain;Tubulin alpha-1B chain	H. sapiens	P. falciparum	human	iRBCs	Sampaio et al., 2018
Q16539	Mitogen-activated protein kinase 14	H. sapiens	P. falciparum	human	iRBCs	Sampaio et al., 2018
Q16853;O75106	Membrane primary amine oxidase;Retina-specific copper amine oxidase	H. sapiens	P. falciparum	human	iRBCs	Sampaio et al., 2018
Q9H4G4	Golgi-associated plant pathogenesis-related protein 1	H. sapiens	P. falciparum	human	iRBCs	Mantel et al., 2013; Abdi et al., 2017; Sampaio et al., 2018
Q9ULA0	Aspartyl aminopeptidase	H. sapiens	P. falciparum	human	iRBCs	Sampaio et al., 2018
Q9Y230	RuvB-like 2	H. sapiens	P. falciparum	human	iRBCs	Mantel et al., 2013; Sampaio et al., 2018; Dekel et al., 2021
A2NJV5	Ig kappa chain V-II region RPMI 6410;Ig kappa chain V-II region FR;Ig kappa chain V-II region Cum	H. sapiens	P. falciparum	human	iRBCs	Mantel et al., 2013; Sampaio et al., 2018
A0A0B4J1V6		H. sapiens	P. falciparum	human	iRBCs	Sampaio et al., 2018
B2RUZ4	Small integral membrane protein 1	H. sapiens	P. falciparum	human	iRBCs	Mantel et al., 2013; Sampaio et al., 2018
O00487	26S proteasome non-ATPase regulatory subunit 14	H. sapiens	P. falciparum	human	iRBCs	Sampaio et al., 2018
O75874	Isocitrate dehydrogenase [NADP] cytoplasmic	H. sapiens	P. falciparum	human	iRBCs	Sampaio et al., 2018; Abou-Karam et al., 2022
P01861	Ig gamma-4 chain C region;Ig gamma-2 chain C region	H. sapiens	P. falciparum	human	iRBCs	Abdi et al., 2017; Sampaio et al., 2018
P01876	Ig alpha-1 chain C region	H. sapiens	P. falciparum	human	iRBCs	Abdi et al., 2017; Sampaio et al., 2018; Dekel et al., 2021
P02790	Hemopexin	H. sapiens	P. falciparum	human	iRBCs	Mantel et al., 2013; Abdi et al., 2017; Sampaio et al., 2018
P04180	Phosphatidylcholine-sterol acyltransferase	H. sapiens	P. falciparum	human	iRBCs	Mantel et al., 2013; Abdi et al., 2017; Sampaio et al., 2018
P06681	Complement C2;Complement C2b fragment;Complement C2a fragment	H. sapiens	P. falciparum	human	iRBCs	Mantel et al., 2013; Abdi et al., 2017; Sampaio et al., 2018
P06727	Apolipoprotein A-IV	H. sapiens	P. falciparum	human	iRBCs	Mantel et al., 2013; Abdi et al., 2017; Sampaio et al., 2018
P07437	Tubulin beta chain;Tubulin beta-2B chain;Tubulin beta-2A chain;Tubulin beta-3 chain	H. sapiens	P. falciparum	human	iRBCs	Sampaio et al., 2018
P0C0L4	Complement C4-A;Complement C4 beta chain;Complement C4-A alpha chain;C4a anaphylatoxin;C4b-A;C4d-A;Complement C4 gamma chain;Complement C4-B;Complement C4 beta chain;Complement C4-B alpha chain;C4a anaphylatoxin;C4b-B;C4d-B;Complement C4 gamma chain	H. sapiens	P. falciparum	human	iRBCs	Abdi et al., 2017; Sampaio et al., 2018
P62987	Ubiquitin-60S ribosomal protein L40;Ubiquitin;60S ribosomal protein L40;Ubiquitin-40S ribosomal protein S27a;Ubiquitin;40S ribosomal protein S27a;Polyubiquitin-B;Ubiquitin;Polyubiquitin-C;Ubiquitin	H. sapiens	P. falciparum	human	iRBCs	Abdi et al., 2017; Sampaio et al., 2018; Dekel et al., 2021
P0DMVs9	Heat shock 70 kDa protein 1B;Heat shock 70 kDa protein 1A	H. sapiens	P. falciparum	human	iRBCs	Sampaio et al., 2018
P0DOX2	Ig heavy chain V-III region BUT;Ig heavy chain V-III region JON;Ig heavy chain V-III region KOL;Ig heavy chain V-III region WEA;Ig heavy chain V-III region TRO;Ig alpha-2 chain C region	H. sapiens	P. falciparum	human	iRBCs	Sampaio et al., 2018
P0DOX8	Immunoglobulin lambda-like polypeptide 5	H. sapiens	P. falciparum	human	iRBCs	Sampaio et al., 2018
P0DP25		H. sapiens	P. falciparum	human	iRBCs	Sampaio et al., 2018
P48741	Putative heat shock 70 kDa protein 7;Heat shock 70 kDa protein 6;Heat shock 70 kDa protein 1-like	H. sapiens	P. falciparum	human	iRBCs	Mantel et al., 2013; Sampaio et al., 2018
P17980	26S protease regulatory subunit 6A	H. sapiens	P. falciparum	human	iRBCs	Sampaio et al., 2018; Dekel et al., 2021
P18669	Phosphoglycerate mutase 1	H. sapiens	P. falciparum	human	iRBCs	Abdi et al., 2017; Sampaio et al., 2018; Dekel et al., 2021
Q9NRW1	Ras-related protein Rab-6B;Ras-related protein Rab-6A;Ras-related protein Rab-39A	H. sapiens	P. falciparum	human	iRBCs	Abdi et al., 2017; Sampaio et al., 2018
P28289	Tropomodulin-1	H. sapiens	P. falciparum	human	iRBCs	Sampaio et al., 2018
P36871	Phosphoglucomutase-1	H. sapiens	P. falciparum	human	iRBCs	Sampaio et al., 2018
P38646	Stress-70 protein, mitochondrial	H. sapiens	P. falciparum	human	iRBCs	Sampaio et al., 2018
P48740	Mannan-binding lectin serine protease 1;Mannan-binding lectin serine protease 1 heavy chain;Mannan-binding lectin serine protease 1 light chain	H. sapiens	P. falciparum	human	iRBCs	Abdi et al., 2017; Sampaio et al., 2018
P49454	Centromere protein F	H. sapiens	P. falciparum	human	iRBCs	Sampaio et al., 2018
P50991	T-complex protein 1 subunit delta	H. sapiens	P. falciparum	human	iRBCs	Sampaio et al., 2018; Dekel et al., 2021
P55058	Phospholipid transfer protein	H. sapiens	P. falciparum	human	iRBCs	Abdi et al., 2017; Sampaio et al., 2018; Abou-Karam et al., 2022
P60709	Actin, cytoplasmic 1;Actin, cytoplasmic 1, N-terminally processed	H. sapiens	P. falciparum	human	iRBCs	Mantel et al., 2013; Abdi et al., 2017; Sampaio et al., 2018; Dekel et al., 2021; Abou-Karam et al., 2022
P61981	14-3-3 protein gamma;14-3-3 protein gamma, N-terminally processed	H. sapiens	P. falciparum	human	iRBCs	Sampaio et al., 2018
P62333	26S protease regulatory subunit 10B	H. sapiens	P. falciparum	human	iRBCs	Abdi et al., 2017; Sampaio et al., 2018
P62820	Ras-related protein Rab-1A	H. sapiens	P. falciparum	human	iRBCs	Abdi et al., 2017; Sampaio et al., 2018
P63104	14-3-3 protein zeta/delta	H. sapiens	P. falciparum	human	iRBCs	Mantel et al., 2013; Abdi et al., 2017; Sampaio et al., 2018; Dekel et al., 2021
P63261	Actin, cytoplasmic 2;Actin, cytoplasmic 2, N-terminally processed	H. sapiens	P. falciparum	human	iRBCs	Abdi et al., 2017; Sampaio et al., 2018
P69891	Hemoglobin subunit gamma-1	H. sapiens	P. falciparum	human	iRBCs	Mantel et al., 2013; Sampaio et al., 2018; Dekel et al., 2021
P69892	Hemoglobin subunit gamma-2	H. sapiens	P. falciparum	human	iRBCs	Sampaio et al., 2018
P78371	T-complex protein 1 subunit beta	H. sapiens	P. falciparum	human	iRBCs	Mantel et al., 2013; Sampaio et al., 2018; Dekel et al., 2021; Abou-Karam et al., 2022; Vimonpatranon et al., 2022
Q03181	Peroxisome proliferator-activated receptor delta	H. sapiens	P. falciparum	human	iRBCs	Sampaio et al., 2018
Q13642	Four and a half LIM domains protein 1	H. sapiens	P. falciparum	human	iRBCs	Sampaio et al., 2018
Q562R1	Beta-actin-like protein 2	H. sapiens	P. falciparum	human	iRBCs	Mantel et al., 2013; Sampaio et al., 2018
Q6EMB2	Tubulin polyglutamylase TTLL5	H. sapiens	P. falciparum	human	iRBCs	Sampaio et al., 2018
Q6ICI0	Transmembrane protein 211	H. sapiens	P. falciparum	human	iRBCs	Sampaio et al., 2018
Q76MJ5	Serine/threonine-protein kinase/endoribonuclease IRE2;Serine/threonine-protein kinase;Endoribonuclease	H. sapiens	P. falciparum	human	iRBCs	Sampaio et al., 2018
Q7L592	NADH dehydrogenase [ubiquinone] complex I, assembly factor 7	H. sapiens	P. falciparum	human	iRBCs	Sampaio et al., 2018
Q8N807	Protein disulfide-isomerase-like protein of the testis	H. sapiens	P. falciparum	human	iRBCs	Sampaio et al., 2018
Q969X1	Protein lifeguard 3	H. sapiens	P. falciparum	human	iRBCs	Abdi et al., 2017; Sampaio et al., 2018
Q96JB1	Dynein heavy chain 8, axonemal	H. sapiens	P. falciparum	human	iRBCs	Sampaio et al., 2018
Q9NR56	Muscleblind-like protein 1	H. sapiens	P. falciparum	human	iRBCs	Sampaio et al., 2018
Q9NRX4	14 kDa phosphohistidine phosphatase	H. sapiens	P. falciparum	human	iRBCs	Abdi et al., 2017; Sampaio et al., 2018
Q9UHG3	Prenylcysteine oxidase 1	H. sapiens	P. falciparum	human	iRBCs	Mantel et al., 2013; Abdi et al., 2017; Sampaio et al., 2018
Q9UN37	Vacuolar protein sorting-associated protein 4A	H. sapiens	P. falciparum	human	iRBCs	Mantel et al., 2013; Sampaio et al., 2018
E1A689	Mutant Apo B 100 OS=Homo sapiens - [E1A689_HUMAN]	H. sapiens	P. falciparum	human	iRBCs	Mantel et al., 2013
P02768-1	Isoform 1 of Serum albumin OS=Homo sapiens GN=ALB - [ALBU_HUMAN]	H. sapiens	P. falciparum	human	iRBCs	Mantel et al., 2013
A6NBZ8	Uncharacterized protein OS=Homo sapiens GN=ALB - [A6NBZ8_HUMAN]	H. sapiens	P. falciparum	human	iRBCs	Mantel et al., 2013
P04264	Keratin, type II cytoskeletal 1 OS=Homo sapiens GN=KRT1 - [K2C1_HUMAN]	H. sapiens	P. falciparum	human	iRBCs	Mantel et al., 2013
P16157-10	Isoform Er9 of Ankyrin-1 OS=Homo sapiens GN=ANK1 - [ANK1_HUMAN]	H. sapiens	P. falciparum	human	iRBCs	Mantel et al., 2013
P13645	Keratin, type I cytoskeletal 10 OS=Homo sapiens GN=KRT10 - [K1C10_HUMAN]	H. sapiens	P. falciparum	human	iRBCs	Mantel et al., 2013
P01009-1	Isoform 1 of Alpha-1-antitrypsin OS=Homo sapiens GN=SERPINA1 - [A1AT_HUMAN]	H. sapiens	P. falciparum	human	iRBCs	Mantel et al., 2013
P35908	Keratin, type II cytoskeletal 2 epidermal OS=Homo sapiens GN=KRT2 - [K22E_HUMAN]	H. sapiens	P. falciparum	human	iRBCs	Mantel et al., 2013; Dekel et al., 2021
D3DRR6	Inter-alpha (Globulin) inhibitor H2, isoform CRA_a OS=Homo sapiens GN=ITIH2 - [D3DRR6_HUMAN]	H. sapiens	P. falciparum	human	iRBCs	Mantel et al., 2013
B4E310	cDNA FLJ53133, highly similar to Erythrocyte band 7 integral membrane protein OS=Homo sapiens - [B4E310_HUMAN]	H. sapiens	P. falciparum	human	iRBCs	Mantel et al., 2013
P02751-14	Isoform 14 of Fibronectin OS=Homo sapiens GN=FN1 - [FINC_HUMAN]	H. sapiens	P. falciparum	human	iRBCs	Mantel et al., 2013
P11171-2	Isoform 2 of Protein 4.1 OS=Homo sapiens GN=EPB41 - [41_HUMAN]	H. sapiens	P. falciparum	human	iRBCs	Mantel et al., 2013
Q59F12	Protein 4.1 variant (Fragment) OS=Homo sapiens - [Q59F12_HUMAN]	H. sapiens	P. falciparum	human	iRBCs	Mantel et al., 2013
P01871-1	Isoform 1 of Ig mu chain C region OS=Homo sapiens GN=IGHM - [IGHM_HUMAN]	H. sapiens	P. falciparum	human	iRBCs	Mantel et al., 2013
Q4KKX0	EPB42 protein OS=Homo sapiens GN=EPB42 - [Q4KKX0_HUMAN]	H. sapiens	P. falciparum	human	iRBCs	Mantel et al., 2013
P02549-1	Isoform 1 of Spectrin alpha chain, erythrocyte OS=Homo sapiens GN=SPTA1 - [SPTA1_HUMAN]	H. sapiens	P. falciparum	human	iRBCs	Mantel et al., 2013
P35527	Keratin, type I cytoskeletal 9 OS=Homo sapiens GN=KRT9 - [K1C9_HUMAN]	H. sapiens	P. falciparum	human	iRBCs	Mantel et al., 2013; Dekel et al., 2021
Q86TT1	Full-length cDNA clone CS0DD006YL02 of Neuroblastoma of Homo sapiens (human) OS=Homo sapiens - [Q86TT1_HUMAN]	H. sapiens	P. falciparum	human	iRBCs	Mantel et al., 2013
B7Z549	cDNA FLJ56821, highly similar to Inter-alpha-trypsin inhibitor heavy chain H1 OS=Homo sapiens - [B7Z549_HUMAN]	H. sapiens	P. falciparum	human	iRBCs	Mantel et al., 2013
B0UZ85	Complement component 4B (Childo blood group) OS=Homo sapiens GN=C4B - [B0UZ85_HUMAN]	H. sapiens	P. falciparum	human	iRBCs	Mantel et al., 2013
Q5JNX2	Complement component 4A (Rodgers blood group) OS=Homo sapiens GN=C4A - [Q5JNX2_HUMAN]	H. sapiens	P. falciparum	human	iRBCs	Mantel et al., 2013
Q14624-1	Isoform 1 of Inter-alpha-trypsin inhibitor heavy chain H4 OS=Homo sapiens GN=ITIH4 - [ITIH4_HUMAN]	H. sapiens	P. falciparum	human	iRBCs	Mantel et al., 2013
B7ZKJ8	ITIH4 protein OS=Homo sapiens GN=ITIH4 - [B7ZKJ8_HUMAN]	H. sapiens	P. falciparum	human	iRBCs	Mantel et al., 2013
P02647	Apolipoprotein A-I OS=Homo sapiens GN=APOA1 - [APOA1_HUMAN]	H. sapiens	P. falciparum	human	iRBCs	Mantel et al., 2013; Abdi et al., 2017; Dekel et al., 2021
E9PGN5	Uncharacterized protein OS=Homo sapiens GN=ITIH4 - [E9PGN5_HUMAN]	H. sapiens	P. falciparum	human	iRBCs	Mantel et al., 2013
Q6MZQ6	Putative uncharacterized protein DKFZp686G11190 OS=Homo sapiens GN=DKFZp686G11190 - [Q6MZQ6_HUMAN]	H. sapiens	P. falciparum	human	iRBCs	Mantel et al., 2013
Q7Z351	Putative uncharacterized protein DKFZp686N02209 OS=Homo sapiens GN=DKFZp686N02209 - [Q7Z351_HUMAN]	H. sapiens	P. falciparum	human	iRBCs	Mantel et al., 2013
Q6N095	Putative uncharacterized protein DKFZp686K03196 OS=Homo sapiens GN=DKFZp686K03196 - [Q6N095_HUMAN]	H. sapiens	P. falciparum	human	iRBCs	Mantel et al., 2013
P11277-1	Isoform 1 of Spectrin beta chain, erythrocyte OS=Homo sapiens GN=SPTB - [SPTB1_HUMAN]	H. sapiens	P. falciparum	human	iRBCs	Mantel et al., 2013
P04196	Histidine-rich glycoprotein OS=Homo sapiens GN=HRG - [HRG_HUMAN]	H. sapiens	P. falciparum	human	iRBCs	Mantel et al., 2013; Abdi et al., 2017;
Q8NF17	FLJ00385 protein (Fragment) OS=Homo sapiens GN=FLJ00385 - [Q8NF17_HUMAN]	H. sapiens	P. falciparum	human	iRBCs	Mantel et al., 2013
P02533	Keratin, type I cytoskeletal 14 OS=Homo sapiens GN=KRT14 - [K1C14_HUMAN]	H. sapiens	P. falciparum	human	iRBCs	Mantel et al., 2013; Dekel et al., 2021
B4DTK1	cDNA FLJ53292, highly similar to Homo sapiens fibronectin 1 (FN1), transcript variant 5, mRNA OS=Homo sapiens - [B4DTK1_HUMAN]	H. sapiens	P. falciparum	human	iRBCs	Mantel et al., 2013
P04220	Ig mu heavy chain disease protein OS=Homo sapiens - [MUCB_HUMAN]	H. sapiens	P. falciparum	human	iRBCs	Mantel et al., 2013
Q0KKI6	Immunoblobulin light chain (Fragment) OS=Homo sapiens - [Q0KKI6_HUMAN]	H. sapiens	P. falciparum	human	iRBCs	Mantel et al., 2013
P01031	Complement C5 OS=Homo sapiens GN=C5 - [CO5_HUMAN]	H. sapiens	P. falciparum	human	iRBCs	Mantel et al., 2013
Q6P5S8	IGK@ protein OS=Homo sapiens GN=IGK@ - [Q6P5S8_HUMAN]	H. sapiens	P. falciparum	human	iRBCs	Mantel et al., 2013
P08779	Keratin, type I cytoskeletal 16 OS=Homo sapiens GN=KRT16 - [K1C16_HUMAN]	H. sapiens	P. falciparum	human	iRBCs	Mantel et al., 2013; Dekel et al., 2021
Q8NEJ1	Putative uncharacterized protein OS=Homo sapiens - [Q8NEJ1_HUMAN]	H. sapiens	P. falciparum	human	iRBCs	Mantel et al., 2013
Q6N093	Putative uncharacterized protein DKFZp686I04196 (Fragment) OS=Homo sapiens GN=DKFZp686I04196 - [Q6N093_HUMAN]	H. sapiens	P. falciparum	human	iRBCs	Mantel et al., 2013
Q6PIQ7	IGL@ protein OS=Homo sapiens GN=IGL@ - [Q6PIQ7_HUMAN]	H. sapiens	P. falciparum	human	iRBCs	Mantel et al., 2013
Q7Z2U7	Putative uncharacterized protein OS=Homo sapiens - [Q7Z2U7_HUMAN]	H. sapiens	P. falciparum	human	iRBCs	Mantel et al., 2013
A2NUT2	Lambda-chain (AA -20 to 215) OS=Homo sapiens - [A2NUT2_HUMAN]	H. sapiens	P. falciparum	human	iRBCs	Mantel et al., 2013
Q5FWF9	IGL@ protein OS=Homo sapiens GN=IGL@ - [Q5FWF9_HUMAN]	H. sapiens	P. falciparum	human	iRBCs	Mantel et al., 2013
P01011-1	Isoform 1 of Alpha-1-antichymotrypsin OS=Homo sapiens GN=SERPINA3 - [AACT_HUMAN]	H. sapiens	P. falciparum	human	iRBCs	Mantel et al., 2013
Q86YQ1	Hemoglobin alpha-2 (Fragment) OS=Homo sapiens GN=HBA2 - [Q86YQ1_HUMAN]	H. sapiens	P. falciparum	human	iRBCs	Mantel et al., 2013
B4E1Z4	cDNA FLJ55673, highly similar to Complement factor B (EC 3.4.21.47) OS=Homo sapiens - [B4E1Z4_HUMAN]	H. sapiens	P. falciparum	human	iRBCs	Mantel et al., 2013
Q8NCL6	cDNA FLJ90170 fis, clone MAMMA1000370, highly similar to Ig alpha-1 chain C region OS=Homo sapiens - [Q8NCL6_HUMAN]	H. sapiens	P. falciparum	human	iRBCs	Mantel et al., 2013
P08519	Apolipoprotein(a) OS=Homo sapiens GN=LPA - [APOA_HUMAN]	H. sapiens	P. falciparum	human	iRBCs	Mantel et al., 2013; Abdi et al., 2017
D3GKD9	G-gamma globin Paulinia variant OS=Homo sapiens GN=HBG2 - [D3GKD9_HUMAN]	H. sapiens	P. falciparum	human	iRBCs	Mantel et al., 2013
B7Z8B6	cDNA FLJ54395, highly similar to Inter-alpha-trypsin inhibitor heavy chain H1 OS=Homo sapiens - [B7Z8B6_HUMAN]	H. sapiens	P. falciparum	human	iRBCs	Mantel et al., 2013
P13647	Keratin, type II cytoskeletal 5 OS=Homo sapiens GN=KRT5 - [K2C5_HUMAN]	H. sapiens	P. falciparum	human	iRBCs	Mantel et al., 2013; Dekel et al., 2021
P06396-1	Isoform 1 of Gelsolin OS=Homo sapiens GN=GSN - [GELS_HUMAN]	H. sapiens	P. falciparum	human	iRBCs	Mantel et al., 2013
B8Q182	Glycophorin A OS=Homo sapiens GN=GYPA - [B8Q182_HUMAN]	H. sapiens	P. falciparum	human	iRBCs	Mantel et al., 2013
Q6ZW64	cDNA FLJ41552 fis, clone COLON2004478, highly similar to Protein Tro alpha1 H,myeloma OS=Homo sapiens - [Q6ZW64_HUMAN]	H. sapiens	P. falciparum	human	iRBCs	Mantel et al., 2013
B4DRR0	cDNA FLJ53910, highly similar to Keratin, type II cytoskeletal 6A OS=Homo sapiens - [B4DRR0_HUMAN]	H. sapiens	P. falciparum	human	iRBCs	Mantel et al., 2013
P02649	Apolipoprotein E OS=Homo sapiens GN=APOE - [APOE_HUMAN]	H. sapiens	P. falciparum	human	iRBCs	Mantel et al., 2013; Abdi et al., 2017
Q6MZX7	Putative uncharacterized protein DKFZp686M24218 OS=Homo sapiens GN=DKFZp686M24218 - [Q6MZX7_HUMAN]	H. sapiens	P. falciparum	human	iRBCs	Mantel et al., 2013
P20742-1	Isoform 1 of Pregnancy zone protein OS=Homo sapiens GN=PZP - [PZP_HUMAN]	H. sapiens	P. falciparum	human	iRBCs	Mantel et al., 2013
P08603-1	Isoform 1 of Complement factor H OS=Homo sapiens GN=CFH - [CFAH_HUMAN]	H. sapiens	P. falciparum	human	iRBCs	Mantel et al., 2013
B7Z5V1	cDNA FLJ55934, highly similar to Gelsolin OS=Homo sapiens - [B7Z5V1_HUMAN]	H. sapiens	P. falciparum	human	iRBCs	Mantel et al., 2013
P04217-1	Isoform 1 of Alpha-1B-glycoprotein OS=Homo sapiens GN=A1BG - [A1BG_HUMAN]	H. sapiens	P. falciparum	human	iRBCs	Mantel et al., 2013
Q00013	55 kDa erythrocyte membrane protein OS=Homo sapiens GN=MPP1 - [EM55_HUMAN]	H. sapiens	P. falciparum	human	iRBCs	Mantel et al., 2013; Dekel et al., 2021
B4DKV4	cDNA FLJ60647, highly similar to Keratin, type II cytoskeletal 6B OS=Homo sapiens - [B4DKV4_HUMAN]	H. sapiens	P. falciparum	human	iRBCs	Mantel et al., 2013
Q9NPP6	Immunoglobulin heavy chain variant (Fragment) OS=Homo sapiens - [Q9NPP6_HUMAN]	H. sapiens	P. falciparum	human	iRBCs	Mantel et al., 2013
P00739-1	Isoform 1 of Haptoglobin-related protein OS=Homo sapiens GN=HPR - [HPTR_HUMAN]	H. sapiens	P. falciparum	human	iRBCs	Mantel et al., 2013
P10909-1	Isoform 1 of Clusterin OS=Homo sapiens GN=CLU - [CLUS_HUMAN]	H. sapiens	P. falciparum	human	iRBCs	Mantel et al., 2013
P02787	Serotransferrin OS=Homo sapiens GN=TF - [TRFE_HUMAN]	H. sapiens	P. falciparum	human	iRBCs	Mantel et al., 2013; Abdi et al., 2017; Dekel et al., 2021
Q04695	Keratin, type I cytoskeletal 17 OS=Homo sapiens GN=KRT17 - [K1C17_HUMAN]	H. sapiens	P. falciparum	human	iRBCs	Mantel et al., 2013
Q7Z794	Keratin, type II cytoskeletal 1b OS=Homo sapiens GN=KRT77 - [K2C1B_HUMAN]	H. sapiens	P. falciparum	human	iRBCs	Mantel et al., 2013
P00747	Plasminogen OS=Homo sapiens GN=PLG - [PLMN_HUMAN]	H. sapiens	P. falciparum	human	iRBCs	Mantel et al., 2013; Abdi et al., 2017
P02747	Complement C1q subcomponent subunit C OS=Homo sapiens GN=C1QC - [C1QC_HUMAN]	H. sapiens	P. falciparum	human	iRBCs	Mantel et al., 2013; Abdi et al., 2017
Q6DHW4	Putative uncharacterized protein OS=Homo sapiens - [Q6DHW4_HUMAN]	H. sapiens	P. falciparum	human	iRBCs	Mantel et al., 2013
Q99808	Equilibrative nucleoside transporter 1 OS=Homo sapiens GN=SLC29A1 - [S29A1_HUMAN]	H. sapiens	P. falciparum	human	iRBCs	Mantel et al., 2013; Abou-Karam et al., 2022
O95678	Keratin, type II cytoskeletal 75 OS=Homo sapiens GN=KRT75 - [K2C75_HUMAN]	H. sapiens	P. falciparum	human	iRBCs	Mantel et al., 2013
Q5XKE5	Keratin, type II cytoskeletal 79 OS=Homo sapiens GN=KRT79 - [K2C79_HUMAN]	H. sapiens	P. falciparum	human	iRBCs	Mantel et al., 2013
B4DT77	cDNA FLJ54149, highly similar to Annexin A7 OS=Homo sapiens - [B4DT77_HUMAN]	H. sapiens	P. falciparum	human	iRBCs	Mantel et al., 2013
Q13228-1	Isoform 1 of Selenium-binding protein 1 OS=Homo sapiens GN=SELENBP1 - [SBP1_HUMAN]	H. sapiens	P. falciparum	human	iRBCs	Mantel et al., 2013
P02748	Complement component C9 OS=Homo sapiens GN=C9 - [CO9_HUMAN]	H. sapiens	P. falciparum	human	iRBCs	Mantel et al., 2013; Abdi et al., 2017
P68032	Actin, alpha cardiac muscle 1 OS=Homo sapiens GN=ACTC1 - [ACTC_HUMAN]	H. sapiens	P. falciparum	human	iRBCs	Mantel et al., 2013; Abdi et al., 2017
Q9P1C5	PRO2769 OS=Homo sapiens - [Q9P1C5_HUMAN]	H. sapiens	P. falciparum	human	iRBCs	Mantel et al., 2013
B4E285	cDNA FLJ59815, highly similar to Stomatin-like protein 3 OS=Homo sapiens - [B4E285_HUMAN]	H. sapiens	P. falciparum	human	iRBCs	Mantel et al., 2013
P02652	Apolipoprotein A-II OS=Homo sapiens GN=APOA2 - [APOA2_HUMAN]	H. sapiens	P. falciparum	human	iRBCs	Mantel et al., 2013; Abdi et al., 2017
P0CG47	Polyubiquitin-B OS=Homo sapiens GN=UBB - [UBB_HUMAN]	H. sapiens	P. falciparum	human	iRBCs	Mantel et al., 2013; Abdi et al., 2017
C4AM86	Uncharacterized protein OS=Homo sapiens GN=KRT35 - [C4AM86_HUMAN]	H. sapiens	P. falciparum	human	iRBCs	Mantel et al., 2013
P18577-11	Isoform 8a of Blood group Rh(CE) polypeptide OS=Homo sapiens GN=RHCE - [RHCE_HUMAN]	H. sapiens	P. falciparum	human	iRBCs	Mantel et al., 2013
P00734	Prothrombin OS=Homo sapiens GN=F2 - [THRB_HUMAN]	H. sapiens	P. falciparum	human	iRBCs	Mantel et al., 2013; Abdi et al., 2017
B4E1H2	cDNA FLJ58564, highly similar to Plasma protease C1 inhibitor OS=Homo sapiens - [B4E1H2_HUMAN]	H. sapiens	P. falciparum	human	iRBCs	Mantel et al., 2013
C9JX84	Uncharacterized protein OS=Homo sapiens GN=ITIH3 - [C9JX84_HUMAN]	H. sapiens	P. falciparum	human	iRBCs	Mantel et al., 2013
P02746	Complement C1q subcomponent subunit B OS=Homo sapiens GN=C1QB - [C1QB_HUMAN]	H. sapiens	P. falciparum	human	iRBCs	Mantel et al., 2013; Abdi et al., 2017
Q5CZH9	Putative uncharacterized protein DKFZp686I225 OS=Homo sapiens GN=DKFZp686I225 - [Q5CZH9_HUMAN]	H. sapiens	P. falciparum	human	iRBCs	Mantel et al., 2013
A2KBC2	Anti-(ED-B) scFV (Fragment) OS=Homo sapiens - [A2KBC2_HUMAN]	H. sapiens	P. falciparum	human	iRBCs	Mantel et al., 2013
A0M8Q6	Ig lambda-7 chain C region OS=Homo sapiens GN=IGLC7 - [LAC7_HUMAN]	H. sapiens	P. falciparum	human	iRBCs	Mantel et al., 2013; Abdi et al., 2017
O76013-2	Isoform 2 of Keratin, type I cuticular Ha6 OS=Homo sapiens GN=KRT36 - [KRT36_HUMAN]	H. sapiens	P. falciparum	human	iRBCs	Mantel et al., 2013
P11142-1	Isoform 1 of Heat shock cognate 71 kDa protein OS=Homo sapiens GN=HSPA8 - [HSP7C_HUMAN]	H. sapiens	P. falciparum	human	iRBCs	Mantel et al., 2013
P04004	Vitronectin OS=Homo sapiens GN=VTN - [VTNC_HUMAN]	H. sapiens	P. falciparum	human	iRBCs	Mantel et al., 2013; Abdi et al., 2017
E9PQI5	Uncharacterized protein OS=Homo sapiens GN=CHMP4A - [E9PQI5_HUMAN]	H. sapiens	P. falciparum	human	iRBCs	Mantel et al., 2013
P05546	Heparin cofactor 2 OS=Homo sapiens GN=SERPIND1 - [HEP2_HUMAN]	H. sapiens	P. falciparum	human	iRBCs	Mantel et al., 2013; Abdi et al., 2017
Q65ZC9	Single-chain Fv (Fragment) OS=Homo sapiens GN=scFv - [Q65ZC9_HUMAN]	H. sapiens	P. falciparum	human	iRBCs	Mantel et al., 2013
P04921-2	Isoform Glycophorin-D of Glycophorin-C OS=Homo sapiens GN=GYPC - [GLPC_HUMAN]	H. sapiens	P. falciparum	human	iRBCs	Mantel et al., 2013
P30041	Peroxiredoxin-6 OS=Homo sapiens GN=PRDX6 - [PRDX6_HUMAN]	H. sapiens	P. falciparum	human	iRBCs	Mantel et al., 2013; Abdi et al., 2017; Dekel et al., 2021; Abou-Karam et al., 2022
P06733-1	Isoform alpha-enolase of Alpha-enolase OS=Homo sapiens GN=ENO1 - [ENOA_HUMAN]	H. sapiens	P. falciparum	human	iRBCs	Mantel et al., 2013
P13671	Complement component C6 OS=Homo sapiens GN=C6 - [CO6_HUMAN]	H. sapiens	P. falciparum	human	iRBCs	Mantel et al., 2013; Abdi et al., 2017
P08514-2	Isoform 2 of Integrin alpha-IIb OS=Homo sapiens GN=ITGA2B - [ITA2B_HUMAN]	H. sapiens	P. falciparum	human	iRBCs	Mantel et al., 2013
P78385	Keratin, type II cuticular Hb3 OS=Homo sapiens GN=KRT83 - [KRT83_HUMAN]	H. sapiens	P. falciparum	human	iRBCs	Mantel et al., 2013
P07738	Bisphosphoglycerate mutase OS=Homo sapiens GN=BPGM - [PMGE_HUMAN]	H. sapiens	P. falciparum	human	iRBCs	Mantel et al., 2013; Abdi et al., 2017; Dekel et al., 2021
B4DPN0	cDNA FLJ51265, moderately similar to Beta-2-glycoprotein 1 (Beta-2-glycoprotein I) OS=Homo sapiens - [B4DPN0_HUMAN]	H. sapiens	P. falciparum	human	iRBCs	Mantel et al., 2013
Q8NHG7	Small VCP/p97-interacting protein OS=Homo sapiens GN=SVIP - [SVIP_HUMAN]	H. sapiens	P. falciparum	human	iRBCs	Mantel et al., 2013; Abdi et al., 2017; Abou-Karam et al., 2022
C9IZA5	Uncharacterized protein OS=Homo sapiens GN=VCP - [C9IZA5_HUMAN]	H. sapiens	P. falciparum	human	iRBCs	Mantel et al., 2013
P22314	Ubiquitin-like modifier-activating enzyme 1 OS=Homo sapiens GN=UBA1 - [UBA1_HUMAN]	H. sapiens	P. falciparum	human	iRBCs	Mantel et al., 2013; Dekel et al., 2021
P09871	Complement C1s subcomponent OS=Homo sapiens GN=C1S - [C1S_HUMAN]	H. sapiens	P. falciparum	human	iRBCs	Mantel et al., 2013; Abdi et al., 2017
Q9Y509	VH3 protein (Fragment) OS=Homo sapiens GN=VH3 - [Q9Y509_HUMAN]	H. sapiens	P. falciparum	human	iRBCs	Mantel et al., 2013
Q08722-2	Isoform OA3-293 of Leukocyte surface antigen CD47 OS=Homo sapiens GN=CD47 - [CD47_HUMAN]	H. sapiens	P. falciparum	human	iRBCs	Mantel et al., 2013
Q06830	Peroxiredoxin-1 OS=Homo sapiens GN=PRDX1 - [PRDX1_HUMAN]	H. sapiens	P. falciparum	human	iRBCs	Mantel et al., 2013; Dekel et al., 2021
C9JGQ9	Uncharacterized protein OS=Homo sapiens GN=ACHE - [C9JGQ9_HUMAN]	H. sapiens	P. falciparum	human	iRBCs	Mantel et al., 2013
P01019	Angiotensinogen OS=Homo sapiens GN=AGT - [ANGT_HUMAN]	H. sapiens	P. falciparum	human	iRBCs	Mantel et al., 2013; Abdi et al., 2017
P36955	Pigment epithelium-derived factor OS=Homo sapiens GN=SERPINF1 - [PEDF_HUMAN]	H. sapiens	P. falciparum	human	iRBCs	Mantel et al., 2013; Abdi et al., 2017
Q86VP6-1	Isoform 1 of Cullin-associated NEDD8-dissociated protein 1 OS=Homo sapiens GN=CAND1 - [CAND1_HUMAN]	H. sapiens	P. falciparum	human	iRBCs	Mantel et al., 2013
E9PF24	Uncharacterized protein OS=Homo sapiens GN=APOL1 - [E9PF24_HUMAN]	H. sapiens	P. falciparum	human	iRBCs	Mantel et al., 2013
Q6S8J3-1	Isoform 1 of POTE ankyrin domain family member E OS=Homo sapiens GN=POTEE - [POTEE_HUMAN]	H. sapiens	P. falciparum	human	iRBCs	Mantel et al., 2013
B4E1I8	cDNA FLJ54228, highly similar to Leucine-rich alpha-2-glycoprotein OS=Homo sapiens - [B4E1I8_HUMAN]	H. sapiens	P. falciparum	human	iRBCs	Mantel et al., 2013
Q8N7G1	cDNA FLJ25678 fis, clone TST04067, highly similar to PURINE NUCLEOSIDE PHOSPHORYLASE (EC 2.4.2.1) OS=Homo sapiens - [Q8N7G1_HUMAN]	H. sapiens	P. falciparum	human	iRBCs	Mantel et al., 2013
O43866	CD5 antigen-like OS=Homo sapiens GN=CD5L - [CD5L_HUMAN]	H. sapiens	P. falciparum	human	iRBCs	Mantel et al., 2013; Abdi et al., 2017
Q9Y4D1-2	Isoform 2 of Disheveled-associated activator of morphogenesis 1 OS=Homo sapiens GN=DAAM1 - [DAAM1_HUMAN]	H. sapiens	P. falciparum	human	iRBCs	Mantel et al., 2013
P08697	Alpha-2-antiplasmin OS=Homo sapiens GN=SERPINF2 - [A2AP_HUMAN]	H. sapiens	P. falciparum	human	iRBCs	Mantel et al., 2013; Abdi et al., 2017
P05090	Apolipoprotein D OS=Homo sapiens GN=APOD - [APOD_HUMAN]	H. sapiens	P. falciparum	human	iRBCs	Mantel et al., 2013; Abdi et al., 2017; Dekel et al., 2021
Q9NSB4	Keratin, type II cuticular Hb2 OS=Homo sapiens GN=KRT82 - [KRT82_HUMAN]	H. sapiens	P. falciparum	human	iRBCs	Mantel et al., 2013
P60174-1	Isoform 1 of Triosephosphate isomerase OS=Homo sapiens GN=TPI1 - [TPIS_HUMAN]	H. sapiens	P. falciparum	human	iRBCs	Mantel et al., 2013
P18135	Ig kappa chain V-III region HAH OS=Homo sapiens - [KV312_HUMAN]	H. sapiens	P. falciparum	human	iRBCs	Mantel et al., 2013
P01622	Ig kappa chain V-III region Ti OS=Homo sapiens - [KV304_HUMAN]	H. sapiens	P. falciparum	human	iRBCs	Mantel et al., 2013
P01625	Ig kappa chain V-IV region Len OS=Homo sapiens - [KV402_HUMAN]	H. sapiens	P. falciparum	human	iRBCs	Mantel et al., 2013; Dekel et al., 2021
E9PHY5	Uncharacterized protein OS=Homo sapiens GN=EPB41L2 - [E9PHY5_HUMAN]	H. sapiens	P. falciparum	human	iRBCs	Mantel et al., 2013
Q9Y265-1	Isoform 1 of RuvB-like 1 OS=Homo sapiens GN=RUVBL1 - [RUVB1_HUMAN]	H. sapiens	P. falciparum	human	iRBCs	Mantel et al., 2013
P61225	Ras-related protein Rap-2b OS=Homo sapiens GN=RAP2B - [RAP2B_HUMAN]	H. sapiens	P. falciparum	human	iRBCs	Mantel et al., 2013
P63092-3	Isoform 3 of Guanine nucleotide-binding protein G(s) subunit alpha isoforms short OS=Homo sapiens GN=GNAS - [GNAS2_HUMAN]	H. sapiens	P. falciparum	human	iRBCs	Mantel et al., 2013
P48426	Phosphatidylinositol-5-phosphate 4-kinase type-2 alpha OS=Homo sapiens GN=PIP4K2A - [PI42A_HUMAN]	H. sapiens	P. falciparum	human	iRBCs	Mantel et al., 2013; Dekel et al., 2021
P08754	Guanine nucleotide-binding protein G(k) subunit alpha OS=Homo sapiens GN=GNAI3 - [GNAI3_HUMAN]	H. sapiens	P. falciparum	human	iRBCs	Mantel et al., 2013
P09543-2	Isoform CNPI of 2',3'-cyclic-nucleotide 3'-phosphodiesterase OS=Homo sapiens GN=CNP - [CN37_HUMAN]	H. sapiens	P. falciparum	human	iRBCs	Mantel et al., 2013
P07357	Complement component C8 alpha chain OS=Homo sapiens GN=C8A - [CO8A_HUMAN]	H. sapiens	P. falciparum	human	iRBCs	Mantel et al., 2013; Abdi et al., 2017
B4DPP8	cDNA FLJ53075, highly similar to Kininogen-1 OS=Homo sapiens - [B4DPP8_HUMAN]	H. sapiens	P. falciparum	human	iRBCs	Mantel et al., 2013
P60953-2	Isoform 2 of Cell division control protein 42 homolog OS=Homo sapiens GN=CDC42 - [CDC42_HUMAN]	H. sapiens	P. falciparum	human	iRBCs	Mantel et al., 2013
P35613-2	Isoform 2 of Basigin OS=Homo sapiens GN=BSG - [BASI_HUMAN]	H. sapiens	P. falciparum	human	iRBCs	Mantel et al., 2013
Q65ZC8	Single-chain Fv (Fragment) OS=Homo sapiens GN=scFv - [Q65ZC8_HUMAN]	H. sapiens	P. falciparum	human	iRBCs	Mantel et al., 2013
A2J1M2	Rheumatoid factor RF-IP9 (Fragment) OS=Homo sapiens - [A2J1M2_HUMAN]	H. sapiens	P. falciparum	human	iRBCs	Mantel et al., 2013
B4E3B6	cDNA FLJ54408, highly similar to Heat shock 70 kDa protein 1 OS=Homo sapiens - [B4E3B6_HUMAN]	H. sapiens	P. falciparum	human	iRBCs	Mantel et al., 2013
B7Z3I9	Delta-aminolevulinic acid dehydratase OS=Homo sapiens - [B7Z3I9_HUMAN]	H. sapiens	P. falciparum	human	iRBCs	Mantel et al., 2013
B7Z7N3	cDNA FLJ51392, highly similar to Keratin, type II cuticular Hb5 OS=Homo sapiens - [B7Z7N3_HUMAN]	H. sapiens	P. falciparum	human	iRBCs	Mantel et al., 2013
A2NYQ9	Anti-folate binding protein (Fragment) OS=Homo sapiens GN=HuVH8B VH - [A2NYQ9_HUMAN]	H. sapiens	P. falciparum	human	iRBCs	Mantel et al., 2013
P26038	Moesin OS=Homo sapiens GN=MSN - [MOES_HUMAN]	H. sapiens	P. falciparum	human	iRBCs	Mantel et al., 2013; Abdi et al., 2017; Dekel et al., 2021
P50502	Hsc70-interacting protein OS=Homo sapiens GN=ST13 - [F10A1_HUMAN]	H. sapiens	P. falciparum	human	iRBCs	Mantel et al., 2013; Dekel et al., 2021; Vimonpatranon et al., 2022
P62879	Guanine nucleotide-binding protein G(I)/G(S)/G(T) subunit beta-2 OS=Homo sapiens GN=GNB2 - [GBB2_HUMAN]	H. sapiens	P. falciparum	human	iRBCs	Mantel et al., 2013
Q9UQ80	Proliferation-associated protein 2G4 OS=Homo sapiens GN=PA2G4 - [PA2G4_HUMAN]	H. sapiens	P. falciparum	human	iRBCs	Mantel et al., 2013
E9PNW4	Uncharacterized protein OS=Homo sapiens GN=CD59 - [E9PNW4_HUMAN]	H. sapiens	P. falciparum	human	iRBCs	Mantel et al., 2013; Abou-Karam et al., 2022
B7Z550	Complement component 8, beta polypeptide, isoform CRA_b OS=Homo sapiens GN=C8B - [B7Z550_HUMAN]	H. sapiens	P. falciparum	human	iRBCs	Mantel et al., 2013
P19256-2	Isoform 2 of Lymphocyte function-associated antigen 3 OS=Homo sapiens GN=CD58 - [LFA3_HUMAN]	H. sapiens	P. falciparum	human	iRBCs	Mantel et al., 2013
P04899-1	Isoform 1 of Guanine nucleotide-binding protein G(i) subunit alpha-2 OS=Homo sapiens GN=GNAI2 - [GNAI2_HUMAN]	H. sapiens	P. falciparum	human	iRBCs	Mantel et al., 2013
P29622	Kallistatin OS=Homo sapiens GN=SERPINA4 - [KAIN_HUMAN]	H. sapiens	P. falciparum	human	iRBCs	Mantel et al., 2013; Abdi et al., 2017
A2NB45	Cold agglutinin FS-1 L-chain (Fragment) OS=Homo sapiens - [A2NB45_HUMAN]	H. sapiens	P. falciparum	human	iRBCs	Mantel et al., 2013
A0N5G5	Rheumatoid factor D5 light chain (Fragment) OS=Homo sapiens GN=V<kappa>3 - [A0N5G5_HUMAN]	H. sapiens	P. falciparum	human	iRBCs	Mantel et al., 2013
Q5TDH0-1	Isoform 1 of Protein DDI1 homolog 2 OS=Homo sapiens GN=DDI2 - [DDI2_HUMAN]	H. sapiens	P. falciparum	human	iRBCs	Mantel et al., 2013
P63000-1	Isoform A of Ras-related C3 botulinum toxin substrate 1 OS=Homo sapiens GN=RAC1 - [RAC1_HUMAN]	H. sapiens	P. falciparum	human	iRBCs	Mantel et al., 2013
P62873	Guanine nucleotide-binding protein G(I)/G(S)/G(T) subunit beta-1 OS=Homo sapiens GN=GNB1 - [GBB1_HUMAN]	H. sapiens	P. falciparum	human	iRBCs	Mantel et al., 2013
Q5NV90	V2-17 protein (Fragment) OS=Homo sapiens GN=IGLV3-25 - [Q5NV90_HUMAN]	H. sapiens	P. falciparum	human	iRBCs	Mantel et al., 2013
Q9NSB2	Keratin, type II cuticular Hb4 OS=Homo sapiens GN=KRT84 - [KRT84_HUMAN]	H. sapiens	P. falciparum	human	iRBCs	Mantel et al., 2013
A0N5G1	Rheumatoid factor C6 light chain (Fragment) OS=Homo sapiens GN=V<kappa>1 - [A0N5G1_HUMAN]	H. sapiens	P. falciparum	human	iRBCs	Mantel et al., 2013
P02765	Alpha-2-HS-glycoprotein OS=Homo sapiens GN=AHSG - [FETUA_HUMAN]	H. sapiens	P. falciparum	human	iRBCs	Mantel et al., 2013; Abdi et al., 2017
P37837	Transaldolase OS=Homo sapiens GN=TALDO1 - [TALDO_HUMAN]	H. sapiens	P. falciparum	human	iRBCs	Mantel et al., 2013; Abdi et al., 2017; Dekel et al., 2021
P50895	Basal cell adhesion molecule OS=Homo sapiens GN=BCAM - [BCAM_HUMAN]	H. sapiens	P. falciparum	human	iRBCs	Mantel et al., 2013; Abdi et al., 2017
Q9HCC1	Single chain Fv (Fragment) OS=Homo sapiens - [Q9HCC1_HUMAN]	H. sapiens	P. falciparum	human	iRBCs	Mantel et al., 2013
P62820-1	Isoform 1 of Ras-related protein Rab-1A OS=Homo sapiens GN=RAB1A - [RAB1A_HUMAN]	H. sapiens	P. falciparum	human	iRBCs	Mantel et al., 2013
Q9NP58-4	Isoform 2 of ATP-binding cassette sub-family B member 6, mitochondrial OS=Homo sapiens GN=ABCB6 - [ABCB6_HUMAN]	H. sapiens	P. falciparum	human	iRBCs	Mantel et al., 2013
Q0ZCJ4	Immunglobulin heavy chain variable region (Fragment) OS=Homo sapiens - [Q0ZCJ4_HUMAN]	H. sapiens	P. falciparum	human	iRBCs	Mantel et al., 2013
P62937	Peptidyl-prolyl cis-trans isomerase A OS=Homo sapiens GN=PPIA - [PPIA_HUMAN]	H. sapiens	P. falciparum	human	iRBCs	Mantel et al., 2013; Abdi et al., 2017; Dekel et al., 2021
B4DWD7	cDNA FLJ56257, highly similar to Homo sapiens cytochrome b reductase 1 (CYBRD1), mRNA OS=Homo sapiens - [B4DWD7_HUMAN]	H. sapiens	P. falciparum	human	iRBCs	Mantel et al., 2013
A2J1N2	Rheumatoid factor RF-IP18 (Fragment) OS=Homo sapiens - [A2J1N2_HUMAN]	H. sapiens	P. falciparum	human	iRBCs	Mantel et al., 2013
A6NJA2	Ubiquitin carboxyl-terminal hydrolase OS=Homo sapiens GN=USP14 - [A6NJA2_HUMAN]	H. sapiens	P. falciparum	human	iRBCs	Mantel et al., 2013
P13489	Ribonuclease inhibitor OS=Homo sapiens GN=RNH1 - [RINI_HUMAN]	H. sapiens	P. falciparum	human	iRBCs	Mantel et al., 2013; Dekel et al., 2021
Q9NTK5-1	Isoform 1 of Obg-like ATPase 1 OS=Homo sapiens GN=OLA1 - [OLA1_HUMAN]	H. sapiens	P. falciparum	human	iRBCs	Mantel et al., 2013
Q9HAV0	Guanine nucleotide-binding protein subunit beta-4 OS=Homo sapiens GN=GNB4 - [GBB4_HUMAN]	H. sapiens	P. falciparum	human	iRBCs	Mantel et al., 2013
B4DPF5	cDNA FLJ50602, highly similar to Aquaporin-1 OS=Homo sapiens - [B4DPF5_HUMAN]	H. sapiens	P. falciparum	human	iRBCs	Mantel et al., 2013
P15169	Carboxypeptidase N catalytic chain OS=Homo sapiens GN=CPN1 - [CBPN_HUMAN]	H. sapiens	P. falciparum	human	iRBCs	Mantel et al., 2013; Abdi et al., 2017
P02786	Transferrin receptor protein 1 OS=Homo sapiens GN=TFRC - [TFR1_HUMAN]	H. sapiens	P. falciparum	human	iRBCs	Mantel et al., 2013; Abdi et al., 2017
P80748	Ig lambda chain V-III region LOI OS=Homo sapiens - [LV302_HUMAN]	H. sapiens	P. falciparum	human	iRBCs	Mantel et al., 2013; Abdi et al., 2017
P06312	Ig kappa chain V-IV region (Fragment) OS=Homo sapiens GN=IGKV4-1 - [KV401_HUMAN]	H. sapiens	P. falciparum	human	iRBCs	Mantel et al., 2013; Abdi et al., 2017
Q9UL88	Myosin-reactive immunoglobulin heavy chain variable region (Fragment) OS=Homo sapiens - [Q9UL88_HUMAN]	H. sapiens	P. falciparum	human	iRBCs	Mantel et al., 2013
O75695	Protein XRP2 OS=Homo sapiens GN=RP2 - [XRP2_HUMAN]	H. sapiens	P. falciparum	human	iRBCs	Mantel et al., 2013
O43633	Charged multivesicular body protein 2a OS=Homo sapiens GN=CHMP2A - [CHM2A_HUMAN]	H. sapiens	P. falciparum	human	iRBCs	Mantel et al., 2013
P40925	Malate dehydrogenase, cytoplasmic OS=Homo sapiens GN=MDH1 - [MDHC_HUMAN]	H. sapiens	P. falciparum	human	iRBCs	Mantel et al., 2013; Dekel et al., 2021
B4DN59	cDNA FLJ52702, highly similar to Homo sapiens CD44 antigen (homing function and Indian blood group system) (CD44), transcript variant 4, mRNA OS=Homo sapiens - [B4DN59_HUMAN]	H. sapiens	P. falciparum	human	iRBCs	Mantel et al., 2013
P00568	Adenylate kinase isoenzyme 1 OS=Homo sapiens GN=AK1 - [KAD1_HUMAN]	H. sapiens	P. falciparum	human	iRBCs	Mantel et al., 2013; Abdi et al., 2017
P35858	Insulin-like growth factor-binding protein complex acid labile subunit OS=Homo sapiens GN=IGFALS - [ALS_HUMAN]	H. sapiens	P. falciparum	human	iRBCs	Mantel et al., 2013; Abdi et al., 2017
E9PAX7	Uncharacterized protein OS=Homo sapiens GN=C11orf49 - [E9PAX7_HUMAN]	H. sapiens	P. falciparum	human	iRBCs	Mantel et al., 2013
O75636-1	Isoform 1 of Ficolin-3 OS=Homo sapiens GN=FCN3 - [FCN3_HUMAN]	H. sapiens	P. falciparum	human	iRBCs	Mantel et al., 2013
P02745	Complement C1q subcomponent subunit A OS=Homo sapiens GN=C1QA - [C1QA_HUMAN]	H. sapiens	P. falciparum	human	iRBCs	Mantel et al., 2013; Abdi et al., 2017
P35241	Radixin OS=Homo sapiens GN=RDX - [RADI_HUMAN]	H. sapiens	P. falciparum	human	iRBCs	Mantel et al., 2013; Abdi et al., 2017; Vimonpatranon et al., 2022
P00338-1	Isoform 1 of L-lactate dehydrogenase A chain OS=Homo sapiens GN=LDHA - [LDHA_HUMAN]	H. sapiens	P. falciparum	human	iRBCs	Mantel et al., 2013
Q04656-5	Isoform 5 of Copper-transporting ATPase 1 OS=Homo sapiens GN=ATP7A - [ATP7A_HUMAN]	H. sapiens	P. falciparum	human	iRBCs	Mantel et al., 2013
P08185	Corticosteroid-binding globulin OS=Homo sapiens GN=SERPINA6 - [CBG_HUMAN]	H. sapiens	P. falciparum	human	iRBCs	Mantel et al., 2013; Abdi et al., 2017
B6EDE2	Epididymis luminal protein 180 (Fragment) OS=Homo sapiens GN=HEL180 - [B6EDE2_HUMAN]	H. sapiens	P. falciparum	human	iRBCs	Mantel et al., 2013
D6RF35	Uncharacterized protein OS=Homo sapiens GN=GC - [D6RF35_HUMAN]	H. sapiens	P. falciparum	human	iRBCs	Mantel et al., 2013
P31946-2	Isoform Short of 14-3-3 protein beta/alpha OS=Homo sapiens GN=YWHAB - [1433B_HUMAN]	H. sapiens	P. falciparum	human	iRBCs	Mantel et al., 2013
P17174	Aspartate aminotransferase, cytoplasmic OS=Homo sapiens GN=GOT1 - [AATC_HUMAN]	H. sapiens	P. falciparum	human	iRBCs	Mantel et al., 2013; Dekel et al., 2021
Q99536	Synaptic vesicle membrane protein VAT-1 homolog OS=Homo sapiens GN=VAT1 - [VAT1_HUMAN]	H. sapiens	P. falciparum	human	iRBCs	Mantel et al., 2013
P01116-2	Isoform 2B of GTPase KRas OS=Homo sapiens GN=KRAS - [RASK_HUMAN]	H. sapiens	P. falciparum	human	iRBCs	Mantel et al., 2013
B4DQI8	cDNA FLJ51696, highly similar to Ras-related protein Rap-1b OS=Homo sapiens - [B4DQI8_HUMAN]	H. sapiens	P. falciparum	human	iRBCs	Mantel et al., 2013
P62834	Ras-related protein Rap-1A OS=Homo sapiens GN=RAP1A - [RAP1A_HUMAN]	H. sapiens	P. falciparum	human	iRBCs	Mantel et al., 2013; Abdi et al., 2017
P07477	Trypsin-1 OS=Homo sapiens GN=PRSS1 - [TRY1_HUMAN]	H. sapiens	P. falciparum	human	iRBCs	Mantel et al., 2013; Dekel et al., 2021
A6XMVs9	Protease serine 2 preproprotein OS=Homo sapiens - [A6XMVs9_HUMAN]	H. sapiens	P. falciparum	human	iRBCs	Mantel et al., 2013
A8K5J8	cDNA FLJ75066, highly similar to Homo sapiens complement component 1, r subcomponent (C1R), mRNA OS=Homo sapiens - [A8K5J8_HUMAN]	H. sapiens	P. falciparum	human	iRBCs	Mantel et al., 2013
P07360	Complement component C8 gamma chain OS=Homo sapiens GN=C8G - [CO8G_HUMAN]	H. sapiens	P. falciparum	human	iRBCs	Mantel et al., 2013; Abdi et al., 2017
Q13630	GDP-L-fucose synthase OS=Homo sapiens GN=TSTA3 - [FCL_HUMAN]	H. sapiens	P. falciparum	human	iRBCs	Mantel et al., 2013; Abdi et al., 2017; Dekel et al., 2021
Q9UL72	Myosin-reactive immunoglobulin heavy chain variable region (Fragment) OS=Homo sapiens - [Q9UL72_HUMAN]	H. sapiens	P. falciparum	human	iRBCs	Mantel et al., 2013
Q96F85-2	Isoform 2 of CB1 cannabinoid receptor-interacting protein 1 OS=Homo sapiens GN=CNRIP1 - [CNRP1_HUMAN]	H. sapiens	P. falciparum	human	iRBCs	Mantel et al., 2013
P62258-1	Isoform 1 of 14-3-3 protein epsilon OS=Homo sapiens GN=YWHAE - [1433E_HUMAN]	H. sapiens	P. falciparum	human	iRBCs	Mantel et al., 2013
P14923	Junction plakoglobin OS=Homo sapiens GN=JUP - [PLAK_HUMAN]	H. sapiens	P. falciparum	human	iRBCs	Mantel et al., 2013; Abdi et al., 2017; Dekel et al., 2021; Abou-Karam et al., 2022
E9PSH2	Uncharacterized protein OS=Homo sapiens GN=CD55 - [E9PSH2_HUMAN]	H. sapiens	P. falciparum	human	iRBCs	Mantel et al., 2013
P53990-2	Isoform 2 of IST1 homolog OS=Homo sapiens GN=KIAA0174 - [IST1_HUMAN]	H. sapiens	P. falciparum	human	iRBCs	Mantel et al., 2013
B4DDJ2	cDNA FLJ59459, highly similar to WW domain-binding protein 2 OS=Homo sapiens - [B4DDJ2_HUMAN]	H. sapiens	P. falciparum	human	iRBCs	Mantel et al., 2013
Q9NP59	Solute carrier family 40 member 1 OS=Homo sapiens GN=SLC40A1 - [S40A1_HUMAN]	H. sapiens	P. falciparum	human	iRBCs	Mantel et al., 2013
P48740-1	Isoform 1 of Mannan-binding lectin serine protease 1 OS=Homo sapiens GN=MASP1 - [MASP1_HUMAN]	H. sapiens	P. falciparum	human	iRBCs	Mantel et al., 2013
A2J1N0	Rheumatoid factor RF-IP14 (Fragment) OS=Homo sapiens - [A2J1N0_HUMAN]	H. sapiens	P. falciparum	human	iRBCs	Mantel et al., 2013
P01769	Ig heavy chain V-III region GA OS=Homo sapiens - [HV308_HUMAN]	H. sapiens	P. falciparum	human	iRBCs	Mantel et al., 2013
O95747	Serine/threonine-protein kinase OSR1 OS=Homo sapiens GN=OXSR1 - [OXSR1_HUMAN]	H. sapiens	P. falciparum	human	iRBCs	Mantel et al., 2013
P07205	Phosphoglycerate kinase 2 OS=Homo sapiens GN=PGK2 - [PGK2_HUMAN]	H. sapiens	P. falciparum	human	iRBCs	Mantel et al., 2013
Q8WUM4	Programmed cell death 6-interacting protein OS=Homo sapiens GN=PDCD6IP - [PDC6I_HUMAN]	H. sapiens	P. falciparum	human	iRBCs	Mantel et al., 2013; Dekel et al., 2021; Abou-Karam et al., 2022
B4DGR3	cDNA FLJ54349, highly similar to Vesicle-fusing ATPase (EC 3.6.4.6) OS=Homo sapiens - [B4DGR3_HUMAN]	H. sapiens	P. falciparum	human	iRBCs	Mantel et al., 2013
A2MYD5	V2-6 protein (Fragment) OS=Homo sapiens GN=V2-6 - [A2MYD5_HUMAN]	H. sapiens	P. falciparum	human	iRBCs	Mantel et al., 2013
A2J423	Anti-Mpl scFv (Fragment) OS=Homo sapiens - [A2J423_HUMAN]	H. sapiens	P. falciparum	human	iRBCs	Mantel et al., 2013
P01880-1	Isoform 1 of Ig delta chain C region OS=Homo sapiens GN=IGHD - [IGHD_HUMAN]	H. sapiens	P. falciparum	human	iRBCs	Mantel et al., 2013
P68104	Elongation factor 1-alpha 1 OS=Homo sapiens GN=EEF1A1 - [EF1A1_HUMAN]	H. sapiens	P. falciparum	human	iRBCs	Mantel et al., 2013
P02743	Serum amyloid P-component OS=Homo sapiens GN=APCS - [SAMP_HUMAN]	H. sapiens	P. falciparum	human	iRBCs	Mantel et al., 2013; Abdi et al., 2017
P04207	Ig kappa chain V-III region CLL OS=Homo sapiens - [KV308_HUMAN]	H. sapiens	P. falciparum	human	iRBCs	Mantel et al., 2013
P04434	Ig kappa chain V-III region VH (Fragment) OS=Homo sapiens - [KV310_HUMAN]	H. sapiens	P. falciparum	human	iRBCs	Mantel et al., 2013
P61204	ADP-ribosylation factor 3 OS=Homo sapiens GN=ARF3 - [ARF3_HUMAN]	H. sapiens	P. falciparum	human	iRBCs	Mantel et al., 2013
O00159-2	Isoform 2 of Myosin-Ic OS=Homo sapiens GN=MYO1C - [MYO1C_HUMAN]	H. sapiens	P. falciparum	human	iRBCs	Mantel et al., 2013
B4DTE8	cDNA FLJ57588, highly similar to Phospholipid scramblase 1 OS=Homo sapiens - [B4DTE8_HUMAN]	H. sapiens	P. falciparum	human	iRBCs	Mantel et al., 2013
P15153	Ras-related C3 botulinum toxin substrate 2 OS=Homo sapiens GN=RAC2 - [RAC2_HUMAN]	H. sapiens	P. falciparum	human	iRBCs	Mantel et al., 2013
P60842	Eukaryotic initiation factor 4A-I OS=Homo sapiens GN=EIF4A1 - [IF4A1_HUMAN]	H. sapiens	P. falciparum	human	iRBCs	Mantel et al., 2013; Dekel et al., 2021
P30566-1	Isoform 1 of Adenylosuccinate lyase OS=Homo sapiens GN=ADSL - [PUR8_HUMAN]	H. sapiens	P. falciparum	human	iRBCs	Mantel et al., 2013
B4DQJ8	6-phosphogluconate dehydrogenase, decarboxylating OS=Homo sapiens - [B4DQJ8_HUMAN]	H. sapiens	P. falciparum	human	iRBCs	Mantel et al., 2013
A8K9A9	cDNA FLJ77744, highly similar to Homo sapiens kallikrein B, plasma (Fletcher factor) 1 (KLKB1), mRNA OS=Homo sapiens - [A8K9A9_HUMAN]	H. sapiens	P. falciparum	human	iRBCs	Mantel et al., 2013
P58876	Histone H2B type 1-D OS=Homo sapiens GN=HIST1H2BD - [H2B1D_HUMAN]	H. sapiens	P. falciparum	human	iRBCs	Mantel et al., 2013
P23527	Histone H2B type 1-O OS=Homo sapiens GN=HIST1H2BO - [H2B1O_HUMAN]	H. sapiens	P. falciparum	human	iRBCs	Mantel et al., 2013
Q9UL83	Myosin-reactive immunoglobulin light chain variable region (Fragment) OS=Homo sapiens - [Q9UL83_HUMAN]	H. sapiens	P. falciparum	human	iRBCs	Mantel et al., 2013
Q9H2K8	Serine/threonine-protein kinase TAO3 OS=Homo sapiens GN=TAOK3 - [TAOK3_HUMAN]	H. sapiens	P. falciparum	human	iRBCs	Mantel et al., 2013
Q567Q0	Peptidylprolyl isomerase A (Cyclophilin A) OS=Homo sapiens GN=PPIA - [Q567Q0_HUMAN]	H. sapiens	P. falciparum	human	iRBCs	Mantel et al., 2013
Q9H444	Charged multivesicular body protein 4b OS=Homo sapiens GN=CHMP4B - [CHM4B_HUMAN]	H. sapiens	P. falciparum	human	iRBCs	Mantel et al., 2013
Q99497	Protein DJ-1 OS=Homo sapiens GN=PARK7 - [PARK7_HUMAN]	H. sapiens	P. falciparum	human	iRBCs	Mantel et al., 2013; Dekel et al., 2021
P10643	Complement component C7 OS=Homo sapiens GN=C7 - [CO7_HUMAN]	H. sapiens	P. falciparum	human	iRBCs	Mantel et al., 2013; Abdi et al., 2017
P01714	Ig lambda chain V-III region SH OS=Homo sapiens - [LV301_HUMAN]	H. sapiens	P. falciparum	human	iRBCs	Mantel et al., 2013; Abdi et al., 2017
Q96IY4-1	Isoform 1 of Carboxypeptidase B2 OS=Homo sapiens GN=CPB2 - [CBPB2_HUMAN]	H. sapiens	P. falciparum	human	iRBCs	Mantel et al., 2013
O95445	Apolipoprotein M OS=Homo sapiens GN=APOM - [APOM_HUMAN]	H. sapiens	P. falciparum	human	iRBCs	Mantel et al., 2013; Abdi et al., 2017
A8K494	cDNA FLJ78440, highly similar to Human lactoferrin OS=Homo sapiens - [A8K494_HUMAN]	H. sapiens	P. falciparum	human	iRBCs	Mantel et al., 2013
P01619	Ig kappa chain V-III region B6 OS=Homo sapiens - [KV301_HUMAN]	H. sapiens	P. falciparum	human	iRBCs	Mantel et al., 2013
A2N2G5	VH87-2 protein (Fragment) OS=Homo sapiens GN=VH87-2 - [A2N2G5_HUMAN]	H. sapiens	P. falciparum	human	iRBCs	Mantel et al., 2013
P31947-2	Isoform 2 of 14-3-3 protein sigma OS=Homo sapiens GN=SFN - [1433S_HUMAN]	H. sapiens	P. falciparum	human	iRBCs	Mantel et al., 2013
P04433	Ig kappa chain V-III region VG (Fragment) OS=Homo sapiens - [KV309_HUMAN]	H. sapiens	P. falciparum	human	iRBCs	Mantel et al., 2013; Abdi et al., 2017; Dekel et al., 2021
Q9UHG9	Mutant Rh50 glycoprotein OS=Homo sapiens GN=RHAG - [Q9UHG9_HUMAN]	H. sapiens	P. falciparum	human	iRBCs	Mantel et al., 2013
B7Z7D5	cDNA FLJ53110 OS=Homo sapiens - [B7Z7D5_HUMAN]	H. sapiens	P. falciparum	human	iRBCs	Mantel et al., 2013
B3KWI4	cDNA FLJ43122 fis, clone CTONG3003737, highly similar to Leucine-rich repeat-containing protein 15 OS=Homo sapiens - [B3KWI4_HUMAN]	H. sapiens	P. falciparum	human	iRBCs	Mantel et al., 2013
Q9Y617-1	Isoform 1 of Phosphoserine aminotransferase OS=Homo sapiens GN=PSAT1 - [SERC_HUMAN]	H. sapiens	P. falciparum	human	iRBCs	Mantel et al., 2013
P00492	Hypoxanthine-guanine phosphoribosyltransferase OS=Homo sapiens GN=HPRT1 - [HPRT_HUMAN]	H. sapiens	P. falciparum	human	iRBCs	Mantel et al., 2013; Dekel et al., 2021
O43663-3	Isoform 3 of Protein regulator of cytokinesis 1 OS=Homo sapiens GN=PRC1 - [PRC1_HUMAN]	H. sapiens	P. falciparum	human	iRBCs	Mantel et al., 2013
P54920	Alpha-soluble NSF attachment protein OS=Homo sapiens GN=NAPA - [SNAA_HUMAN]	H. sapiens	P. falciparum	human	iRBCs	Mantel et al., 2013
A6NIW1	CD99 antigen, isoform CRA_b OS=Homo sapiens GN=CD99 - [A6NIW1_HUMAN]	H. sapiens	P. falciparum	human	iRBCs	Mantel et al., 2013
Q68CR8	Protein phosphatase 2A activator, regulatory subunit 4 OS=Homo sapiens GN=DKFZp781M17165 - [Q68CR8_HUMAN]	H. sapiens	P. falciparum	human	iRBCs	Mantel et al., 2013
P22061-1	Isoform 1 of Protein-L-isoaspartate(D-aspartate) O-methyltransferase OS=Homo sapiens GN=PCMT1 - [PIMT_HUMAN]	H. sapiens	P. falciparum	human	iRBCs	Mantel et al., 2013
P00441	Superoxide dismutase [Cu-Zn] OS=Homo sapiens GN=SOD1 - [SODC_HUMAN]	H. sapiens	P. falciparum	human	iRBCs	Mantel et al., 2013; Dekel et al., 2021
Q14344	Guanine nucleotide-binding protein subunit alpha-13 OS=Homo sapiens GN=GNA13 - [GNA13_HUMAN]	H. sapiens	P. falciparum	human	iRBCs	Mantel et al., 2013
P23634-7	Isoform ZB of Plasma membrane calcium-transporting ATPase 4 OS=Homo sapiens GN=ATP2B4 - [AT2B4_HUMAN]	H. sapiens	P. falciparum	human	iRBCs	Mantel et al., 2013
P22792	Carboxypeptidase N subunit 2 OS=Homo sapiens GN=CPN2 - [CPN2_HUMAN]	H. sapiens	P. falciparum	human	iRBCs	Mantel et al., 2013; Abdi et al., 2017
P05543	Thyroxine-binding globulin OS=Homo sapiens GN=SERPINA7 - [THBG_HUMAN]	H. sapiens	P. falciparum	human	iRBCs	Mantel et al., 2013; Abdi et al., 2017
P01597	Ig kappa chain V-I region DEE OS=Homo sapiens - [KV105_HUMAN]	H. sapiens	P. falciparum	human	iRBCs	Mantel et al., 2013
P00742	Coagulation factor X OS=Homo sapiens GN=F10 - [FA10_HUMAN]	H. sapiens	P. falciparum	human	iRBCs	Mantel et al., 2013; Abdi et al., 2017
Q9UK55	Protein Z-dependent protease inhibitor OS=Homo sapiens GN=SERPINA10 - [ZPI_HUMAN]	H. sapiens	P. falciparum	human	iRBCs	Mantel et al., 2013; Abdi et al., 2017
Q16775-2	Isoform 2 of Hydroxyacylglutathione hydrolase, mitochondrial OS=Homo sapiens GN=HAGH - [GLO2_HUMAN]	H. sapiens	P. falciparum	human	iRBCs	Mantel et al., 2013
O75326	Semaphorin-7A OS=Homo sapiens GN=SEMA7A - [SEM7A_HUMAN]	H. sapiens	P. falciparum	human	iRBCs	Mantel et al., 2013
E9PDK5	Uncharacterized protein OS=Homo sapiens GN=ANXA11 - [E9PDK5_HUMAN]	H. sapiens	P. falciparum	human	iRBCs	Mantel et al., 2013
B4E3S6	cDNA FLJ58413, highly similar to Complement component C7 OS=Homo sapiens - [B4E3S6_HUMAN]	H. sapiens	P. falciparum	human	iRBCs	Mantel et al., 2013
P43652	Afamin OS=Homo sapiens GN=AFM - [AFAM_HUMAN]	H. sapiens	P. falciparum	human	iRBCs	Mantel et al., 2013; Abdi et al., 2017
P80108-1	Isoform 1 of Phosphatidylinositol-glycan-specific phospholipase D OS=Homo sapiens GN=GPLD1 - [PHLD_HUMAN]	H. sapiens	P. falciparum	human	iRBCs	Mantel et al., 2013
Q15166	Serum paraoxonase/lactonase 3 OS=Homo sapiens GN=PON3 - [PON3_HUMAN]	H. sapiens	P. falciparum	human	iRBCs	Mantel et al., 2013; Abdi et al., 2017
Q96PD5-1	Isoform 1 of N-acetylmuramoyl-L-alanine amidase OS=Homo sapiens GN=PGLYRP2 - [PGRP2_HUMAN]	H. sapiens	P. falciparum	human	iRBCs	Mantel et al., 2013
A8CED3	Trypsinogen 5 OS=Homo sapiens GN=PRSS3 - [A8CED3_HUMAN]	H. sapiens	P. falciparum	human	iRBCs	Mantel et al., 2013
P02654	Apolipoprotein C-I OS=Homo sapiens GN=APOC1 - [APOC1_HUMAN]	H. sapiens	P. falciparum	human	iRBCs	Mantel et al., 2013
P02655	Apolipoprotein C-II OS=Homo sapiens GN=APOC2 - [APOC2_HUMAN]	H. sapiens	P. falciparum	human	iRBCs	Mantel et al., 2013
B4E1Q0	cDNA FLJ59603, highly similar to Serine/threonine-protein phosphatase 2A 65 kDa regulatory subunit A alpha isoform OS=Homo sapiens - [B4E1Q0_HUMAN]	H. sapiens	P. falciparum	human	iRBCs	Mantel et al., 2013
P63241-1	Isoform 1 of Eukaryotic translation initiation factor 5A-1 OS=Homo sapiens GN=EIF5A - [IF5A1_HUMAN]	H. sapiens	P. falciparum	human	iRBCs	Mantel et al., 2013
P27348	14-3-3 protein theta OS=Homo sapiens GN=YWHAQ - [1433T_HUMAN]	H. sapiens	P. falciparum	human	iRBCs	Mantel et al., 2013
B5MCC7	Uncharacterized protein OS=Homo sapiens GN=ACP1 - [B5MCC7_HUMAN]	H. sapiens	P. falciparum	human	iRBCs	Mantel et al., 2013
Q9Y5B2	Junction adhesion molecule OS=Homo sapiens - [Q9Y5B2_HUMAN]	H. sapiens	P. falciparum	human	iRBCs	Mantel et al., 2013
Q9NRQ2	Phospholipid scramblase 4 OS=Homo sapiens GN=PLSCR4 - [PLS4_HUMAN]	H. sapiens	P. falciparum	human	iRBCs	Mantel et al., 2013
B4DUR8	cDNA FLJ57603, highly similar to T-complex protein 1 subunit gamma OS=Homo sapiens - [B4DUR8_HUMAN]	H. sapiens	P. falciparum	human	iRBCs	Mantel et al., 2013
A5D6W7	SEC14L4 protein OS=Homo sapiens GN=SEC14L4 - [A5D6W7_HUMAN]	H. sapiens	P. falciparum	human	iRBCs	Mantel et al., 2013
B4DEM7	cDNA FLJ53379, highly similar to T-complex protein 1 subunit theta OS=Homo sapiens - [B4DEM7_HUMAN]	H. sapiens	P. falciparum	human	iRBCs	Mantel et al., 2013
Q6XQN6-3	Isoform 3 of Nicotinate phosphoribosyltransferase OS=Homo sapiens GN=NAPRT1 - [PNCB_HUMAN]	H. sapiens	P. falciparum	human	iRBCs	Mantel et al., 2013
Q5VW32	BRO1 domain-containing protein BROX OS=Homo sapiens GN=BROX - [BROX_HUMAN]	H. sapiens	P. falciparum	human	iRBCs	Mantel et al., 2013
P06703	Protein S100-A6 OS=Homo sapiens GN=S100A6 - [S10A6_HUMAN]	H. sapiens	P. falciparum	human	iRBCs	Mantel et al., 2013
E7ERY9	Uncharacterized protein OS=Homo sapiens GN=ATP2B1 - [E7ERY9_HUMAN]	H. sapiens	P. falciparum	human	iRBCs	Mantel et al., 2013
A0N7I9	F5-20 (Fragment) OS=Homo sapiens GN=F5-20 - [A0N7I9_HUMAN]	H. sapiens	P. falciparum	human	iRBCs	Mantel et al., 2013
P35542	Serum amyloid A-4 protein OS=Homo sapiens GN=SAA4 - [SAA4_HUMAN]	H. sapiens	P. falciparum	human	iRBCs	Mantel et al., 2013; Abdi et al., 2017
P01593	Ig kappa chain V-I region AG OS=Homo sapiens - [KV101_HUMAN]	H. sapiens	P. falciparum	human	iRBCs	Mantel et al., 2013; Abdi et al., 2017
A2MYE1	A30 (Fragment) OS=Homo sapiens - [A2MYE1_HUMAN]	H. sapiens	P. falciparum	human	iRBCs	Mantel et al., 2013
Q8TCF0	LBP protein OS=Homo sapiens GN=LBP - [Q8TCF0_HUMAN]	H. sapiens	P. falciparum	human	iRBCs	Mantel et al., 2013
A2NYV4	Light chain Fab (Fragment) OS=Homo sapiens - [A2NYV4_HUMAN]	H. sapiens	P. falciparum	human	iRBCs	Mantel et al., 2013
Q9BWD1	Acetyl-CoA acetyltransferase, cytosolic OS=Homo sapiens GN=ACAT2 - [THIC_HUMAN]	H. sapiens	P. falciparum	human	iRBCs	Mantel et al., 2013; Dekel et al., 2021
Q8IZF3	Probable G-protein coupled receptor 115 OS=Homo sapiens GN=GPR115 - [GP115_HUMAN]	H. sapiens	P. falciparum	human	iRBCs	Mantel et al., 2013
Q9ULP9-2	Isoform 2 of TBC1 domain family member 24 OS=Homo sapiens GN=TBC1D24 - [TBC24_HUMAN]	H. sapiens	P. falciparum	human	iRBCs	Mantel et al., 2013
Q96FZ7	Charged multivesicular body protein 6 OS=Homo sapiens GN=CHMP6 - [CHMP6_HUMAN]	H. sapiens	P. falciparum	human	iRBCs	Mantel et al., 2013
Q7KZ85-1	Isoform 1 of Transcription elongation factor SPT6 OS=Homo sapiens GN=SUPT6H - [SPT6H_HUMAN]	H. sapiens	P. falciparum	human	iRBCs	Mantel et al., 2013
Q9UNZ2-1	Isoform 1 of NSFL1 cofactor p47 OS=Homo sapiens GN=NSFL1C - [NSF1C_HUMAN]	H. sapiens	P. falciparum	human	iRBCs	Mantel et al., 2013
Q9UKV8-1	Isoform 1 of Protein argonaute-2 OS=Homo sapiens GN=EIF2C2 - [AGO2_HUMAN]	H. sapiens	P. falciparum	human	iRBCs	Mantel et al., 2013
P07996	Thrombospondin-1 OS=Homo sapiens GN=THBS1 - [TSP1_HUMAN]	H. sapiens	P. falciparum	human	iRBCs	Mantel et al., 2013
P07225	Vitamin K-dependent protein S OS=Homo sapiens GN=PROS1 - [PROS_HUMAN]	H. sapiens	P. falciparum	human	iRBCs	Mantel et al., 2013; Abdi et al., 2017
Q5NV62	V3-4 protein (Fragment) OS=Homo sapiens GN=IGLV8-61 - [Q5NV62_HUMAN]	H. sapiens	P. falciparum	human	iRBCs	Mantel et al., 2013
Q96SB0	Anti-streptococcal/anti-myosin immunoglobulin lambda light chain variable region (Fragment) OS=Homo sapiens - [Q96SB0_HUMAN]	H. sapiens	P. falciparum	human	iRBCs	Mantel et al., 2013
A2JA16	Anti-mucin1 light chain variable region (Fragment) OS=Homo sapiens - [A2JA16_HUMAN]	H. sapiens	P. falciparum	human	iRBCs	Mantel et al., 2013
A2MYD0	V1-17 protein (Fragment) OS=Homo sapiens GN=V1-17 - [A2MYD0_HUMAN]	H. sapiens	P. falciparum	human	iRBCs	Mantel et al., 2013
P08571	Monocyte differentiation antigen CD14 OS=Homo sapiens GN=CD14 - [CD14_HUMAN]	H. sapiens	P. falciparum	human	iRBCs	Mantel et al., 2013; Abdi et al., 2017
P01594	Ig kappa chain V-I region AU OS=Homo sapiens - [KV102_HUMAN]	H. sapiens	P. falciparum	human	iRBCs	Mantel et al., 2013
B2R6L0	cDNA, FLJ93005, highly similar to Homo sapiens tubulin, beta polypeptide (TUBB), mRNA OS=Homo sapiens - [B2R6L0_HUMAN]	H. sapiens	P. falciparum	human	iRBCs	Mantel et al., 2013
P01606	Ig kappa chain V-I region OU OS=Homo sapiens - [KV114_HUMAN]	H. sapiens	P. falciparum	human	iRBCs	Mantel et al., 2013
Q9BQE3	Tubulin alpha-1C chain OS=Homo sapiens GN=TUBA1C - [TBA1C_HUMAN]	H. sapiens	P. falciparum	human	iRBCs	Mantel et al., 2013
Q86SJ6-1	Isoform 1 of Desmoglein-4 OS=Homo sapiens GN=DSG4 - [DSG4_HUMAN]	H. sapiens	P. falciparum	human	iRBCs	Mantel et al., 2013
P61088	Ubiquitin-conjugating enzyme E2 N OS=Homo sapiens GN=UBE2N - [UBE2N_HUMAN]	H. sapiens	P. falciparum	human	iRBCs	Mantel et al., 2013; Dekel et al., 2021
Q8IUE6	Histone H2A type 2-B OS=Homo sapiens GN=HIST2H2AB - [H2A2B_HUMAN]	H. sapiens	P. falciparum	human	iRBCs	Mantel et al., 2013
B4DTN7	cDNA FLJ57198, highly similar to Protein-glutamine gamma-glutamyltransferase 2 (EC 2.3.2.13) OS=Homo sapiens - [B4DTN7_HUMAN]	H. sapiens	P. falciparum	human	iRBCs	Mantel et al., 2013
B4DM70	cDNA FLJ54451, highly similar to Stress-induced-phosphoprotein 1 OS=Homo sapiens - [B4DM70_HUMAN]	H. sapiens	P. falciparum	human	iRBCs	Mantel et al., 2013
P05106-2	Isoform Beta-3B of Integrin beta-3 OS=Homo sapiens GN=ITGB3 - [ITB3_HUMAN]	H. sapiens	P. falciparum	human	iRBCs	Mantel et al., 2013
Q9NRC6	Spectrin beta chain, brain 4 OS=Homo sapiens GN=SPTBN5 - [SPTN5_HUMAN]	H. sapiens	P. falciparum	human	iRBCs	Mantel et al., 2013; Vimonpatranon et al., 2022
Q13041	P67 OS=Homo sapiens - [Q13041_HUMAN]	H. sapiens	P. falciparum	human	iRBCs	Mantel et al., 2013
E9PCA4	Uncharacterized protein OS=Homo sapiens GN=LGALS3BP - [E9PCA4_HUMAN]	H. sapiens	P. falciparum	human	iRBCs	Mantel et al., 2013
Q13835-2	Isoform 1 of Plakophilin-1 OS=Homo sapiens GN=PKP1 - [PKP1_HUMAN]	H. sapiens	P. falciparum	human	iRBCs	Mantel et al., 2013
A2JA19	Anti-mucin1 light chain variable region (Fragment) OS=Homo sapiens - [A2JA19_HUMAN]	H. sapiens	P. falciparum	human	iRBCs	Mantel et al., 2013
O00233-2	Isoform p27-S of 26S proteasome non-ATPase regulatory subunit 9 OS=Homo sapiens GN=PSMD9 - [PSMD9_HUMAN]	H. sapiens	P. falciparum	human	iRBCs	Mantel et al., 2013
Q8WUT4	Leucine-rich repeat neuronal protein 4 OS=Homo sapiens GN=LRRN4 - [LRRN4_HUMAN]	H. sapiens	P. falciparum	human	iRBCs	Mantel et al., 2013
Q13404-4	Isoform 3 of Ubiquitin-conjugating enzyme E2 variant 1 OS=Homo sapiens GN=UBE2V1 - [UB2V1_HUMAN]	H. sapiens	P. falciparum	human	iRBCs	Mantel et al., 2013
E9PJ99	Uncharacterized protein OS=Homo sapiens GN=TTN - [E9PJ99_HUMAN]	H. sapiens	P. falciparum	human	iRBCs	Mantel et al., 2013
O00299	Chloride intracellular channel protein 1 OS=Homo sapiens GN=CLIC1 - [CLIC1_HUMAN]	H. sapiens	P. falciparum	human	iRBCs	Mantel et al., 2013; Abdi et al., 2017
B7Z8B1	T-complex protein 1 subunit delta OS=Homo sapiens - [B7Z8B1_HUMAN]	H. sapiens	P. falciparum	human	iRBCs	Mantel et al., 2013
Q96PL5	Erythroid membrane-associated protein OS=Homo sapiens GN=ERMAP - [ERMAP_HUMAN]	H. sapiens	P. falciparum	human	iRBCs	Mantel et al., 2013
D6RD63	Uncharacterized protein OS=Homo sapiens GN=COPS4 - [D6RD63_HUMAN]	H. sapiens	P. falciparum	human	iRBCs	Mantel et al., 2013
B4DXJ9	Proteasome (Prosome, macropain) subunit, alpha type, 6, isoform CRA_a OS=Homo sapiens GN=PSMA6 - [B4DXJ9_HUMAN]	H. sapiens	P. falciparum	human	iRBCs	Mantel et al., 2013
P11021	78 kDa glucose-regulated protein OS=Homo sapiens GN=HSPA5 - [GRP78_HUMAN]	H. sapiens	P. falciparum	human	iRBCs	Mantel et al., 2013; Abdi et al., 2017
P30086	Phosphatidylethanolamine-binding protein 1 OS=Homo sapiens GN=PEBP1 - [PEBP1_HUMAN]	H. sapiens	P. falciparum	human	iRBCs	Mantel et al., 2013; Dekel et al., 2021
P35754	Glutaredoxin-1 OS=Homo sapiens GN=GLRX - [GLRX1_HUMAN]	H. sapiens	P. falciparum	human	iRBCs	Mantel et al., 2013
P25786-1	Isoform Short of Proteasome subunit alpha type-1 OS=Homo sapiens GN=PSMA1 - [PSA1_HUMAN]	H. sapiens	P. falciparum	human	iRBCs	Mantel et al., 2013
P07900-1	Isoform 1 of Heat shock protein HSP 90-alpha OS=Homo sapiens GN=HSP90AA1 - [HS90A_HUMAN]	H. sapiens	P. falciparum	human	iRBCs	Mantel et al., 2013
E7EQR6	T-complex protein 1 subunit alpha OS=Homo sapiens GN=TCP1 - [E7EQR6_HUMAN]	H. sapiens	P. falciparum	human	iRBCs	Mantel et al., 2013
B4DKL5	cDNA FLJ51983, highly similar to Phosphoglycerate mutase 1 (EC 5.4.2.1) OS=Homo sapiens - [B4DKL5_HUMAN]	H. sapiens	P. falciparum	human	iRBCs	Mantel et al., 2013
P52907	F-actin-capping protein subunit alpha-1 OS=Homo sapiens GN=CAPZA1 - [CAZA1_HUMAN]	H. sapiens	P. falciparum	human	iRBCs	Mantel et al., 2013; Abdi et al., 2017
P08397-2	Isoform 2 of Porphobilinogen deaminase OS=Homo sapiens GN=HMBS - [HEM3_HUMAN]	H. sapiens	P. falciparum	human	iRBCs	Mantel et al., 2013
Q53XA7	Putative uncharacterized protein DKFZp686F13224 OS=Homo sapiens GN=DKFZp686F13224 - [Q53XA7_HUMAN]	H. sapiens	P. falciparum	human	iRBCs	Mantel et al., 2013
P61586	Transforming protein RhoA OS=Homo sapiens GN=RHOA - [RHOA_HUMAN]	H. sapiens	P. falciparum	human	iRBCs	Mantel et al., 2013
E9PKD5	Uncharacterized protein OS=Homo sapiens GN=PSMC3 - [E9PKD5_HUMAN]	H. sapiens	P. falciparum	human	iRBCs	Mantel et al., 2013
Q14773-2	Isoform Short of Intercellular adhesion molecule 4 OS=Homo sapiens GN=ICAM4 - [ICAM4_HUMAN]	H. sapiens	P. falciparum	human	iRBCs	Mantel et al., 2013
B4DKS0	cDNA FLJ53381, highly similar to Monocarboxylate transporter 1 OS=Homo sapiens - [B4DKS0_HUMAN]	H. sapiens	P. falciparum	human	iRBCs	Mantel et al., 2013
P53004	Biliverdin reductase A OS=Homo sapiens GN=BLVRA - [BIEA_HUMAN]	H. sapiens	P. falciparum	human	iRBCs	Mantel et al., 2013; Abdi et al., 2017; Dekel et al., 2021
P11233	Ras-related protein Ral-A OS=Homo sapiens GN=RALA - [RALA_HUMAN]	H. sapiens	P. falciparum	human	iRBCs	Mantel et al., 2013
P17858-1	Isoform 1 of 6-phosphofructokinase, liver type OS=Homo sapiens GN=PFKL - [K6PL_HUMAN]	H. sapiens	P. falciparum	human	iRBCs	Mantel et al., 2013
Q6LES2	ANXA4 protein (Fragment) OS=Homo sapiens GN=ANXA4 - [Q6LES2_HUMAN]	H. sapiens	P. falciparum	human	iRBCs	Mantel et al., 2013
Q9BS40	Latexin OS=Homo sapiens GN=LXN - [LXN_HUMAN]	H. sapiens	P. falciparum	human	iRBCs	Mantel et al., 2013; Dekel et al., 2021
P07384	Calpain-1 catalytic subunit OS=Homo sapiens GN=CAPN1 - [CAN1_HUMAN]	H. sapiens	P. falciparum	human	iRBCs	Mantel et al., 2013; Dekel et al., 2021
P37840-2	Isoform 2-4 of Alpha-synuclein OS=Homo sapiens GN=SNCA - [SYUA_HUMAN]	H. sapiens	P. falciparum	human	iRBCs	Mantel et al., 2013
E9PC18	Glucose-6-phosphate isomerase OS=Homo sapiens GN=GPI - [E9PC18_HUMAN]	H. sapiens	P. falciparum	human	iRBCs	Mantel et al., 2013
P51884	Lumican OS=Homo sapiens GN=LUM - [LUM_HUMAN]	H. sapiens	P. falciparum	human	iRBCs	Mantel et al., 2013; Abdi et al., 2017
Q9UL82	Myosin-reactive immunoglobulin light chain variable region (Fragment) OS=Homo sapiens - [Q9UL82_HUMAN]	H. sapiens	P. falciparum	human	iRBCs	Mantel et al., 2013
A2IPI6	HRV Fab 027-VL (Fragment) OS=Homo sapiens - [A2IPI6_HUMAN]	H. sapiens	P. falciparum	human	iRBCs	Mantel et al., 2013
A2N0T7	VH6DJ protein (Fragment) OS=Homo sapiens GN=VH6DJ - [A2N0T7_HUMAN]	H. sapiens	P. falciparum	human	iRBCs	Mantel et al., 2013
Q9HA64	Ketosamine-3-kinase OS=Homo sapiens GN=FN3KRP - [KT3K_HUMAN]	H. sapiens	P. falciparum	human	iRBCs	Mantel et al., 2013
O95782-2	Isoform B of AP-2 complex subunit alpha-1 OS=Homo sapiens GN=AP2A1 - [AP2A1_HUMAN]	H. sapiens	P. falciparum	human	iRBCs	Mantel et al., 2013
P05089-1	Isoform 1 of Arginase-1 OS=Homo sapiens GN=ARG1 - [ARGI1_HUMAN]	H. sapiens	P. falciparum	human	iRBCs	Mantel et al., 2013
Q93070	Ecto-ADP-ribosyltransferase 4 OS=Homo sapiens GN=ART4 - [NAR4_HUMAN]	H. sapiens	P. falciparum	human	iRBCs	Mantel et al., 2013
Q96P70	Importin-9 OS=Homo sapiens GN=IPO9 - [IPO9_HUMAN]	H. sapiens	P. falciparum	human	iRBCs	Mantel et al., 2013
P09211	Glutathione S-transferase P OS=Homo sapiens GN=GSTP1 - [GSTP1_HUMAN]	H. sapiens	P. falciparum	human	iRBCs	Mantel et al., 2013; Abdi et al., 2017; Dekel et al., 2021
B4DH39	cDNA FLJ57028, highly similar to Long-chain-fatty-acid--CoA ligase 4 (EC 6.2.1.3) OS=Homo sapiens - [B4DH39_HUMAN]	H. sapiens	P. falciparum	human	iRBCs	Mantel et al., 2013
Q9NP79	Vacuolar protein sorting-associated protein VTA1 homolog OS=Homo sapiens GN=VTA1 - [VTA1_HUMAN]	H. sapiens	P. falciparum	human	iRBCs	Mantel et al., 2013; Abdi et al., 2017
Q9NRV9	Heme-binding protein 1 OS=Homo sapiens GN=HEBP1 - [HEBP1_HUMAN]	H. sapiens	P. falciparum	human	iRBCs	Mantel et al., 2013
P23276	Kell blood group glycoprotein OS=Homo sapiens GN=KEL - [KELL_HUMAN]	H. sapiens	P. falciparum	human	iRBCs	Mantel et al., 2013
P02679-2	Isoform Gamma-A of Fibrinogen gamma chain OS=Homo sapiens GN=FGG - [FIBG_HUMAN]	H. sapiens	P. falciparum	human	iRBCs	Mantel et al., 2013
A6XNE2	Complement factor D preproprotein OS=Homo sapiens - [A6XNE2_HUMAN]	H. sapiens	P. falciparum	human	iRBCs	Mantel et al., 2013
P02766	Transthyretin OS=Homo sapiens GN=TTR - [TTHY_HUMAN]	H. sapiens	P. falciparum	human	iRBCs	Mantel et al., 2013; Abdi et al., 2017; Dekel et al., 2021
P00748	Coagulation factor XII OS=Homo sapiens GN=F12 - [FA12_HUMAN]	H. sapiens	P. falciparum	human	iRBCs	Mantel et al., 2013; Abdi et al., 2017
P05156	Complement factor I OS=Homo sapiens GN=CFI - [CFAI_HUMAN]	H. sapiens	P. falciparum	human	iRBCs	Mantel et al., 2013; Abdi et al., 2017
A0N5G3	Rheumatoid factor G9 light chain (Fragment) OS=Homo sapiens GN=V<lambda>3 - [A0N5G3_HUMAN]	H. sapiens	P. falciparum	human	iRBCs	Mantel et al., 2013
P20851-2	Isoform 2 of C4b-binding protein beta chain OS=Homo sapiens GN=C4BPB - [C4BPB_HUMAN]	H. sapiens	P. falciparum	human	iRBCs	Mantel et al., 2013
Q5FBE1	Coagulation factor IX OS=Homo sapiens GN=F9 - [Q5FBE1_HUMAN]	H. sapiens	P. falciparum	human	iRBCs	Mantel et al., 2013
Q96JD0	Amyloid lambda 6 light chain variable region SAR (Fragment) OS=Homo sapiens - [Q96JD0_HUMAN]	H. sapiens	P. falciparum	human	iRBCs	Mantel et al., 2013
P01621	Ig kappa chain V-III region NG9 (Fragment) OS=Homo sapiens - [KV303_HUMAN]	H. sapiens	P. falciparum	human	iRBCs	Mantel et al., 2013; Dekel et al., 2021
Q9H804	cDNA FLJ14022 fis, clone HEMBA1003538, weakly similar to COMPLEMENT C1R COMPONENT (EC 3.4.21.41) OS=Homo sapiens - [Q9H804_HUMAN]	H. sapiens	P. falciparum	human	iRBCs	Mantel et al., 2013
P23142-4	Isoform C of Fibulin-1 OS=Homo sapiens GN=FBLN1 - [FBLN1_HUMAN]	H. sapiens	P. falciparum	human	iRBCs	Mantel et al., 2013
Q5NV83	V3-3 protein (Fragment) OS=Homo sapiens GN=IGLV7-46 - [Q5NV83_HUMAN]	H. sapiens	P. falciparum	human	iRBCs	Mantel et al., 2013
P15924-2	Isoform DPII of Desmoplakin OS=Homo sapiens GN=DSP - [DESP_HUMAN]	H. sapiens	P. falciparum	human	iRBCs	Mantel et al., 2013
A6NDY9	Uncharacterized protein OS=Homo sapiens GN=FLNA - [A6NDY9_HUMAN]	H. sapiens	P. falciparum	human	iRBCs	Mantel et al., 2013
Q9Y490	Talin-1 OS=Homo sapiens GN=TLN1 - [TLN1_HUMAN]	H. sapiens	P. falciparum	human	iRBCs	Mantel et al., 2013; Abdi et al., 2017
Q96KN2	Beta-Ala-His dipeptidase OS=Homo sapiens GN=CNDP1 - [CNDP1_HUMAN]	H. sapiens	P. falciparum	human	iRBCs	Mantel et al., 2013; Abdi et al., 2017
E9PHK0	Uncharacterized protein OS=Homo sapiens GN=CLEC3B - [E9PHK0_HUMAN]	H. sapiens	P. falciparum	human	iRBCs	Mantel et al., 2013
B4E1D3	cDNA FLJ53952, highly similar to Fibrinogen beta chain OS=Homo sapiens - [B4E1D3_HUMAN]	H. sapiens	P. falciparum	human	iRBCs	Mantel et al., 2013
P15531-1	Isoform 1 of Nucleoside diphosphate kinase A OS=Homo sapiens GN=NME1 - [NDKA_HUMAN]	H. sapiens	P. falciparum	human	iRBCs	Mantel et al., 2013
P07737	Profilin-1 OS=Homo sapiens GN=PFN1 - [PROF1_HUMAN]	H. sapiens	P. falciparum	human	iRBCs	Mantel et al., 2013
P04275	von Willebrand factor OS=Homo sapiens GN=VWF - [VWF_HUMAN]	H. sapiens	P. falciparum	human	iRBCs	Mantel et al., 2013; Abdi et al., 2017
P01767	Ig heavy chain V-III region BUT OS=Homo sapiens - [HV306_HUMAN]	H. sapiens	P. falciparum	human	iRBCs	Mantel et al., 2013
Q9NZD4	Alpha-hemoglobin-stabilizing protein OS=Homo sapiens GN=AHSP - [AHSP_HUMAN]	H. sapiens	P. falciparum	human	iRBCs	Mantel et al., 2013
B4E380	Histone H3 OS=Homo sapiens - [B4E380_HUMAN]	H. sapiens	P. falciparum	human	iRBCs	Mantel et al., 2013
C9J9K3	Uncharacterized protein OS=Homo sapiens GN=RPSA - [C9J9K3_HUMAN]	H. sapiens	P. falciparum	human	iRBCs	Mantel et al., 2013
P01611	Ig kappa chain V-I region Wes OS=Homo sapiens - [KV119_HUMAN]	H. sapiens	P. falciparum	human	iRBCs	Mantel et al., 2013
B1ALW1	Thioredoxin OS=Homo sapiens GN=TXN - [B1ALW1_HUMAN]	H. sapiens	P. falciparum	human	iRBCs	Mantel et al., 2013
Q13103	Secreted phosphoprotein 24 OS=Homo sapiens GN=SPP2 - [SPP24_HUMAN]	H. sapiens	P. falciparum	human	iRBCs	Mantel et al., 2013; Abdi et al., 2017
E9PCZ7	Uncharacterized protein OS=Homo sapiens GN=CALM3 - [E9PCZ7_HUMAN]	H. sapiens	P. falciparum	human	iRBCs	Mantel et al., 2013
Q3KRA7	FGA protein (Fragment) OS=Homo sapiens GN=FGA - [Q3KRA7_HUMAN]	H. sapiens	P. falciparum	human	iRBCs	Mantel et al., 2013
Q5BKX8	Muscle-related coiled-coil protein OS=Homo sapiens GN=MURC - [MURC_HUMAN]	H. sapiens	P. falciparum	human	iRBCs	Mantel et al., 2013
Q15485-1	Isoform 1 of Ficolin-2 OS=Homo sapiens GN=FCN2 - [FCN2_HUMAN]	H. sapiens	P. falciparum	human	iRBCs	Mantel et al., 2013
P01763	Ig heavy chain V-III region WEA OS=Homo sapiens - [HV302_HUMAN]	H. sapiens	P. falciparum	human	iRBCs	Mantel et al., 2013
P16403	Histone H1.2 OS=Homo sapiens GN=HIST1H1C - [H12_HUMAN]	H. sapiens	P. falciparum	human	iRBCs	Mantel et al., 2013
P22352	Glutathione peroxidase 3 OS=Homo sapiens GN=GPX3 - [GPX3_HUMAN]	H. sapiens	P. falciparum	human	iRBCs	Mantel et al., 2013; Abdi et al., 2017
P62269	40S ribosomal protein S18 OS=Homo sapiens GN=RPS18 - [RS18_HUMAN]	H. sapiens	P. falciparum	human	iRBCs	Mantel et al., 2013
Q5NV92	V5-6 protein (Fragment) OS=Homo sapiens GN=IGLV4-69 - [Q5NV92_HUMAN]	H. sapiens	P. falciparum	human	iRBCs	Mantel et al., 2013
A2N2F4	VK3 protein (Fragment) OS=Homo sapiens GN=VK3 - [A2N2F4_HUMAN]	H. sapiens	P. falciparum	human	iRBCs	Mantel et al., 2013
P13639	Elongation factor 2 OS=Homo sapiens GN=EEF2 - [EF2_HUMAN]	H. sapiens	P. falciparum	human	iRBCs	Mantel et al., 2013
B7Z722	Tropomyosin 1 (Alpha), isoform CRA_i OS=Homo sapiens GN=TPM1 - [B7Z722_HUMAN]	H. sapiens	P. falciparum	human	iRBCs	Mantel et al., 2013
P28838-2	Isoform 2 of Cytosol aminopeptidase OS=Homo sapiens GN=LAP3 - [AMPL_HUMAN]	H. sapiens	P. falciparum	human	iRBCs	Mantel et al., 2013
Q09666	Neuroblast differentiation-associated protein AHNAK OS=Homo sapiens GN=AHNAK - [AHNK_HUMAN]	H. sapiens	P. falciparum	human	iRBCs	Mantel et al., 2013
E9PP76	Superoxide dismutase [Cu-Zn] OS=Homo sapiens GN=CCS - [E9PP76_HUMAN]	H. sapiens	P. falciparum	human	iRBCs	Mantel et al., 2013
B4DYU0	cDNA FLJ51403, highly similar to Sex hormone-binding globulin OS=Homo sapiens - [B4DYU0_HUMAN]	H. sapiens	P. falciparum	human	iRBCs	Mantel et al., 2013
C9JFR7	Uncharacterized protein OS=Homo sapiens GN=CYCS - [C9JFR7_HUMAN]	H. sapiens	P. falciparum	human	iRBCs	Mantel et al., 2013
Q5HYB6	Putative uncharacterized protein DKFZp686J1372 OS=Homo sapiens GN=DKFZp686J1372 - [Q5HYB6_HUMAN]	H. sapiens	P. falciparum	human	iRBCs	Mantel et al., 2013
P35611-2	Isoform 2 of Alpha-adducin OS=Homo sapiens GN=ADD1 - [ADDA_HUMAN]	H. sapiens	P. falciparum	human	iRBCs	Mantel et al., 2013
B4DLN6	cDNA FLJ59033, highly similar to Protein disulfide-isomerase (EC 5.3.4.1) OS=Homo sapiens - [B4DLN6_HUMAN]	H. sapiens	P. falciparum	human	iRBCs	Mantel et al., 2013
P09105	Hemoglobin subunit theta-1 OS=Homo sapiens GN=HBQ1 - [HBAT_HUMAN]	H. sapiens	P. falciparum	human	iRBCs	Mantel et al., 2013
E9PGT0	Uncharacterized protein OS=Homo sapiens GN=RANBP2 - [E9PGT0_HUMAN]	H. sapiens	P. falciparum	human	iRBCs	Mantel et al., 2013
Q99828	Calcium and integrin-binding protein 1 OS=Homo sapiens GN=CIB1 - [CIB1_HUMAN]	H. sapiens	P. falciparum	human	iRBCs	Mantel et al., 2013
P31327-2	Isoform 2 of Carbamoyl-phosphate synthase [ammonia], mitochondrial OS=Homo sapiens GN=CPS1 - [CPSM_HUMAN]	H. sapiens	P. falciparum	human	iRBCs	Mantel et al., 2013
P06702	Protein S100-A9 OS=Homo sapiens GN=S100A9 - [S10A9_HUMAN]	H. sapiens	P. falciparum	human	iRBCs	Mantel et al., 2013; Dekel et al., 2021; Abou-Karam et al., 2022
A8MUD9	Uncharacterized protein OS=Homo sapiens GN=RPL7 - [A8MUD9_HUMAN]	H. sapiens	P. falciparum	human	iRBCs	Mantel et al., 2013
P07359	Platelet glycoprotein Ib alpha chain OS=Homo sapiens GN=GP1BA - [GP1BA_HUMAN]	H. sapiens	P. falciparum	human	iRBCs	Mantel et al., 2013; Abdi et al., 2017
C9JIZ3	Uncharacterized protein OS=Homo sapiens GN=GCA - [C9JIZ3_HUMAN]	H. sapiens	P. falciparum	human	iRBCs	Mantel et al., 2013
P30046	D-dopachrome decarboxylase OS=Homo sapiens GN=DDT - [DOPD_HUMAN]	H. sapiens	P. falciparum	human	iRBCs	Mantel et al., 2013; Dekel et al., 2021
E5RIW3	Uncharacterized protein OS=Homo sapiens GN=TBCA - [E5RIW3_HUMAN]	H. sapiens	P. falciparum	human	iRBCs	Mantel et al., 2013
P47929	Galectin-7 OS=Homo sapiens GN=LGALS7 - [LEG7_HUMAN]	H. sapiens	P. falciparum	human	iRBCs	Mantel et al., 2013
P01833	Polymeric immunoglobulin receptor OS=Homo sapiens GN=PIGR - [PIGR_HUMAN]	H. sapiens	P. falciparum	human	iRBCs	Mantel et al., 2013; Dekel et al., 2021
B4E1C4	cDNA FLJ51179, highly similar to Vitamin K-dependent protein C (EC 3.4.21.69) OS=Homo sapiens - [B4E1C4_HUMAN]	H. sapiens	P. falciparum	human	iRBCs	Mantel et al., 2013
P01603	Ig kappa chain V-I region Ka OS=Homo sapiens - [KV111_HUMAN]	H. sapiens	P. falciparum	human	iRBCs	Mantel et al., 2013
B7Z3U6	ATPase, Na+/K+ transporting, alpha 1 polypeptide, isoform CRA_a OS=Homo sapiens GN=ATP1A1 - [B7Z3U6_HUMAN]	H. sapiens	P. falciparum	human	iRBCs	Mantel et al., 2013
B4DSZ5	cDNA FLJ53186, highly similar to Leukocyte common antigen (EC 3.1.3.48) (Fragment) OS=Homo sapiens - [B4DSZ5_HUMAN]	H. sapiens	P. falciparum	human	iRBCs	Mantel et al., 2013
E9PL45	Uncharacterized protein OS=Homo sapiens GN=RPS3 - [E9PL45_HUMAN]	H. sapiens	P. falciparum	human	iRBCs	Mantel et al., 2013
E9PQD7	Uncharacterized protein OS=Homo sapiens GN=RPS2 - [E9PQD7_HUMAN]	H. sapiens	P. falciparum	human	iRBCs	Mantel et al., 2013
P61769	Beta-2-microglobulin OS=Homo sapiens GN=B2M - [B2MG_HUMAN]	H. sapiens	P. falciparum	human	iRBCs	Mantel et al., 2013; Abdi et al., 2017
P11586	C-1-tetrahydrofolate synthase, cytoplasmic OS=Homo sapiens GN=MTHFD1 - [C1TC_HUMAN]	H. sapiens	P. falciparum	human	iRBCs	Mantel et al., 2013
Q8N9N7	Leucine-rich repeat-containing protein 57 OS=Homo sapiens GN=LRRC57 - [LRC57_HUMAN]	H. sapiens	P. falciparum	human	iRBCs	Mantel et al., 2013
P59665	Neutrophil defensin 1 OS=Homo sapiens GN=DEFA1 - [DEF1_HUMAN]	H. sapiens	P. falciparum	human	iRBCs	Mantel et al., 2013; Abdi et al., 2017
Q00610-2	Isoform 2 of Clathrin heavy chain 1 OS=Homo sapiens GN=CLTC - [CLH1_HUMAN]	H. sapiens	P. falciparum	human	iRBCs	Mantel et al., 2013
P52566	Rho GDP-dissociation inhibitor 2 OS=Homo sapiens GN=ARHGDIB - [GDIR2_HUMAN]	H. sapiens	P. falciparum	human	iRBCs	Mantel et al., 2013; Abdi et al., 2017; Dekel et al., 2021
P30613-2	Isoform L-type of Pyruvate kinase isozymes R/L OS=Homo sapiens GN=PKLR - [KPYR_HUMAN]	H. sapiens	P. falciparum	human	iRBCs	Mantel et al., 2013
P02008	Hemoglobin subunit zeta OS=Homo sapiens GN=HBZ - [HBAZ_HUMAN]	H. sapiens	P. falciparum	human	iRBCs	Mantel et al., 2013
Q08495-2	Isoform Short of Dematin OS=Homo sapiens GN=EPB49 - [DEMA_HUMAN]	H. sapiens	P. falciparum	human	iRBCs	Mantel et al., 2013
Q14475	Epsilon-globin (Fragment) OS=Homo sapiens - [Q14475_HUMAN]	H. sapiens	P. falciparum	human	iRBCs	Mantel et al., 2013
B3KSI4	cDNA FLJ36348 fis, clone THYMU2007025, highly similar to TRANSKETOLASE (EC 2.2.1.1) OS=Homo sapiens - [B3KSI4_HUMAN]	H. sapiens	P. falciparum	human	iRBCs	Mantel et al., 2013
C9JAP5	Uncharacterized protein OS=Homo sapiens GN=TMBIM1 - [C9JAP5_HUMAN]	H. sapiens	P. falciparum	human	iRBCs	Mantel et al., 2013
P17931	Galectin-3 OS=Homo sapiens GN=LGALS3 - [LEG3_HUMAN]	H. sapiens	P. falciparum	human	iRBCs	Mantel et al., 2013
E9PBS1	Uncharacterized protein OS=Homo sapiens GN=PAICS - [E9PBS1_HUMAN]	H. sapiens	P. falciparum	human	iRBCs	Mantel et al., 2013
Q99816-1	Isoform 1 of Tumor susceptibility gene 101 protein OS=Homo sapiens GN=TSG101 - [TS101_HUMAN]	H. sapiens	P. falciparum	human	iRBCs	Mantel et al., 2013
E9PHS0	Uncharacterized protein OS=Homo sapiens GN=LANCL1 - [E9PHS0_HUMAN]	H. sapiens	P. falciparum	human	iRBCs	Mantel et al., 2013
B4DNA3	Adenylyl cyclase-associated protein OS=Homo sapiens - [B4DNA3_HUMAN]	H. sapiens	P. falciparum	human	iRBCs	Mantel et al., 2013
E9PIH6	Uncharacterized protein OS=Homo sapiens GN=EHBP1L1 - [E9PIH6_HUMAN]	H. sapiens	P. falciparum	human	iRBCs	Mantel et al., 2013
Q04760	Lactoylglutathione lyase OS=Homo sapiens GN=GLO1 - [LGUL_HUMAN]	H. sapiens	P. falciparum	human	iRBCs	Mantel et al., 2013; Dekel et al., 2021
O15400-2	Isoform 2 of Syntaxin-7 OS=Homo sapiens GN=STX7 - [STX7_HUMAN]	H. sapiens	P. falciparum	human	iRBCs	Mantel et al., 2013
B4DR63	cDNA FLJ58247, highly similar to 26S protease regulatory subunit 4 OS=Homo sapiens - [B4DR63_HUMAN]	H. sapiens	P. falciparum	human	iRBCs	Mantel et al., 2013
Q7Z4W1	L-xylulose reductase OS=Homo sapiens GN=DCXR - [DCXR_HUMAN]	H. sapiens	P. falciparum	human	iRBCs	Mantel et al., 2013; Dekel et al., 2021
O15067	Phosphoribosylformylglycinamidine synthase OS=Homo sapiens GN=PFAS - [PUR4_HUMAN]	H. sapiens	P. falciparum	human	iRBCs	Mantel et al., 2013; Dekel et al., 2021
P04083	Annexin A1 OS=Homo sapiens GN=ANXA1 - [ANXA1_HUMAN]	H. sapiens	P. falciparum	human	iRBCs	Mantel et al., 2013
B4DX01	cDNA FLJ59092 OS=Homo sapiens - [B4DX01_HUMAN]	H. sapiens	P. falciparum	human	iRBCs	Mantel et al., 2013
E7EMVs0	Uncharacterized protein OS=Homo sapiens GN=DIAPH1 - [E7EMVs0_HUMAN]	H. sapiens	P. falciparum	human	iRBCs	Mantel et al., 2013
P17612-2	Isoform 2 of cAMP-dependent protein kinase catalytic subunit alpha OS=Homo sapiens GN=PRKACA - [KAPCA_HUMAN]	H. sapiens	P. falciparum	human	iRBCs	Mantel et al., 2013
P54725	UV excision repair protein RAD23 homolog A OS=Homo sapiens GN=RAD23A - [RD23A_HUMAN]	H. sapiens	P. falciparum	human	iRBCs	Mantel et al., 2013; Dekel et al., 2021
P10644	cAMP-dependent protein kinase type I-alpha regulatory subunit OS=Homo sapiens GN=PRKAR1A - [KAP0_HUMAN]	H. sapiens	P. falciparum	human	iRBCs	Mantel et al., 2013
P28074-1	Isoform 1 of Proteasome subunit beta type-5 OS=Homo sapiens GN=PSMB5 - [PSB5_HUMAN]	H. sapiens	P. falciparum	human	iRBCs	Mantel et al., 2013
E5RJR5	Uncharacterized protein OS=Homo sapiens GN=SKP1 - [E5RJR5_HUMAN]	H. sapiens	P. falciparum	human	iRBCs	Mantel et al., 2013
Q7LBR1	Charged multivesicular body protein 1b OS=Homo sapiens GN=CHMP1B - [CHM1B_HUMAN]	H. sapiens	P. falciparum	human	iRBCs	Mantel et al., 2013
E9PS74	Uncharacterized protein OS=Homo sapiens GN=SLC43A3 - [E9PS74_HUMAN]	H. sapiens	P. falciparum	human	iRBCs	Mantel et al., 2013
Q5XPI4-1	Isoform 1 of E3 ubiquitin-protein ligase RNF123 OS=Homo sapiens GN=RNF123 - [RN123_HUMAN]	H. sapiens	P. falciparum	human	iRBCs	Mantel et al., 2013
P49247	Ribose-5-phosphate isomerase OS=Homo sapiens GN=RPIA - [RPIA_HUMAN]	H. sapiens	P. falciparum	human	iRBCs	Mantel et al., 2013; Dekel et al., 2021
E9PC09	Uncharacterized protein OS=Homo sapiens GN=NCSTN - [E9PC09_HUMAN]	H. sapiens	P. falciparum	human	iRBCs	Mantel et al., 2013
B7Z1N6	Fructose-bisphosphate aldolase OS=Homo sapiens - [B7Z1N6_HUMAN]	H. sapiens	P. falciparum	human	iRBCs	Mantel et al., 2013
Q99829	Copine-1 OS=Homo sapiens GN=CPNE1 - [CPNE1_HUMAN]	H. sapiens	P. falciparum	human	iRBCs	Mantel et al., 2013; Dekel et al., 2021
P48637	Glutathione synthetase OS=Homo sapiens GN=GSS - [GSHB_HUMAN]	H. sapiens	P. falciparum	human	iRBCs	Mantel et al., 2013; Dekel et al., 2021
Q2YDC2	HCG1985580, isoform CRA_f OS=Homo sapiens GN=PDCD6 - [Q2YDC2_HUMAN]	H. sapiens	P. falciparum	human	iRBCs	Mantel et al., 2013
Q9BSL1	Ubiquitin-associated domain-containing protein 1 OS=Homo sapiens GN=UBAC1 - [UBAC1_HUMAN]	H. sapiens	P. falciparum	human	iRBCs	Mantel et al., 2013; Dekel et al., 2021
Q9H479	Fructosamine-3-kinase OS=Homo sapiens GN=FN3K - [FN3K_HUMAN]	H. sapiens	P. falciparum	human	iRBCs	Mantel et al., 2013; Abdi et al., 2017; Dekel et al., 2021
B7Z2X9	Enolase OS=Homo sapiens - [B7Z2X9_HUMAN]	H. sapiens	P. falciparum	human	iRBCs	Mantel et al., 2013
P63218	Guanine nucleotide-binding protein G(I)/G(S)/G(O) subunit gamma-5 OS=Homo sapiens GN=GNG5 - [GBG5_HUMAN]	H. sapiens	P. falciparum	human	iRBCs	Mantel et al., 2013
P13929-3	Isoform 3 of Beta-enolase OS=Homo sapiens GN=ENO3 - [ENOB_HUMAN]	H. sapiens	P. falciparum	human	iRBCs	Mantel et al., 2013
A6NCD2	Uncharacterized protein OS=Homo sapiens GN=CCT6A - [A6NCD2_HUMAN]	H. sapiens	P. falciparum	human	iRBCs	Mantel et al., 2013
P26447	Protein S100-A4 OS=Homo sapiens GN=S100A4 - [S10A4_HUMAN]	H. sapiens	P. falciparum	human	iRBCs	Mantel et al., 2013; Dekel et al., 2021
P35579-1	Isoform 1 of Myosin-9 OS=Homo sapiens GN=MYH9 - [MYH9_HUMAN]	H. sapiens	P. falciparum	human	iRBCs	Mantel et al., 2013
P08758	Annexin A5 OS=Homo sapiens GN=ANXA5 - [ANXA5_HUMAN]	H. sapiens	P. falciparum	human	iRBCs	Mantel et al., 2013
P30622	CLIP1 CAP‐Gly domain‐containing linker protein 1 Tax_Id=9606	H. sapiens	P. falciparum	human	iRBCs	Dekel et al., 2021
P30740	SERPINB1 Leukocyte elastase inhibitor Tax_Id=9606	H. sapiens	P. falciparum	human	iRBCs	Abdi et al., 2017; Dekel et al., 2021
P47756	CAPZB F‐actin‐capping protein subunit beta Tax_Id=9606	H. sapiens	P. falciparum	human	iRBCs	Dekel et al., 2021
P62158	CALM1 Calmodulin Tax_Id=9606	H. sapiens	P. falciparum	human	iRBCs	Dekel et al., 2021
P62942	FKBP1A Peptidyl‐prolyl cis‐trans isomerase FKBP1A Tax_Id=9606	H. sapiens	P. falciparum	human	iRBCs	Abdi et al., 2017; Dekel et al., 2021
P63000	RAC1 Ras‐related C3 botulinum toxin substrate 1 Tax_Id=9606	H. sapiens	P. falciparum	human	iRBCs	Dekel et al., 2021
P63208	SKP1 S‐phase kinase‐associated protein 1 Tax_Id=9606	H. sapiens	P. falciparum	human	iRBCs	Dekel et al., 2021
P81605	DCD Dermcidin Tax_Id=9606	H. sapiens	P. falciparum	human	iRBCs	Dekel et al., 2021; Abou-Karam et al., 2022
P84077	ARF1 ADP‐ribosylation factor 1 Tax_Id=9606	H. sapiens	P. falciparum	human	iRBCs	Dekel et al., 2021
Q08554	DSC1 Desmocollin‐1 Tax_Id=9606	H. sapiens	P. falciparum	human	iRBCs	Dekel et al., 2021; Abou-Karam et al., 2022
Q13322	GRB10 Growth factor receptor‐bound protein 10 Tax_Id=9606	H. sapiens	P. falciparum	human	iRBCs	Dekel et al., 2021
Q14241	TCEB3 Transcription elongation factor B polypeptide 3 Tax_Id=9606	H. sapiens	P. falciparum	human	iRBCs	Dekel et al., 2021
Q14974	KPNB1 Importin subunit beta‐1 Tax_Id=9606	H. sapiens	P. falciparum	human	iRBCs	Dekel et al., 2021
Q15257	PPP2R4 Serine/threonine‐protein phosphatase 2A activator Tax_Id=9606	H. sapiens	P. falciparum	human	iRBCs	Dekel et al., 2021
Q5VYK3	ECM29 Proteasome‐associated protein ECM29 homolog Tax_Id=9606	H. sapiens	P. falciparum	human	iRBCs	Dekel et al., 2021
Q6YBV0	SLC36A4 Proton‐coupled amino acid transporter 4 Tax_Id=9606	H. sapiens	P. falciparum	human	iRBCs	Dekel et al., 2021
Q6ZMW3	EML6 Echinoderm microtubule‐associated protein‐like 6 Tax_Id=9606	H. sapiens	P. falciparum	human	iRBCs	Dekel et al., 2021
Q8NBJ5	COLGALT1 Procollagen galactosyltransferase 1 Tax_Id=9606	H. sapiens	P. falciparum	human	iRBCs	Dekel et al., 2021
Q8TAC1	RFESD Rieske domain‐containing protein Tax_Id=9606	H. sapiens	P. falciparum	human	iRBCs	Dekel et al., 2021
Q8TBC4	UBA3 NEDD8‐activating enzyme E1 catalytic subunit Tax_Id=9606	H. sapiens	P. falciparum	human	iRBCs	Dekel et al., 2021
Q92665	MRPS31 28S ribosomal protein S31, mitochondrial Tax_Id=9606	H. sapiens	P. falciparum	human	iRBCs	Dekel et al., 2021
Q96KS0	EGLN2 Egl nine homolog 2 Tax_Id=9606	H. sapiens	P. falciparum	human	iRBCs	Dekel et al., 2021
Q9BT78	COPS4 COP9 signalosome complex subunit 4 Tax_Id=9606	H. sapiens	P. falciparum	human	iRBCs	Dekel et al., 2021
Q9NZL9	MAT2B Methionine adenosyltransferase 2 subunit beta Tax_Id=9606	H. sapiens	P. falciparum	human	iRBCs	Dekel et al., 2021
Q9UNZ2	NSFL1C NSFL1 cofactor p47 Tax_Id=9606	H. sapiens	P. falciparum	human	iRBCs	Dekel et al., 2021
Q9Y265	RUVBL1 RuvB‐like 1 Tax_Id=9606	H. sapiens	P. falciparum	human	iRBCs	Dekel et al., 2021
Q9Y3C8	UFC1 Ubiquitin‐fold modifier‐conjugating enzyme 1 Tax_Id=9606	H. sapiens	P. falciparum	human	iRBCs	Dekel et al., 2021
Q9Y4E8	USP15 Ubiquitin carboxyl‐terminal hydrolase 15 Tax_Id=9606	H. sapiens	P. falciparum	human	iRBCs	Dekel et al., 2021
Q9Y4G8	RAPGEF2 Rap guanine nucleotide exchange factor 2 Tax_Id=9606	H. sapiens	P. falciparum	human	iRBCs	Dekel et al., 2021
Q8TD26‐2	CHD6 Isoform 2 of Chromodomain‐helicase‐DNA‐binding protein 6 Tax_Id=9606	H. sapiens	P. falciparum	human	iRBCs	Dekel et al., 2021
Q5T5Y3	CAMSAP1 Calmodulin‐regulated spectrin‐associated protein 1 Tax_Id=9606	H. sapiens	P. falciparum	human	iRBCs	Dekel et al., 2021
Q9H706	GAREM GRB2‐associated and regulator of MAPK protein Tax_Id=9606	H. sapiens	P. falciparum	human	iRBCs	Dekel et al., 2021
Q53FA7	TP53I3 Quinone oxidoreductase PIG3 Tax_Id=9606	H. sapiens	P. falciparum	human	iRBCs	Dekel et al., 2021
Q9Y2P8	RCL1 RNA 3'‐terminal phosphate cyclase‐like protein Tax_Id=9606	H. sapiens	P. falciparum	human	iRBCs	Dekel et al., 2021
Q96GG9	DCUN1D1 DCN1‐like protein 1 Tax_Id=9606	H. sapiens	P. falciparum	human	iRBCs	Dekel et al., 2021
Q15006	EMC2 ER membrane protein complex subunit 2 Tax_Id=9606	H. sapiens	P. falciparum	human	iRBCs	Dekel et al., 2021
P61566	HERV‐K_22q11.21 provirus ancestral Env polyprotein Tax_Id=9606	H. sapiens	P. falciparum	human	iRBCs	Dekel et al., 2021
O75052	NOS1AP Carboxyl‐terminal PDZ ligand of neuronal nitric oxide synthase protein Tax_Id=9	H. sapiens	P. falciparum	human	iRBCs	Dekel et al., 2021
Q8N715	C1orf65 Uncharacterized protein C1orf65 Tax_Id=9606	H. sapiens	P. falciparum	human	iRBCs	Dekel et al., 2021
Q8N3D4	EHBP1L1 EH domain‐binding protein 1‐like protein 1 Tax_Id=9606	H. sapiens	P. falciparum	human	iRBCs	Dekel et al., 2021
P35030	PRSS3 Trypsin‐3 Tax_Id=9606	H. sapiens	P. falciparum	human	iRBCs	Dekel et al., 2021
O95714	HERC2 E3 ubiquitin‐protein ligase HERC2 Tax_Id=9606	H. sapiens	P. falciparum	human	iRBCs	Dekel et al., 2021
O15061	SYNM Synemin Tax_Id=9606	H. sapiens	P. falciparum	human	iRBCs	Dekel et al., 2021
Q68EM7‐3	ARHGAP17 Isoform 3 of Rho GTPase‐activating protein 17 Tax_Id=9606	H. sapiens	P. falciparum	human	iRBCs	Dekel et al., 2021
P19883	FST Follistatin Tax_Id=9606	H. sapiens	P. falciparum	human	iRBCs	Dekel et al., 2021
Q8TC92	ENOX1 Ecto‐NOX disulfide‐thiol exchanger 1 Tax_Id=9606	H. sapiens	P. falciparum	human	iRBCs	Dekel et al., 2021
P07202	TPO Thyroid peroxidase Tax_Id=9606	H. sapiens	P. falciparum	human	iRBCs	Dekel et al., 2021
Q9NZ56	FMN2 Formin‐2 Tax_Id=9606	H. sapiens	P. falciparum	human	iRBCs	Dekel et al., 2021
O95861	BPNT1 3'(2'),5'‐bisphosphate nucleotidase 1 Tax_Id=9606	H. sapiens	P. falciparum	human	iRBCs	Dekel et al., 2021
P20339	RAB5A Ras‐related protein Rab‐5A Tax_Id=9606	H. sapiens	P. falciparum	human	iRBCs	Dekel et al., 2021
P17540	CKMT2 Creatine kinase S‐type, mitochondrial Tax_Id=9606	H. sapiens	P. falciparum	human	iRBCs	Dekel et al., 2021
Q7RTT3	SSX9 Protein SSX9 Tax_Id=9606	H. sapiens	P. falciparum	human	iRBCs	Dekel et al., 2021
Q9P281	BAHCC1 BAH and coiled‐coil domain‐containing protein 1 Tax_Id=9606	H. sapiens	P. falciparum	human	iRBCs	Dekel et al., 2021
Q8N9B5	JMY Junction‐mediating and ‐regulatory protein Tax_Id=9606	H. sapiens	P. falciparum	human	iRBCs	Dekel et al., 2021
Q71H61	ILDR2 Immunoglobulin‐like domain‐containing receptor 2 Tax_Id=9606	H. sapiens	P. falciparum	human	iRBCs	Dekel et al., 2021
Q96QV6	HIST1H2AA Histone H2A type 1‐A Tax_Id=9606	H. sapiens	P. falciparum	human	iRBCs	Dekel et al., 2021
Q9HCD5	NCOA5 Nuclear receptor coactivator 5 Tax_Id=9606	H. sapiens	P. falciparum	human	iRBCs	Dekel et al., 2021
O00151	PDLIM1 PDZ and LIM domain protein 1 Tax_Id=9606	H. sapiens	P. falciparum	human	iRBCs	Dekel et al., 2021
P02763	ORM1 Alpha‐1‐acid glycoprotein 1 Tax_Id=9606	H. sapiens	P. falciparum	human	iRBCs	Dekel et al., 2021
P53804	TTC3 E3 ubiquitin‐protein ligase TTC3 Tax_Id=9606	H. sapiens	P. falciparum	human	iRBCs	Dekel et al., 2021
Q92905	COPS5 COP9 signalosome complex subunit 5 Tax_Id=9606	H. sapiens	P. falciparum	human	iRBCs	Dekel et al., 2021
P50226	SULT1A2 Sulfotransferase 1A2 Tax_Id=9606	H. sapiens	P. falciparum	human	iRBCs	Dekel et al., 2021; Vimonpatranon et al., 2022
Q07864	POLE DNA polymerase epsilon catalytic subunit A Tax_Id=9606	H. sapiens	P. falciparum	human	iRBCs	Dekel et al., 2021
Q05215	EGR4 Early growth response protein 4 Tax_Id=9606	H. sapiens	P. falciparum	human	iRBCs	Dekel et al., 2021
Q9P2Q2	FRMD4A FERM domain‐containing protein 4A Tax_Id=9606	H. sapiens	P. falciparum	human	iRBCs	Dekel et al., 2021
Q16821	PPP1R3A Protein phosphatase 1 regulatory subunit 3A Tax_Id=9606	H. sapiens	P. falciparum	human	iRBCs	Dekel et al., 2021
Q13510	ASAH1 Acid ceramidase Tax_Id=9606	H. sapiens	P. falciparum	human	iRBCs	Dekel et al., 2021
P27708	CAD CAD protein Tax_Id=9606	H. sapiens	P. falciparum	human	iRBCs	Dekel et al., 2021
P61086	UBE2K Ubiquitin‐conjugating enzyme E2 K Tax_Id=9606	H. sapiens	P. falciparum	human	iRBCs	Dekel et al., 2021
Q8N1I0	DOCK4 Dedicator of cytokinesis protein 4 Tax_Id=9606	H. sapiens	P. falciparum	human	iRBCs	Dekel et al., 2021
Q01668	CACNA1D Voltage‐dependent L‐type calcium channel subunit alpha‐1D Tax_Id=9606	H. sapiens	P. falciparum	human	iRBCs	Dekel et al., 2021
Q16222	UAP1 UDP‐N‐acetylhexosamine pyrophosphorylase Tax_Id=9606	H. sapiens	P. falciparum	human	iRBCs	Dekel et al., 2021
Q5SXM2	SNAPC4 snRNA‐activating protein complex subunit 4 Tax_Id=9606	H. sapiens	P. falciparum	human	iRBCs	Dekel et al., 2021
P31944	CASP14 Caspase‐14 Tax_Id=9606	H. sapiens	P. falciparum	human	iRBCs	Abdi et al., 2017; Dekel et al., 2021; Abou-Karam et al., 2022
Q9P2D8	UNC79 Protein unc‐79 homolog Tax_Id=9606	H. sapiens	P. falciparum	human	iRBCs	Dekel et al., 2021
Q8IWC1	MAP7D3 MAP7 domain‐containing protein 3 Tax_Id=9606	H. sapiens	P. falciparum	human	iRBCs	Dekel et al., 2021
Q9H299	SH3BGRL3 SH3 domain‐binding glutamic acid‐rich‐like protein 3 Tax_Id=9606	H. sapiens	P. falciparum	human	iRBCs	Dekel et al., 2021
Q149M9	NWD1 NACHT and WD repeat domain‐containing protein 1 Tax_Id=9606	H. sapiens	P. falciparum	human	iRBCs	Dekel et al., 2021
P06396	GSN Gelsolin Tax_Id=9606	H. sapiens	P. falciparum	human	iRBCs	Abdi et al., 2017; Dekel et al., 2021
Q9Y462	ZNF711 Zinc finger protein 711 Tax_Id=9606	H. sapiens	P. falciparum	human	iRBCs	Dekel et al., 2021
O43396	TXNL1 Thioredoxin‐like protein 1 Tax_Id=9606	H. sapiens	P. falciparum	human	iRBCs	Dekel et al., 2021
Q9NZJ4	SACS Sacsin Tax_Id=9606	H. sapiens	P. falciparum	human	iRBCs	Dekel et al., 2021
Q9Y3B8	REXO2 Oligoribonuclease, mitochondrial Tax_Id=9606	H. sapiens	P. falciparum	human	iRBCs	Dekel et al., 2021
Q9Y4R7	TTLL3 Tubulin monoglycylase TTLL3 Tax_Id=9606	H. sapiens	P. falciparum	human	iRBCs	Dekel et al., 2021
Q7Z570	ZNF804A Zinc finger protein 804A Tax_Id=9606	H. sapiens	P. falciparum	human	iRBCs	Dekel et al., 2021
P42566	EPS15 Epidermal growth factor receptor substrate 15 Tax_Id=9606	H. sapiens	P. falciparum	human	iRBCs	Dekel et al., 2021
Q92833	JARID2 Protein Jumonji Tax_Id=9606	H. sapiens	P. falciparum	human	iRBCs	Dekel et al., 2021
Q9H307	PNN Pinin Tax_Id=9606	H. sapiens	P. falciparum	human	iRBCs	Dekel et al., 2021
Q99965	ADAM2 Disintegrin and metalloproteinase domain‐containing protein 2 Tax_Id=9606	H. sapiens	P. falciparum	human	iRBCs	Dekel et al., 2021
Q12981	BNIP1 Vesicle transport protein SEC20 Tax_Id=9606	H. sapiens	P. falciparum	human	iRBCs	Dekel et al., 2021
Q9Y616	IRAK3 Interleukin‐1 receptor‐associated kinase 3 Tax_Id=9606	H. sapiens	P. falciparum	human	iRBCs	Dekel et al., 2021
Q8IW41	MAPKAPK5 MAP kinase‐activated protein kinase 5 Tax_Id=9606	H. sapiens	P. falciparum	human	iRBCs	Dekel et al., 2021
Q8N3K9	CMYA5 Cardiomyopathy‐associated protein 5 Tax_Id=9606	H. sapiens	P. falciparum	human	iRBCs	Dekel et al., 2021; Vimonpatranon et al., 2022
Q6SZW1	SARM1 Sterile alpha and TIR motif‐containing protein 1 Tax_Id=9606	H. sapiens	P. falciparum	human	iRBCs	Dekel et al., 2021
Q7Z5Y7	KCTD20 BTB/POZ domain‐containing protein KCTD20 Tax_Id=9606	H. sapiens	P. falciparum	human	iRBCs	Dekel et al., 2021
Q6N022	TENM4 Teneurin‐4 Tax_Id=9606	H. sapiens	P. falciparum	human	iRBCs	Dekel et al., 2021
Q96SQ5	ZNF587 Zinc finger protein 587 Tax_Id=9606	H. sapiens	P. falciparum	human	iRBCs	Dekel et al., 2021
Q86YQ8	CPNE8 Copine‐8 Tax_Id=9606	H. sapiens	P. falciparum	human	iRBCs	Dekel et al., 2021
P55285	CDH6 Cadherin‐6 Tax_Id=9606	H. sapiens	P. falciparum	human	iRBCs	Dekel et al., 2021
P10114	RAP2A Ras‐related protein Rap‐2a Tax_Id=9606	H. sapiens	P. falciparum	human	iRBCs	Dekel et al., 2021
P09493	TPM1 Tropomyosin alpha‐1 chain Tax_Id=9606	H. sapiens	P. falciparum	human	iRBCs	Dekel et al., 2021
Q96GP6	SCARF2 Scavenger receptor class F member 2 Tax_Id=9606	H. sapiens	P. falciparum	human	iRBCs	Dekel et al., 2021
P42892‐4	ECE1 Isoform D of Endothelin‐converting enzyme 1 Tax_Id=9606	H. sapiens	P. falciparum	human	iRBCs	Dekel et al., 2021
Q9BUQ8	DDX23 Probable ATP‐dependent RNA helicase DDX23 Tax_Id=9606	H. sapiens	P. falciparum	human	iRBCs	Dekel et al., 2021; Vimonpatranon et al., 2022
Q9BXJ9	NAA15 N‐alpha‐acetyltransferase 15, NatA auxiliary subunit Tax_Id=9606	H. sapiens	P. falciparum	human	iRBCs	Dekel et al., 2021
Q8N573	OXR1 Oxidation resistance protein 1 Tax_Id=9606	H. sapiens	P. falciparum	human	iRBCs	Dekel et al., 2021
O43542	XRCC3 DNA repair protein XRCC3 Tax_Id=9606	H. sapiens	P. falciparum	human	iRBCs	Dekel et al., 2021
P07311	ACYP1 Acylphosphatase‐1 Tax_Id=9606	H. sapiens	P. falciparum	human	iRBCs	Dekel et al., 2021
Q6NT04	TIGD7 Tigger transposable element‐derived protein 7 Tax_Id=9606	H. sapiens	P. falciparum	human	iRBCs	Dekel et al., 2021
P07098‐3	LIPF Isoform 3 of Gastric triacylglycerol lipase Tax_Id=9606	H. sapiens	P. falciparum	human	iRBCs	Dekel et al., 2021
Q15643	TRIP11 Thyroid receptor‐interacting protein 11 Tax_Id=9606	H. sapiens	P. falciparum	human	iRBCs	Dekel et al., 2021
P16144	ITGB4 Integrin beta‐4 Tax_Id=9606	H. sapiens	P. falciparum	human	iRBCs	Dekel et al., 2021
P10523	SAG S‐arrestin Tax_Id=9606	H. sapiens	P. falciparum	human	iRBCs	Dekel et al., 2021
Q8TBB6	SLC7A14 Probable cationic amino acid transporter Tax_Id=9606	H. sapiens	P. falciparum	human	iRBCs	Dekel et al., 2021
Q6ZRP7	QSOX2 Sulfhydryl oxidase 2 Tax_Id=9606	H. sapiens	P. falciparum	human	iRBCs	Dekel et al., 2021
Q14587	ZNF268 Zinc finger protein 268 Tax_Id=9606	H. sapiens	P. falciparum	human	iRBCs	Dekel et al., 2021
Q5HYA8	TMEM67 Meckelin Tax_Id=9606	H. sapiens	P. falciparum	human	iRBCs	Dekel et al., 2021
Q9H9A6	LRRC40 Leucine‐rich repeat‐containing protein 40 Tax_Id=9606	H. sapiens	P. falciparum	human	iRBCs	Dekel et al., 2021
Q86W92	PPFIBP1 Liprin‐beta‐1 Tax_Id=9606	H. sapiens	P. falciparum	human	iRBCs	Dekel et al., 2021
Q8NHS4	CLHC1 Clathrin heavy chain linker domain‐containing protein 1 Tax_Id=9606	H. sapiens	P. falciparum	human	iRBCs	Dekel et al., 2021
Q9UKT6	FBXL21 F‐box/LRR‐repeat protein 21 Tax_Id=9606	H. sapiens	P. falciparum	human	iRBCs	Dekel et al., 2021
Q9UKA2	FBXL4 F‐box/LRR‐repeat protein 4 Tax_Id=9606	H. sapiens	P. falciparum	human	iRBCs	Dekel et al., 2021
Q6ZR52	ZNF493 Zinc finger protein 493 Tax_Id=9606	H. sapiens	P. falciparum	human	iRBCs	Dekel et al., 2021
Q96F44	TRIM11 E3 ubiquitin‐protein ligase TRIM11 Tax_Id=9606	H. sapiens	P. falciparum	human	iRBCs	Dekel et al., 2021
Q9Y2D5‐4	AKAP2 Isoform 2 of A‐kinase anchor protein 2 Tax_Id=9606	H. sapiens	P. falciparum	human	iRBCs	Dekel et al., 2021
Q96ID5	IGSF21 Immunoglobulin superfamily member 21 Tax_Id=9606	H. sapiens	P. falciparum	human	iRBCs	Dekel et al., 2021
Q9NXV2	KCTD5 BTB/POZ domain‐containing protein KCTD5 Tax_Id=9606	H. sapiens	P. falciparum	human	iRBCs	Dekel et al., 2021
P06730	EIF4E Eukaryotic translation initiation factor 4E Tax_Id=9606	H. sapiens	P. falciparum	human	iRBCs	Dekel et al., 2021
Q2QD12	RPEL1 Ribulose‐phosphate 3‐epimerase‐like protein 1 Tax_Id=9606	H. sapiens	P. falciparum	human	iRBCs	Dekel et al., 2021
Q13751	LAMB3 Laminin subunit beta‐3 Tax_Id=9606	H. sapiens	P. falciparum	human	iRBCs	Dekel et al., 2021
Q9BV73	CEP250 Centrosome‐associated protein CEP250 Tax_Id=9606	H. sapiens	P. falciparum	human	iRBCs	Dekel et al., 2021
P28161	GSTM2 Glutathione S‐transferase Mu 2 Tax_Id=9606	H. sapiens	P. falciparum	human	iRBCs	Dekel et al., 2021
Q5VU65	NUP210L Nuclear pore membrane glycoprotein 210‐like Tax_Id=9606	H. sapiens	P. falciparum	human	iRBCs	Dekel et al., 2021
Q96T37	RBM15 Putative RNA‐binding protein 15 Tax_Id=9606	H. sapiens	P. falciparum	human	iRBCs	Dekel et al., 2021
Q9HBH7	BEX1 Protein BEX1 Tax_Id=9606	H. sapiens	P. falciparum	human	iRBCs	Dekel et al., 2021
Q8NBM8	PCYOX1L Prenylcysteine oxidase‐like Tax_Id=9606	H. sapiens	P. falciparum	human	iRBCs	Dekel et al., 2021
Q8IVL1	NAV2 Neuron navigator 2 Tax_Id=9606	H. sapiens	P. falciparum	human	iRBCs	Dekel et al., 2021
Q9NX74	DUS2 tRNA‐dihydrouridine(20) synthase [NAD(P)+]‐like Tax_Id=9606	H. sapiens	P. falciparum	human	iRBCs	Dekel et al., 2021
P0CJ78	ZNF865 Zinc finger protein 865 Tax_Id=9606	H. sapiens	P. falciparum	human	iRBCs	Dekel et al., 2021
Q5QP82	DCAF10 DDB1‐ and CUL4‐associated factor 10 Tax_Id=9606	H. sapiens	P. falciparum	human	iRBCs	Dekel et al., 2021
Q96NR3	PTCHD1 Patched domain‐containing protein 1 Tax_Id=9606	H. sapiens	P. falciparum	human	iRBCs	Dekel et al., 2021
P51582	P2RY4 P2Y purinoceptor 4 Tax_Id=9606	H. sapiens	P. falciparum	human	iRBCs	Dekel et al., 2021
Q9Y6N9	USH1C Harmonin Tax_Id=9606	H. sapiens	P. falciparum	human	iRBCs	Dekel et al., 2021
Q9C0C7	AMBRA1 Activating molecule in BECN1‐regulated autophagy protein 1 Tax_Id=9606	H. sapiens	P. falciparum	human	iRBCs	Dekel et al., 2021
Q8N4C6	NIN Ninein Tax_Id=9606	H. sapiens	P. falciparum	human	iRBCs	Dekel et al., 2021
Q6WRI0	IGSF10 Immunoglobulin superfamily member 10 Tax_Id=9606	H. sapiens	P. falciparum	human	iRBCs	Dekel et al., 2021
Q9NUL5	C19orf66 UPF0515 protein C19orf66 Tax_Id=9606	H. sapiens	P. falciparum	human	iRBCs	Dekel et al., 2021
Q86XZ4	SPATS2 Spermatogenesis‐associated serine‐rich protein 2 Tax_Id=9606	H. sapiens	P. falciparum	human	iRBCs	Dekel et al., 2021
Q5VZ89	DENND4C DENN domain‐containing protein 4C Tax_Id=9606	H. sapiens	P. falciparum	human	iRBCs	Dekel et al., 2021
P49207	RPL34 60S ribosomal protein L34 Tax_Id=9606	H. sapiens	P. falciparum	human	iRBCs	Dekel et al., 2021
Q9BTZ2‐4	DHRS4 Isoform 4 of Dehydrogenase/reductase SDR family member 4 Tax_Id=9606	H. sapiens	P. falciparum	human	iRBCs	Dekel et al., 2021
O43451	MGAM Maltase‐glucoamylase, intestinal Tax_Id=9606	H. sapiens	P. falciparum	human	iRBCs	Dekel et al., 2021
P35318	ADM ADM Tax_Id=9606	H. sapiens	P. falciparum	human	iRBCs	Dekel et al., 2021
O60437	PPL Periplakin Tax_Id=9606	H. sapiens	P. falciparum	human	iRBCs	Dekel et al., 2021
O60294	LCMT2 tRNA wybutosine‐synthesizing protein 4 Tax_Id=9606	H. sapiens	P. falciparum	human	iRBCs	Dekel et al., 2021
O14647	CHD2 Chromodomain‐helicase‐DNA‐binding protein 2 Tax_Id=9606	H. sapiens	P. falciparum	human	iRBCs	Dekel et al., 2021
O75912	DGKI Diacylglycerol kinase iota Tax_Id=9606	H. sapiens	P. falciparum	human	iRBCs	Dekel et al., 2021
Q9UL51	HCN2 Potassium/sodium hyperpolarization‐activated cyclic nucleotide‐gated channel 2 T	H. sapiens	P. falciparum	human	iRBCs	Dekel et al., 2021
O75165	DNAJC13 DnaJ homolog subfamily C member 13 Tax_Id=9606	H. sapiens	P. falciparum	human	iRBCs	Dekel et al., 2021
O95672	ECEL1 Endothelin‐converting enzyme‐like 1 Tax_Id=9606	H. sapiens	P. falciparum	human	iRBCs	Dekel et al., 2021
Q8NG50	RDM1 RAD52 motif‐containing protein 1 Tax_Id=9606	H. sapiens	P. falciparum	human	iRBCs	Dekel et al., 2021
O75325	LRRN2 Leucine‐rich repeat neuronal protein 2 Tax_Id=9606	H. sapiens	P. falciparum	human	iRBCs	Dekel et al., 2021
P56537	EIF6 Eukaryotic translation initiation factor 6 Tax_Id=9606	H. sapiens	P. falciparum	human	iRBCs	Dekel et al., 2021
Q8NFR7‐4	CCDC148 Isoform 4 of Coiled‐coil domain‐containing protein 148 Tax_Id=9606	H. sapiens	P. falciparum	human	iRBCs	Dekel et al., 2021
Q8N2Y8	RUSC2 Iporin Tax_Id=9606	H. sapiens	P. falciparum	human	iRBCs	Dekel et al., 2021
Q7Z478	DHX29 ATP‐dependent RNA helicase DHX29 Tax_Id=9606	H. sapiens	P. falciparum	human	iRBCs	Dekel et al., 2021
O95633	FSTL3 Follistatin‐related protein 3 Tax_Id=9606	H. sapiens	P. falciparum	human	iRBCs	Dekel et al., 2021
Q9NS62	THSD1 Thrombospondin type‐1 domain‐containing protein 1 Tax_Id=9606	H. sapiens	P. falciparum	human	iRBCs	Dekel et al., 2021
Q8TAQ5	ZNF420 Zinc finger protein 420 Tax_Id=9606	H. sapiens	P. falciparum	human	iRBCs	Dekel et al., 2021
Q8NH19	OR10AG1 Olfactory receptor 10AG1 Tax_Id=9606	H. sapiens	P. falciparum	human	iRBCs	Dekel et al., 2021
Q8N6Y0	USHBP1 Usher syndrome type‐1C protein‐binding protein 1 Tax_Id=9606	H. sapiens	P. falciparum	human	iRBCs	Dekel et al., 2021
Q14683	SMC1A Structural maintenance of chromosomes protein 1A Tax_Id=9606	H. sapiens	P. falciparum	human	iRBCs	Dekel et al., 2021
Q9BW92	TARS2 Threonine‐‐tRNA ligase, mitochondrial Tax_Id=9606	H. sapiens	P. falciparum	human	iRBCs	Dekel et al., 2021
P45985	MAP2K4 Dual specificity mitogen‐activated protein kinase kinase 4 Tax_Id=9606	H. sapiens	P. falciparum	human	iRBCs	Dekel et al., 2021
Q86UQ4‐2	ABCA13 Isoform 2 of ATP‐binding cassette sub‐family A member 13 Tax_Id=9606	H. sapiens	P. falciparum	human	iRBCs	Dekel et al., 2021
O60268	KIAA0513 Uncharacterized protein KIAA0513 Tax_Id=9606	H. sapiens	P. falciparum	human	iRBCs	Dekel et al., 2021
P0CL83	STAG3L1 Putative STAG3‐like protein 1 Tax_Id=9606	H. sapiens	P. falciparum	human	iRBCs	Dekel et al., 2021
Q7L1W4	LRRC8D Leucine‐rich repeat‐containing protein 8D Tax_Id=9606	H. sapiens	P. falciparum	human	iRBCs	Dekel et al., 2021
Q9GZN2	TGIF2 Homeobox protein TGIF2 Tax_Id=9606	H. sapiens	P. falciparum	human	iRBCs	Dekel et al., 2021
Q8N6G6‐5	ADAMTSL1 Isoform 5 of ADAMTS‐like protein 1 Tax_Id=9606	H. sapiens	P. falciparum	human	iRBCs	Dekel et al., 2021
Q9H082	RAB33B Ras‐related protein Rab‐33B Tax_Id=9606	H. sapiens	P. falciparum	human	iRBCs	Dekel et al., 2021
Q15149	PLEC Plectin Tax_Id=9606	H. sapiens	P. falciparum	human	iRBCs	Dekel et al., 2021; Vimonpatranon et al., 2022
Q9HBG4	ATP6V0A4 V‐type proton ATPase 116 kDa subunit a isoform 4 Tax_Id=9606	H. sapiens	P. falciparum	human	iRBCs	Dekel et al., 2021
Q8WUQ7	CACTIN Cactin Tax_Id=9606	H. sapiens	P. falciparum	human	iRBCs	Dekel et al., 2021
Q8NA82	H10 Probable E3 ubiquitin‐protein ligase MARCH10 Tax_Id=9606	H. sapiens	P. falciparum	human	iRBCs	Dekel et al., 2021
Q13490	BIRC2 Baculoviral IAP repeat‐containing protein 2 Tax_Id=9606	H. sapiens	P. falciparum	human	iRBCs	Dekel et al., 2021
Q9ULL0	KIAA1210 Uncharacterized protein KIAA1210 Tax_Id=9606	H. sapiens	P. falciparum	human	iRBCs	Abdi et al., 2017; Dekel et al., 2021
Q13330	MTA1 Metastasis‐associated protein MTA1 Tax_Id=9606	H. sapiens	P. falciparum	human	iRBCs	Dekel et al., 2021
Q7Z7L7	ZER1 Protein zer‐1 homolog Tax_Id=9606	H. sapiens	P. falciparum	human	iRBCs	Dekel et al., 2021
Q5T5X7	BEND3 BEN domain‐containing protein 3 Tax_Id=9606	H. sapiens	P. falciparum	human	iRBCs	Dekel et al., 2021
Q06136	KDSR 3‐ketodihydrosphingosine reductase Tax_Id=9606	H. sapiens	P. falciparum	human	iRBCs	Dekel et al., 2021
Q8N6K7	SAMD3 Sterile alpha motif domain‐containing protein 3 Tax_Id=9606	H. sapiens	P. falciparum	human	iRBCs	Dekel et al., 2021
Q15208	STK38 Serine/threonine‐protein kinase 38 Tax_Id=9606	H. sapiens	P. falciparum	human	iRBCs	Dekel et al., 2021
Q9ULE0	WWC3 Protein WWC3 Tax_Id=9606	H. sapiens	P. falciparum	human	iRBCs	Dekel et al., 2021
P12821	ACE Angiotensin‐converting enzyme Tax_Id=9606	H. sapiens	P. falciparum	human	iRBCs	Dekel et al., 2021
Q9Y2G0	EFR3B Protein EFR3 homolog B Tax_Id=9606	H. sapiens	P. falciparum	human	iRBCs	Dekel et al., 2021
Q96A65	EXOC4 Exocyst complex component 4 Tax_Id=9606	H. sapiens	P. falciparum	human	iRBCs	Dekel et al., 2021
Q8N6N2	TTC9B Tetratricopeptide repeat protein 9B Tax_Id=9606	H. sapiens	P. falciparum	human	iRBCs	Dekel et al., 2021
Q8IZU0	FAM9B Protein FAM9B Tax_Id=9606	H. sapiens	P. falciparum	human	iRBCs	Dekel et al., 2021
P29218	IMPA1 Inositol monophosphatase 1 Tax_Id=9606	H. sapiens	P. falciparum	human	iRBCs	Dekel et al., 2021
P20340‐4	RAB6A Isoform 4 of Ras‐related protein Rab‐6A Tax_Id=9606	H. sapiens	P. falciparum	human	iRBCs	Dekel et al., 2021
Q08AG5	ZNF844 Zinc finger protein 844 Tax_Id=9606	H. sapiens	P. falciparum	human	iRBCs	Dekel et al., 2021
P49257	LMAN1 Protein ERGIC‐53 Tax_Id=9606	H. sapiens	P. falciparum	human	iRBCs	Dekel et al., 2021
P15498	VAV1 Proto‐oncogene vav Tax_Id=9606	H. sapiens	P. falciparum	human	iRBCs	Dekel et al., 2021
Q86UR5‐12	RIMS1 Isoform 12 of Regulating synaptic membrane exocytosis protein 1 Tax_Id=9606	H. sapiens	P. falciparum	human	iRBCs	Dekel et al., 2021
Q8TBM8	DNAJB14 DnaJ homolog subfamily B member 14 Tax_Id=9606	H. sapiens	P. falciparum	human	iRBCs	Dekel et al., 2021
Q702N8	XIRP1 Xin actin‐binding repeat‐containing protein 1 Tax_Id=9606	H. sapiens	P. falciparum	human	iRBCs	Dekel et al., 2021
O95342	ABCB11 Bile salt export pump Tax_Id=9606	H. sapiens	P. falciparum	human	iRBCs	Dekel et al., 2021
Q6NV75	GPR153 Probable G‐protein coupled receptor 153 Tax_Id=9606	H. sapiens	P. falciparum	human	iRBCs	Dekel et al., 2021
O75891	ALDH1L1 Cytosolic 10‐formyltetrahydrofolate dehydrogenase Tax_Id=9606	H. sapiens	P. falciparum	human	iRBCs	Dekel et al., 2021
P26639	TARS Threonine‐‐tRNA ligase, cytoplasmic Tax_Id=9606	H. sapiens	P. falciparum	human	iRBCs	Dekel et al., 2021
A6NCS4	NKX2‐6 Homeobox protein Nkx‐2.6 Tax_Id=9606	H. sapiens	P. falciparum	human	iRBCs	Dekel et al., 2021
Q9BX10	GTPBP2 GTP‐binding protein 2 Tax_Id=9606	H. sapiens	P. falciparum	human	iRBCs	Dekel et al., 2021
Q8N8U3	ZCCHC5 Zinc finger CCHC domain‐containing protein 5 Tax_Id=9606	H. sapiens	P. falciparum	human	iRBCs	Dekel et al., 2021
O43173	ST8SIA3 Sia‐alpha‐2,3‐Gal‐beta‐1,4‐GlcNAc‐R:alpha 2,8‐sialyltransferase Tax_Id=9606	H. sapiens	P. falciparum	human	iRBCs	Dekel et al., 2021
Q6PCE3	PGM2L1 Glucose 1,6‐bisphosphate synthase Tax_Id=9606	H. sapiens	P. falciparum	human	iRBCs	Dekel et al., 2021
Q02383	SEMG2 Semenogelin‐2 Tax_Id=9606	H. sapiens	P. falciparum	human	iRBCs	Dekel et al., 2021
Q00872	MYBPC1 Myosin‐binding protein C, slow‐type Tax_Id=9606	H. sapiens	P. falciparum	human	iRBCs	Dekel et al., 2021
O94979	SEC31A Protein transport protein Sec31A Tax_Id=9606	H. sapiens	P. falciparum	human	iRBCs	Dekel et al., 2021
Q6PIW4	FIGNL1 Fidgetin‐like protein 1 Tax_Id=9606	H. sapiens	P. falciparum	human	iRBCs	Dekel et al., 2021
Q8WWX9	SELM Selenoprotein M Tax_Id=9606	H. sapiens	P. falciparum	human	iRBCs	Dekel et al., 2021
A4FU49	SH3D21 SH3 domain‐containing protein 21 Tax_Id=9606	H. sapiens	P. falciparum	human	iRBCs	Dekel et al., 2021
Q9Y6K5	OAS3 2'‐5'‐oligoadenylate synthase 3 Tax_Id=9606	H. sapiens	P. falciparum	human	iRBCs	Dekel et al., 2021
O75911	DHRS3 Short‐chain dehydrogenase/reductase 3 Tax_Id=9606	H. sapiens	P. falciparum	human	iRBCs	Dekel et al., 2021
O15263	Beta‐defensin 4A Tax_Id=9606	H. sapiens	P. falciparum	human	iRBCs	Dekel et al., 2021
Q969L4	LSM10 U7 snRNA‐associated Sm‐like protein LSm10 Tax_Id=9606	H. sapiens	P. falciparum	human	iRBCs	Dekel et al., 2021
Q9BVM4	GGACT Gamma‐glutamylaminecyclotransferase Tax_Id=9606	H. sapiens	P. falciparum	human	iRBCs	Dekel et al., 2021
P19634	SLC9A1 Sodium/hydrogen exchanger 1 Tax_Id=9606	H. sapiens	P. falciparum	human	iRBCs	Dekel et al., 2021
Q9Y217	MTMR6 Myotubularin‐related protein 6 Tax_Id=9606	H. sapiens	P. falciparum	human	iRBCs	Dekel et al., 2021
P32927	CSF2RB Cytokine receptor common subunit beta Tax_Id=9606	H. sapiens	P. falciparum	human	iRBCs	Dekel et al., 2021
Q96PQ0	SORCS2 VPS10 domain‐containing receptor SorCS2 Tax_Id=9606	H. sapiens	P. falciparum	human	iRBCs	Dekel et al., 2021
Q9UQ07	MOK MAPK/MAK/MRK overlapping kinase Tax_Id=9606	H. sapiens	P. falciparum	human	iRBCs	Dekel et al., 2021
Q5VUB5	FAM171A1 Protein FAM171A1 Tax_Id=9606	H. sapiens	P. falciparum	human	iRBCs	Dekel et al., 2021
Q14055	COL9A2 Collagen alpha‐2(IX) chain Tax_Id=9606	H. sapiens	P. falciparum	human	iRBCs	Dekel et al., 2021
Q92959	SLCO2A1 Solute carrier organic anion transporter family member	H. sapiens	P. falciparum	human	iRBCs	Dekel et al., 2021
Q9H1M3	DEFB129 Beta‐defensin 129 Tax_Id=9606	H. sapiens	P. falciparum	human	iRBCs	Dekel et al., 2021
P16662	UGT2B7 UDP‐glucuronosyltransferase 2B7 Tax_Id=9606	H. sapiens	P. falciparum	human	iRBCs	Dekel et al., 2021
O14531	DPYSL4 Dihydropyrimidinase‐related protein 4 Tax_Id=9606	H. sapiens	P. falciparum	human	iRBCs	Dekel et al., 2021
Q14994	NR1I3 Nuclear receptor subfamily 1 group I member 3 Tax_Id	H. sapiens	P. falciparum	human	iRBCs	Dekel et al., 2021
Q96K21	ZFYVE19 Zinc finger FYVE domain‐containing protein 19 Tax_Id=	H. sapiens	P. falciparum	human	iRBCs	Dekel et al., 2021
Q5TZA2	CROCC Rootletin Tax_Id=9606	H. sapiens	P. falciparum	human	iRBCs	Dekel et al., 2021
Q6UWY5	OLFML1 Olfactomedin‐like protein 1 Tax_Id=9606	H. sapiens	P. falciparum	human	iRBCs	Dekel et al., 2021
Q9UEY8	ADD3 Gamma‐adducin Tax_Id=9606	H. sapiens	P. falciparum	human	iRBCs	Dekel et al., 2021
Q8NEZ4	KMT2C Histone‐lysine N‐methyltransferase 2C Tax_Id=9606	H. sapiens	P. falciparum	human	iRBCs	Dekel et al., 2021
Q96JM3	CHAMP1 Chromosome alignment‐maintaining phosphoprotein 1 Tax_Id=9606	H. sapiens	P. falciparum	human	iRBCs	Dekel et al., 2021
O15131	KPNA5 Importin subunit alpha‐6 Tax_Id=9606	H. sapiens	P. falciparum	human	iRBCs	Dekel et al., 2021
P16152	CBR1 Carbonyl reductase [NADPH] 1 Tax_Id=9606	H. sapiens	P. falciparum	human	iRBCs	Dekel et al., 2021
Q9BPX7	C7orf25 UPF0415 protein C7orf25 Tax_Id=9606	H. sapiens	P. falciparum	human	iRBCs	Dekel et al., 2021
P43487	RANBP1 Ran‐specific GTPase‐activating protein Tax_Id=9606	H. sapiens	P. falciparum	human	iRBCs	Dekel et al., 2021
Q8WXX0	DNAH7 Dynein heavy chain 7, axonemal Tax_Id=9606	H. sapiens	P. falciparum	human	iRBCs	Dekel et al., 2021; Vimonpatranon et al., 2022
Q8WXB4	ZNF606 Zinc finger protein 606 Tax_Id=9606	H. sapiens	P. falciparum	human	iRBCs	Dekel et al., 2021
Q9BZW8	CD244 Natural killer cell receptor 2B4 Tax_Id=9606	H. sapiens	P. falciparum	human	iRBCs	Dekel et al., 2021
Q8TE58	ADAMTS15 A disintegrin and metalloproteinase with thrombospondin motifs 15 Tax_Id=	H. sapiens	P. falciparum	human	iRBCs	Dekel et al., 2021
Q8N4M1	SLC44A3 Choline transporter‐like protein 3 Tax_Id=9606	H. sapiens	P. falciparum	human	iRBCs	Dekel et al., 2021
Q6PRD1	GPR179 Probable G‐protein coupled receptor 179 Tax_Id=9606	H. sapiens	P. falciparum	human	iRBCs	Dekel et al., 2021
P30085	CMPK1 UMP‐CMP kinase Tax_Id=9606	H. sapiens	P. falciparum	human	iRBCs	Dekel et al., 2021
Q58FF6	HSP90AB4P Putative heat shock protein HSP 90‐beta 4 Tax_Id=9606	H. sapiens	P. falciparum	human	iRBCs	Dekel et al., 2021
A0JNW5	UHRF1BP1L UHRF1‐binding protein 1‐like Tax_Id=9606	H. sapiens	P. falciparum	human	iRBCs	Dekel et al., 2021
O00566	MPHOSPH10 U3 small nucleolar ribonucleoprotein protein MPP10 Tax_Id=9606	H. sapiens	P. falciparum	human	iRBCs	Dekel et al., 2021
O95995	GAS8 Growth arrest‐specific protein 8 Tax_Id=9606	H. sapiens	P. falciparum	human	iRBCs	Dekel et al., 2021
Q9BQ52	ELAC2 Zinc phosphodiesterase ELAC protein 2 Tax_Id=9606	H. sapiens	P. falciparum	human	iRBCs	Dekel et al., 2021
Q8IYJ2	C10orf67 Uncharacterized protein C10orf67 Tax_Id=9606	H. sapiens	P. falciparum	human	iRBCs	Dekel et al., 2021
Q8TDW7	FAT3 Protocadherin Fat 3 Tax_Id=9606	H. sapiens	P. falciparum	human	iRBCs	Dekel et al., 2021
Q9Y223	GNE Bifunctional UDP‐N‐acetylglucosamine 2‐epimerase/N‐acetylmannosamine kinase T	H. sapiens	P. falciparum	human	iRBCs	Dekel et al., 2021
Q76N32	CEP68 Centrosomal protein of 68 kDa Tax_Id=9606	H. sapiens	P. falciparum	human	iRBCs	Dekel et al., 2021
Q3V6T2	CCDC88A Girdin Tax_Id=9606	H. sapiens	P. falciparum	human	iRBCs	Dekel et al., 2021
Q5QJ38	TCHHL1 Trichohyalin‐like protein 1 Tax_Id=9606	H. sapiens	P. falciparum	human	iRBCs	Dekel et al., 2021
Q15008	PSMD6 26S proteasome non‐ATPase regulatory subunit 6 Tax_Id=9606	H. sapiens	P. falciparum	human	iRBCs	Abdi et al., 2017; Dekel et al., 2021
Q96S53	TESK2 Dual specificity testis‐specific protein kinase 2 Tax_Id=9606	H. sapiens	P. falciparum	human	iRBCs	Dekel et al., 2021
Q8WU10	PYROXD1 Pyridine nucleotide‐disulfide oxidoreductase domain‐containing protein 1 Tax	H. sapiens	P. falciparum	human	iRBCs	Dekel et al., 2021
Q92570	NR4A3 Nuclear receptor subfamily 4 group A member 3 Tax_Id=9606	H. sapiens	P. falciparum	human	iRBCs	Dekel et al., 2021
Q86YB7	ECHDC2 Enoyl‐CoA hydratase domain‐containing protein 2, mitochondrial Tax_Id=9606	H. sapiens	P. falciparum	human	iRBCs	Dekel et al., 2021
Q99418	CYTH2 Cytohesin‐2 Tax_Id=9606	H. sapiens	P. falciparum	human	iRBCs	Dekel et al., 2021
Q9Y6N6	LAMC3 Laminin subunit gamma‐3 Tax_Id=9606	H. sapiens	P. falciparum	human	iRBCs	Dekel et al., 2021
Q5BJF6	ODF2 Outer dense fiber protein 2 Tax_Id=9606	H. sapiens	P. falciparum	human	iRBCs	Dekel et al., 2021
O43150	ASAP2 Arf‐GAP with SH3 domain, ANK repeat and PH domain‐containing protein 2 Tax_I	H. sapiens	P. falciparum	human	iRBCs	Dekel et al., 2021
Q8IWA4	MFN1 Mitofusin‐1 Tax_Id=9606	H. sapiens	P. falciparum	human	iRBCs	Dekel et al., 2021
Q5VT25	CDC42BPA Serine/threonine‐protein kinase MRCK alpha Tax_Id=9606	H. sapiens	P. falciparum	human	iRBCs	Dekel et al., 2021
Q6ZR08	DNAH12 Dynein heavy chain 12, axonemal Tax_Id=9606	H. sapiens	P. falciparum	human	iRBCs	Dekel et al., 2021
Q9BTP6	ZBED2 Zinc finger BED domain‐containing protein 2 Tax_Id=9606	H. sapiens	P. falciparum	human	iRBCs	Dekel et al., 2021
O43304	SEC14L5 SEC14‐like protein 5 Tax_Id=9606	H. sapiens	P. falciparum	human	iRBCs	Dekel et al., 2021
Q8NCY6	MSANTD4 Myb/SANT‐like DNA‐binding domain‐containing protein 4 Tax_Id=9606	H. sapiens	P. falciparum	human	iRBCs	Dekel et al., 2021
P35070	BTC Probetacellulin Tax_Id=9606	H. sapiens	P. falciparum	human	iRBCs	Dekel et al., 2021
P28331	NDUFS1 NADH‐ubiquinone oxidoreductase 75 kDa subunit, mitochondrial Tax_Id=9606	H. sapiens	P. falciparum	human	iRBCs	Dekel et al., 2021; Vimonpatranon et al., 2022
O15169	AXIN1 Axin‐1 Tax_Id=9606	H. sapiens	P. falciparum	human	iRBCs	Dekel et al., 2021
Q8WVS4	WDR60 WD repeat‐containing protein 60 Tax_Id=9606	H. sapiens	P. falciparum	human	iRBCs	Dekel et al., 2021
Q8N228	SCML4 Sex comb on midleg‐like protein 4 Tax_Id=9606	H. sapiens	P. falciparum	human	iRBCs	Dekel et al., 2021
Q5JV73	FRMPD3 FERM and PDZ domain‐containing protein 3 Tax_Id=9606	H. sapiens	P. falciparum	human	iRBCs	Dekel et al., 2021; Vimonpatranon et al., 2022
Q7L3T8	PARS2 Probable proline‐‐tRNA ligase, mitochondrial Tax_Id=9606	H. sapiens	P. falciparum	human	iRBCs	Dekel et al., 2021
Q9NZH5	PTTG2 Securin‐2 Tax_Id=9606	H. sapiens	P. falciparum	human	iRBCs	Dekel et al., 2021
P24941	CDK2 Cyclin‐dependent kinase 2 Tax_Id=9606	H. sapiens	P. falciparum	human	iRBCs	Dekel et al., 2021
P21754‐3	ZP3 Isoform 3 of Zona pellucida sperm‐binding protein 3 Tax_Id=9606	H. sapiens	P. falciparum	human	iRBCs	Dekel et al., 2021
Q8N9P6	C9orf163 Uncharacterized protein C9orf163 Tax_Id=9606	H. sapiens	P. falciparum	human	iRBCs	Dekel et al., 2021
Q58F21	BRDT Bromodomain testis‐specific protein Tax_Id=9606	H. sapiens	P. falciparum	human	iRBCs	Dekel et al., 2021
Q6W2J9	BCOR BCL‐6 corepressor Tax_Id=9606	H. sapiens	P. falciparum	human	iRBCs	Dekel et al., 2021
Q17R55	FAM187B Protein FAM187B Tax_Id=9606	H. sapiens	P. falciparum	human	iRBCs	Dekel et al., 2021
Q5T1A1	DCST2 DC‐STAMP domain‐containing protein 2 Tax_Id=9606	H. sapiens	P. falciparum	human	iRBCs	Dekel et al., 2021
P19801	AOC1 Amiloride‐sensitive amine oxidase [copper‐containing] Tax_Id=9606	H. sapiens	P. falciparum	human	iRBCs	Dekel et al., 2021
Q8TBZ5	ZNF502 Zinc finger protein 502 Tax_Id=9606	H. sapiens	P. falciparum	human	iRBCs	Dekel et al., 2021
Q8N7U6	EFHB EF‐hand domain‐containing family member B Tax_Id=9606	H. sapiens	P. falciparum	human	iRBCs	Dekel et al., 2021
O14607	UTY Histone demethylase UTY Tax_Id=9606	H. sapiens	P. falciparum	human	iRBCs	Dekel et al., 2021
Q99985	SEMA3C Semaphorin‐3C Tax_Id=9606	H. sapiens	P. falciparum	human	iRBCs	Dekel et al., 2021
Q13347	EIF3I Eukaryotic translation initiation factor 3 subunit I Tax_Id=9606	H. sapiens	P. falciparum	human	iRBCs	Dekel et al., 2021
Q5NE16	CTSL3P Putative inactive cathepsin L‐like protein CTSL3P Tax_Id=9606	H. sapiens	P. falciparum	human	iRBCs	Dekel et al., 2021
O14920	IKBKB Inhibitor of nuclear factor kappa‐B kinase subunit beta Tax_Id=9606	H. sapiens	P. falciparum	human	iRBCs	Dekel et al., 2021
P28062	PSMB8 Proteasome subunit beta type‐8 Tax_Id=9606	H. sapiens	P. falciparum	human	iRBCs	Dekel et al., 2021
Q8IYS0	GRAMD1C GRAM domain‐containing protein 1C Tax_Id=9606	H. sapiens	P. falciparum	human	iRBCs	Dekel et al., 2021
Q6ZT12	UBR3 E3 ubiquitin‐protein ligase UBR3 Tax_Id=9606	H. sapiens	P. falciparum	human	iRBCs	Dekel et al., 2021
Q5JYT7	KIAA1755 Uncharacterized protein KIAA1755 Tax_Id=9606	H. sapiens	P. falciparum	human	iRBCs	Dekel et al., 2021
O14907	TAX1BP3 Tax1‐binding protein 3 Tax_Id=9606	H. sapiens	P. falciparum	human	iRBCs	Dekel et al., 2021
Q8IWI9	MGA MAX gene‐associated protein Tax_Id=9606	H. sapiens	P. falciparum	human	iRBCs	Dekel et al., 2021
Q8NHM4	PRSS3P2 Putative trypsin‐6 Tax_Id=9606	H. sapiens	P. falciparum	human	iRBCs	Dekel et al., 2021
P63316	TNNC1 Troponin C, slow skeletal and cardiac muscles Tax_Id=9606	H. sapiens	P. falciparum	human	iRBCs	Dekel et al., 2021
O43861	ATP9B Probable phospholipid‐transporting ATPase IIB Tax_Id=9606	H. sapiens	P. falciparum	human	iRBCs	Dekel et al., 2021
Q5W0V3‐2	FAM160B1 Isoform 2 of Protein FAM160B1 Tax_Id=9606	H. sapiens	P. falciparum	human	iRBCs	Dekel et al., 2021
O60941	DTNB Dystrobrevin beta Tax_Id=9606	H. sapiens	P. falciparum	human	iRBCs	Dekel et al., 2021
O75815	BCAR3 Breast cancer anti‐estrogen resistance protein 3 Tax_Id=9606	H. sapiens	P. falciparum	human	iRBCs	Dekel et al., 2021
Q5C9Z4	NOM1 Nucleolar MIF4G domain‐containing protein 1 Tax_Id=9606	H. sapiens	P. falciparum	human	iRBCs	Dekel et al., 2021
Q14194‐2	CRMP1 Isoform LCRMP‐1 of Dihydropyrimidinase‐related protein 1 Tax_Id=9606	H. sapiens	P. falciparum	human	iRBCs	Dekel et al., 2021
Q6ZMP0	THSD4 Thrombospondin type‐1 domain‐containing protein 4 Tax_Id=9606	H. sapiens	P. falciparum	human	iRBCs	Dekel et al., 2021
Q9HCS7	XAB2 Pre‐mRNA‐splicing factor SYF1 Tax_Id=9606	H. sapiens	P. falciparum	human	iRBCs	Dekel et al., 2021
Q2KHR2	RFX7 DNA‐binding protein RFX7 Tax_Id=9606	H. sapiens	P. falciparum	human	iRBCs	Dekel et al., 2021
Q63HN8	RNF213 E3 ubiquitin‐protein ligase RNF213 Tax_Id=9606	H. sapiens	P. falciparum	human	iRBCs	Dekel et al., 2021
A1A4Y4	IRGM Immunity‐related GTPase family M protein Tax_Id=9606	H. sapiens	P. falciparum	human	iRBCs	Dekel et al., 2021
Q14667	KIAA0100 UPF0378 protein KIAA0100 Tax_Id=9606	H. sapiens	P. falciparum	human	iRBCs	Dekel et al., 2021
P09497	CLTB Clathrin light chain B Tax_Id=9606	H. sapiens	P. falciparum	human	iRBCs	Dekel et al., 2021
O14514	BAI1 Brain‐specific angiogenesis inhibitor 1 Tax_Id=9606	H. sapiens	P. falciparum	human	iRBCs	Dekel et al., 2021
Q96MF4	CCDC140 Coiled‐coil domain‐containing protein 140 Tax_Id=9606	H. sapiens	P. falciparum	human	iRBCs	Dekel et al., 2021
Q9Y2G4	ANKRD6 Ankyrin repeat domain‐containing protein 6 Tax_Id=9606	H. sapiens	P. falciparum	human	iRBCs	Dekel et al., 2021
Q12830	BPTF Nucleosome‐remodeling factor subunit BPTF Tax_Id=9606	H. sapiens	P. falciparum	human	iRBCs	Dekel et al., 2021
Q9NZN3	EHD3 EH domain‐containing protein 3 Tax_Id=9606	H. sapiens	P. falciparum	human	iRBCs	Dekel et al., 2021
Q9NPA5	ZFP64 Zinc finger protein 64 homolog, isoforms 1 and 2 Tax_Id=9606	H. sapiens	P. falciparum	human	iRBCs	Dekel et al., 2021
Q96BY6	DOCK10 Dedicator of cytokinesis protein 10 Tax_Id=9606	H. sapiens	P. falciparum	human	iRBCs	Dekel et al., 2021
O94762	RECQL5 ATP‐dependent DNA helicase Q5 Tax_Id=9606	H. sapiens	P. falciparum	human	iRBCs	Dekel et al., 2021
Q8IY21	DDX60 Probable ATP‐dependent RNA helicase DDX60 Tax_Id=9606	H. sapiens	P. falciparum	human	iRBCs	Dekel et al., 2021
Q9UL68‐3	MYT1L Isoform 3 of Myelin transcription factor 1‐like protein Tax_Id=9606	H. sapiens	P. falciparum	human	iRBCs	Dekel et al., 2021
P28482	MAPK1 Mitogen‐activated protein kinase 1 Tax_Id=9606	H. sapiens	P. falciparum	human	iRBCs	Dekel et al., 2021
Q15935	ZNF77 Zinc finger protein 77 Tax_Id=9606	H. sapiens	P. falciparum	human	iRBCs	Dekel et al., 2021
Q9UKK3	PARP4 Poly [ADP‐ribose] polymerase 4 Tax_Id=9606	H. sapiens	P. falciparum	human	iRBCs	Dekel et al., 2021
Q8TB40	ABHD4 Abhydrolase domain‐containing protein 4 Tax_Id=9606	H. sapiens	P. falciparum	human	iRBCs	Dekel et al., 2021
Q70JA7	CHSY3 Chondroitin sulfate synthase 3 Tax_Id=9606	H. sapiens	P. falciparum	human	iRBCs	Dekel et al., 2021
O14526	FCHO1 FCH domain only protein 1 Tax_Id=9606	H. sapiens	P. falciparum	human	iRBCs	Dekel et al., 2021
Q9Y421	FAM32A Protein FAM32A Tax_Id=9606	H. sapiens	P. falciparum	human	iRBCs	Dekel et al., 2021
Q6NY19	KANK3 KN motif and ankyrin repeat domain‐containing protein 3 Tax_Id=9606	H. sapiens	P. falciparum	human	iRBCs	Dekel et al., 2021
Q0Z7S8	FABP9 Fatty acid‐binding protein 9 Tax_Id=9606	H. sapiens	P. falciparum	human	iRBCs	Dekel et al., 2021
Q8IZR5	CMTM4 CKLF‐like MARVEL transmembrane domain‐containing protein 4 Tax_Id=9606	H. sapiens	P. falciparum	human	iRBCs	Dekel et al., 2021
P20591	MX1 Interferon‐induced GTP‐binding protein Mx1 Tax_Id=9606	H. sapiens	P. falciparum	human	iRBCs	Dekel et al., 2021
Q5JU67	C9orf117 Uncharacterized protein C9orf117 Tax_Id=9606	H. sapiens	P. falciparum	human	iRBCs	Dekel et al., 2021
Q6PI48	DARS2 Aspartate‐‐tRNA ligase, mitochondrial Tax_Id=9606	H. sapiens	P. falciparum	human	iRBCs	Dekel et al., 2021
Q8NFY9	KBTBD8 Kelch repeat and BTB domain‐containing protein 8 Tax_Id=9606	H. sapiens	P. falciparum	human	iRBCs	Dekel et al., 2021
P29375	KDM5A Lysine‐specific demethylase 5A Tax_Id=9606	H. sapiens	P. falciparum	human	iRBCs	Dekel et al., 2021
O75038‐2	PLCH2 Isoform 2 of 1‐phosphatidylinositol 4,5‐bisphosphate phosphodiesterase eta‐2 Ta	H. sapiens	P. falciparum	human	iRBCs	Dekel et al., 2021
Q9BSD7	NTPCR Cancer‐related nucleoside‐triphosphatase Tax_Id=9606	H. sapiens	P. falciparum	human	iRBCs	Dekel et al., 2021
Q8NCP5	ZBTB44 Zinc finger and BTB domain‐containing protein 44 Tax_Id=9606	H. sapiens	P. falciparum	human	iRBCs	Dekel et al., 2021
Q9H9T3	ELP3 Elongator complex protein 3 Tax_Id=9606	H. sapiens	P. falciparum	human	iRBCs	Dekel et al., 2021
P40939	HADHA Trifunctional enzyme subunit alpha, mitochondrial Tax_Id=9606	H. sapiens	P. falciparum	human	iRBCs	Dekel et al., 2021
P11597	CETP Cholesteryl ester transfer protein Tax_Id=9606	H. sapiens	P. falciparum	human	iRBCs	Abdi et al., 2017; Dekel et al., 2021
A4FU01	MTMR11 Myotubularin‐related protein 11 Tax_Id=9606	H. sapiens	P. falciparum	human	iRBCs	Dekel et al., 2021
Q9H1C3	GLT8D2 Glycosyltransferase 8 domain‐containing protein 2 Tax_Id=9606	H. sapiens	P. falciparum	human	iRBCs	Dekel et al., 2021
P14735	IDE Insulin‐degrading enzyme Tax_Id=9606	H. sapiens	P. falciparum	human	iRBCs	Dekel et al., 2021
Q8NG08	HELB DNA helicase B Tax_Id=9606	H. sapiens	P. falciparum	human	iRBCs	Dekel et al., 2021
Q9NVR7	TBCCD1 TBCC domain‐containing protein 1 Tax_Id=9606	H. sapiens	P. falciparum	human	iRBCs	Dekel et al., 2021
Q1RMZ1	C7orf60 Probable methyltransferase BTM2 homolog Tax_Id=9606	H. sapiens	P. falciparum	human	iRBCs	Dekel et al., 2021
Q9P212	PLCE1 1‐phosphatidylinositol 4,5‐bisphosphate phosphodiesterase epsilon‐1 Tax_Id=960	H. sapiens	P. falciparum	human	iRBCs	Dekel et al., 2021
Q02388	COL7A1 Collagen alpha‐1(VII) chain Tax_Id=9606	H. sapiens	P. falciparum	human	iRBCs	Dekel et al., 2021
Q14691	GINS1 DNA replication complex GINS protein PSF1 Tax_Id=9606	H. sapiens	P. falciparum	human	iRBCs	Dekel et al., 2021
Q08629	SPOCK1 Testican‐1 Tax_Id=9606	H. sapiens	P. falciparum	human	iRBCs	Dekel et al., 2021
O75792	RNASEH2A Ribonuclease H2 subunit A Tax_Id=9606	H. sapiens	P. falciparum	human	iRBCs	Dekel et al., 2021
Q09328	MGAT5 Alpha‐1,6‐mannosylglycoprotein 6‐beta‐N‐acetylglucosaminyltransferase A Tax_	H. sapiens	P. falciparum	human	iRBCs	Dekel et al., 2021; Vimonpatranon et al., 2022
Q9NRY4	ARHGAP35 Rho GTPase‐activating protein 35 Tax_Id=9606	H. sapiens	P. falciparum	human	iRBCs	Dekel et al., 2021
P49588	AARS Alanine‐‐tRNA ligase, cytoplasmic Tax_Id=9606	H. sapiens	P. falciparum	human	iRBCs	Dekel et al., 2021
Q9H4I3	TRABD TraB domain‐containing protein Tax_Id=9606	H. sapiens	P. falciparum	human	iRBCs	Dekel et al., 2021
Q9H074	PAIP1 Polyadenylate‐binding protein‐interacting protein 1 Tax_Id=9606	H. sapiens	P. falciparum	human	iRBCs	Dekel et al., 2021
Q9P2E5	CHPF2 Chondroitin sulfate glucuronyltransferase Tax_Id=9606	H. sapiens	P. falciparum	human	iRBCs	Dekel et al., 2021
Q96S86	HAPLN3 Hyaluronan and proteoglycan link protein 3 Tax_Id=9606	H. sapiens	P. falciparum	human	iRBCs	Dekel et al., 2021
Q8IWB9	TEX2 Testis‐expressed sequence 2 protein Tax_Id=9606	H. sapiens	P. falciparum	human	iRBCs	Dekel et al., 2021
Q9Y603	ETV7 Transcription factor ETV7 Tax_Id=9606	H. sapiens	P. falciparum	human	iRBCs	Dekel et al., 2021
Q15428	SF3A2 Splicing factor 3A subunit 2 Tax_Id=9606	H. sapiens	P. falciparum	human	iRBCs	Dekel et al., 2021
P20248	CCNA2 Cyclin‐A2 Tax_Id=9606	H. sapiens	P. falciparum	human	iRBCs	Dekel et al., 2021
Q9H4Z3	PCIF1 Phosphorylated CTD‐interacting factor 1 Tax_Id=9606	H. sapiens	P. falciparum	human	iRBCs	Dekel et al., 2021
P18031	PTPN1 Tyrosine‐protein phosphatase non‐receptor type 1 Tax_Id=9606	H. sapiens	P. falciparum	human	iRBCs	Dekel et al., 2021
O95822	MLYCD Malonyl‐CoA decarboxylase, mitochondrial Tax_Id=9606	H. sapiens	P. falciparum	human	iRBCs	Dekel et al., 2021
P46063	RECQL ATP‐dependent DNA helicase Q1 Tax_Id=9606	H. sapiens	P. falciparum	human	iRBCs	Dekel et al., 2021; Vimonpatranon et al., 2022
A6NGG8	C2orf71 Uncharacterized protein C2orf71 Tax_Id=9606	H. sapiens	P. falciparum	human	iRBCs	Dekel et al., 2021
P08174‐6	CD55 Isoform 6 of Complement decay‐accelerating factor Tax_Id=9606	H. sapiens	P. falciparum	human	iRBCs	Dekel et al., 2021
Q6P4A8	PLBD1 Phospholipase B‐like 1 Tax_Id=9606	H. sapiens	P. falciparum	human	iRBCs	Dekel et al., 2021
Q9ULX7	CA14 Carbonic anhydrase 14 Tax_Id=9606	H. sapiens	P. falciparum	human	iRBCs	Dekel et al., 2021
Q9Y2D0	CA5B Carbonic anhydrase 5B, mitochondrial Tax_Id=9606	H. sapiens	P. falciparum	human	iRBCs	Dekel et al., 2021
Q9Y696	CLIC4 Chloride intracellular channel protein 4 Tax_Id=9606	H. sapiens	P. falciparum	human	iRBCs	Dekel et al., 2021
Q08499‐6	PDE4D Isoform 5 of cAMP‐specific 3',5'‐cyclic phosphodiesterase 4D Tax_Id=9606	H. sapiens	P. falciparum	human	iRBCs	Dekel et al., 2021
O94779	CNTN5 Contactin‐5 Tax_Id=9606	H. sapiens	P. falciparum	human	iRBCs	Dekel et al., 2021
O60264	SMARCA5 SWI/SNF‐related matrix‐associated actin‐dependent regulator of chromatin su	H. sapiens	P. falciparum	human	iRBCs	Dekel et al., 2021
Q8TCU5	GRIN3A Glutamate receptor ionotropic, NMDA 3A Tax_Id=9606	H. sapiens	P. falciparum	human	iRBCs	Dekel et al., 2021
Q15399	TLR1 Toll‐like receptor 1 Tax_Id=9606	H. sapiens	P. falciparum	human	iRBCs	Dekel et al., 2021
Q9H3R0	KDM4C Lysine‐specific demethylase 4C Tax_Id=9606	H. sapiens	P. falciparum	human	iRBCs	Dekel et al., 2021
P14410	SI Sucrase‐isomaltase, intestinal Tax_Id=9606	H. sapiens	P. falciparum	human	iRBCs	Dekel et al., 2021
Q16740	CLPP ATP‐dependent Clp protease proteolytic subunit, mitochondrial Tax_Id=9606	H. sapiens	P. falciparum	human	iRBCs	Dekel et al., 2021
P13727	PRG2 Bone marrow proteoglycan Tax_Id=9606	H. sapiens	P. falciparum	human	iRBCs	Dekel et al., 2021
Q9Y5B9	SUPT16H FACT complex subunit SPT16 Tax_Id=9606	H. sapiens	P. falciparum	human	iRBCs	Dekel et al., 2021
Q5TC82	RC3H1 Roquin‐1 Tax_Id=9606	H. sapiens	P. falciparum	human	iRBCs	Dekel et al., 2021
Q96MD7	C9orf85 Uncharacterized protein C9orf85 Tax_Id=9606	H. sapiens	P. falciparum	human	iRBCs	Dekel et al., 2021
Q5T2W1	PDZK1 Na(+)/H(+) exchange regulatory cofactor NHE‐RF3 Tax_Id=9606	H. sapiens	P. falciparum	human	iRBCs	Dekel et al., 2021
Q92546	RGP1 Retrograde Golgi transport protein RGP1 homolog Tax_Id=9606	H. sapiens	P. falciparum	human	iRBCs	Dekel et al., 2021
Q9P107	GMIP GEM‐interacting protein Tax_Id=9606	H. sapiens	P. falciparum	human	iRBCs	Dekel et al., 2021
Q9UHY7	ENOPH1 Enolase‐phosphatase E1 Tax_Id=9606	H. sapiens	P. falciparum	human	iRBCs	Dekel et al., 2021
P52737	ZNF136 Zinc finger protein 136 Tax_Id=9606	H. sapiens	P. falciparum	human	iRBCs	Dekel et al., 2021
Q96T23	RSF1 Remodeling and spacing factor 1 Tax_Id=9606	H. sapiens	P. falciparum	human	iRBCs	Dekel et al., 2021
Q14152	EIF3A Eukaryotic translation initiation factor 3 subunit A Tax_Id=9606	H. sapiens	P. falciparum	human	iRBCs	Dekel et al., 2021
P07196	NEFL Neurofilament light polypeptide Tax_Id=9606	H. sapiens	P. falciparum	human	iRBCs	Dekel et al., 2021
A2VEC9‐2	SSPO Isoform 2 of SCO‐spondin Tax_Id=9606	H. sapiens	P. falciparum	human	iRBCs	Dekel et al., 2021
A6PVC2	TTLL8 Protein monoglycylase TTLL8 Tax_Id=9606	H. sapiens	P. falciparum	human	iRBCs	Dekel et al., 2021
Q9BXT5	TEX15 Testis‐expressed sequence 15 protein Tax_Id=9606	H. sapiens	P. falciparum	human	iRBCs	Dekel et al., 2021
Q96MG2	JSRP1 Junctional sarcoplasmic reticulum protein 1 Tax_Id=9606	H. sapiens	P. falciparum	human	iRBCs	Dekel et al., 2021
Q9UQ13	SHOC2 Leucine‐rich repeat protein SHOC‐2 Tax_Id=9606	H. sapiens	P. falciparum	human	iRBCs	Dekel et al., 2021
Q96LB8	PGLYRP4 Peptidoglycan recognition protein 4 Tax_Id=9606	H. sapiens	P. falciparum	human	iRBCs	Dekel et al., 2021
Q07283	TCHH Trichohyalin Tax_Id=9606	H. sapiens	P. falciparum	human	iRBCs	Dekel et al., 2021
Q9NRX4‐2	PHPT1 Isoform 2 of 14 kDa phosphohistidine phosphatase Tax_Id=9606	H. sapiens	P. falciparum	human	iRBCs	Dekel et al., 2021
O95425	SVIL Supervillin Tax_Id=9606	H. sapiens	P. falciparum	human	iRBCs	Dekel et al., 2021
Q96P50	ACAP3 Arf‐GAP with coiled‐coil, ANK repeat and PH domain‐containing protein 3 Tax_Id=	H. sapiens	P. falciparum	human	iRBCs	Dekel et al., 2021
P52756	RBM5 RNA‐binding protein 5 Tax_Id=9606	H. sapiens	P. falciparum	human	iRBCs	Dekel et al., 2021
O60333	KIF1B Kinesin‐like protein KIF1B Tax_Id=9606	H. sapiens	P. falciparum	human	iRBCs	Dekel et al., 2021
Q9P0K9	FRRS1L DOMON domain‐containing protein FRRS1L Tax_Id=9606	H. sapiens	P. falciparum	human	iRBCs	Dekel et al., 2021
Q13976	PRKG1 cGMP‐dependent protein kinase 1 Tax_Id=9606	H. sapiens	P. falciparum	human	iRBCs	Dekel et al., 2021
Q00G26	PLIN5 Perilipin‐5 Tax_Id=9606	H. sapiens	P. falciparum	human	iRBCs	Dekel et al., 2021; Vimonpatranon et al., 2022
P28335	HTR2C 5‐hydroxytryptamine receptor 2C Tax_Id=9606	H. sapiens	P. falciparum	human	iRBCs	Dekel et al., 2021
O95235	KIF20A Kinesin‐like protein KIF20A Tax_Id=9606	H. sapiens	P. falciparum	human	iRBCs	Dekel et al., 2021
P32929‐3	CTH Isoform 3 of Cystathionine gamma‐lyase Tax_Id=9606	H. sapiens	P. falciparum	human	iRBCs	Dekel et al., 2021
Q8N7E2	ZNF645 E3 ubiquitin‐protein ligase ZNF645 Tax_Id=9606	H. sapiens	P. falciparum	human	iRBCs	Dekel et al., 2021
P55017	SLC12A3 Solute carrier family 12 member 3 Tax_Id=9606	H. sapiens	P. falciparum	human	iRBCs	Dekel et al., 2021
Q9Y6Y1‐4	CAMTA1 Isoform 4 of Calmodulin‐binding transcription activator 1 Tax_Id=9606	H. sapiens	P. falciparum	human	iRBCs	Dekel et al., 2021
P40617	ARL4A ADP‐ribosylation factor‐like protein 4A Tax_Id=9606	H. sapiens	P. falciparum	human	iRBCs	Dekel et al., 2021
Q6UXS9‐2	CASP12 Isoform 2 of Inactive caspase‐12 Tax_Id=9606	H. sapiens	P. falciparum	human	iRBCs	Dekel et al., 2021
P35348‐4	ADRA1A Isoform 4 of Alpha‐1A adrenergic receptor Tax_Id=9606	H. sapiens	P. falciparum	human	iRBCs	Dekel et al., 2021
Q96JG6	CCDC132 Coiled‐coil domain‐containing protein 132 Tax_Id=9606	H. sapiens	P. falciparum	human	iRBCs	Dekel et al., 2021
Q92736	RYR2 Ryanodine receptor 2 Tax_Id=9606	H. sapiens	P. falciparum	human	iRBCs	Dekel et al., 2021
Q9Y5H3	PCDHGA10 Protocadherin gamma‐A10 Tax_Id=9606	H. sapiens	P. falciparum	human	iRBCs	Dekel et al., 2021
Q99496	RNF2 E3 ubiquitin‐protein ligase RING2 Tax_Id=9606	H. sapiens	P. falciparum	human	iRBCs	Dekel et al., 2021
O15021	MAST4 Microtubule‐associated serine/threonine‐protein kinase 4 Tax_Id=9606	H. sapiens	P. falciparum	human	iRBCs	Dekel et al., 2021
P18054	ALOX12 Arachidonate 12‐lipoxygenase, 12S‐type Tax_Id=9606	H. sapiens	P. falciparum	human	iRBCs	Dekel et al., 2021
Q5TCZ1	SH3PXD2A SH3 and PX domain‐containing protein 2A Tax_Id=9606	H. sapiens	P. falciparum	human	iRBCs	Dekel et al., 2021
P56715	RP1 Oxygen‐regulated protein 1 Tax_Id=9606	H. sapiens	P. falciparum	human	iRBCs	Dekel et al., 2021
Q7L9B9	EEPD1 Endonuclease/exonuclease/phosphatase family domain‐containing protein 1 Tax	H. sapiens	P. falciparum	human	iRBCs	Dekel et al., 2021
Q13107	USP4 Ubiquitin carboxyl‐terminal hydrolase 4 Tax_Id=9606	H. sapiens	P. falciparum	human	iRBCs	Dekel et al., 2021
Q8WZA9	IRGQ Immunity‐related GTPase family Q protein Tax_Id=9606	H. sapiens	P. falciparum	human	iRBCs	Dekel et al., 2021
Q9Y4B6	VPRBP Protein VPRBP Tax_Id=9606	H. sapiens	P. falciparum	human	iRBCs	Dekel et al., 2021
Q13085	ACACA Acetyl‐CoA carboxylase 1 Tax_Id=9606	H. sapiens	P. falciparum	human	iRBCs	Dekel et al., 2021
Q9NS56	TOPORS E3 ubiquitin‐protein ligase Topors Tax_Id=9606	H. sapiens	P. falciparum	human	iRBCs	Dekel et al., 2021
P50851	LRBA Lipopolysaccharide‐responsive and beige‐like anchor protein Tax_Id=9606	H. sapiens	P. falciparum	human	iRBCs	Dekel et al., 2021
Q8N4L4	SPEM1 Spermatid maturation protein 1 Tax_Id=9606	H. sapiens	P. falciparum	human	iRBCs	Dekel et al., 2021
Q9H596	DUSP21 Dual specificity protein phosphatase 21 Tax_Id=9606	H. sapiens	P. falciparum	human	iRBCs	Dekel et al., 2021
Q00688	FKBP3 Peptidyl‐prolyl cis‐trans isomerase FKBP3 Tax_Id=9606	H. sapiens	P. falciparum	human	iRBCs	Dekel et al., 2021
P0C671	C6orf222 Uncharacterized protein C6orf222 Tax_Id=9606	H. sapiens	P. falciparum	human	iRBCs	Dekel et al., 2021
O15090	ZNF536 Zinc finger protein 536 Tax_Id=9606	H. sapiens	P. falciparum	human	iRBCs	Dekel et al., 2021
Q9Y592	CCDC41 Centrosomal protein of 83 kDa Tax_Id=9606	H. sapiens	P. falciparum	human	iRBCs	Dekel et al., 2021
Q14320	FAM50A Protein FAM50A Tax_Id=9606	H. sapiens	P. falciparum	human	iRBCs	Dekel et al., 2021
Q9NVI7‐2	ATAD3A Isoform 2 of ATPase family AAA domain‐containing protein 3A Tax_Id=9606	H. sapiens	P. falciparum	human	iRBCs	Dekel et al., 2021
Q00536	CDK16 Cyclin‐dependent kinase 16 Tax_Id=9606	H. sapiens	P. falciparum	human	iRBCs	Dekel et al., 2021
P07357	C8A Complement component C8 alpha chain Tax_Id=9606	H. sapiens	P. falciparum	human	iRBCs	Abdi et al., 2017; Dekel et al., 2021
Q9NXX6	NSMCE4A Non‐structural maintenance of chromosomes element 4 homolog A Tax_Id=9	H. sapiens	P. falciparum	human	iRBCs	Dekel et al., 2021
Q13423	NNT NAD(P) transhydrogenase, mitochondrial Tax_Id=9606	H. sapiens	P. falciparum	human	iRBCs	Dekel et al., 2021
Q1L5Z9	LONRF2 LON peptidase N‐terminal domain and RING finger protein 2 Tax_Id=9606	H. sapiens	P. falciparum	human	iRBCs	Dekel et al., 2021
Q8NHR7	C15orf43 Uncharacterized protein C15orf43 Tax_Id=9606	H. sapiens	P. falciparum	human	iRBCs	Dekel et al., 2021
Q9HCR9	PDE11A Dual 3',5'‐cyclic‐AMP and ‐GMP phosphodiesterase 11A Tax_Id=9606	H. sapiens	P. falciparum	human	iRBCs	Dekel et al., 2021
Q96S16	JMJD8 JmjC domain‐containing protein 8 Tax_Id=9606	H. sapiens	P. falciparum	human	iRBCs	Dekel et al., 2021
Q9NP80	PNPLA8 Calcium‐independent phospholipase A2‐gamma Tax_Id=9606	H. sapiens	P. falciparum	human	iRBCs	Dekel et al., 2021; Vimonpatranon et al., 2022
Q6P2C0	WDR93 WD repeat‐containing protein 93 Tax_Id=9606	H. sapiens	P. falciparum	human	iRBCs	Dekel et al., 2021
Q96T76	MMS19 MMS19 nucleotide excision repair protein homolog Tax_Id=9606	H. sapiens	P. falciparum	human	iRBCs	Dekel et al., 2021
Q9ULS6	KCNS2 Potassium voltage‐gated channel subfamily S member 2 Tax_Id=9606	H. sapiens	P. falciparum	human	iRBCs	Dekel et al., 2021
Q8WY41	NANOS1 Nanos homolog 1 Tax_Id=9606	H. sapiens	P. falciparum	human	iRBCs	Dekel et al., 2021
Q8N8E3	CEP112 Centrosomal protein of 112 kDa Tax_Id=9606	H. sapiens	P. falciparum	human	iRBCs	Dekel et al., 2021
Q9NX61	TMEM161A Transmembrane protein 161A Tax_Id=9606	H. sapiens	P. falciparum	human	iRBCs	Dekel et al., 2021
Q9HBJ0	PLAC1 Placenta‐specific protein 1 Tax_Id=9606	H. sapiens	P. falciparum	human	iRBCs	Dekel et al., 2021
Q9UL45	BLOC1S6 Biogenesis of lysosome‐related organelles complex 1 subunit 6 Tax_Id=9606	H. sapiens	P. falciparum	human	iRBCs	Dekel et al., 2021
Q8WXI7	MUC16 Mucin‐16 Tax_Id=9606	H. sapiens	P. falciparum	human	iRBCs	Dekel et al., 2021
Q8IVG5	SAMD9L Sterile alpha motif domain‐containing protein 9‐like Tax_Id=9606	H. sapiens	P. falciparum	human	iRBCs	Dekel et al., 2021
O00418	EEF2K Eukaryotic elongation factor 2 kinase Tax_Id=9606	H. sapiens	P. falciparum	human	iRBCs	Dekel et al., 2021
O43488	AKR7A2 Aflatoxin B1 aldehyde reductase member 2 Tax_Id=9606	H. sapiens	P. falciparum	human	iRBCs	Abdi et al., 2017; Dekel et al., 2021
Q5SZK8	FREM2 FRAS1‐related extracellular matrix protein 2 Tax_Id=9606	H. sapiens	P. falciparum	human	iRBCs	Dekel et al., 2021; Vimonpatranon et al., 2022
Q8WUA4	GTF3C2 General transcription factor 3C polypeptide 2 Tax_Id=9606	H. sapiens	P. falciparum	human	iRBCs	Dekel et al., 2021
O60427	FADS1 Fatty acid desaturase 1 Tax_Id=9606	H. sapiens	P. falciparum	human	iRBCs	Dekel et al., 2021
Q12929	EPS8 Epidermal growth factor receptor kinase substrate 8 Tax_Id=9606	H. sapiens	P. falciparum	human	iRBCs	Dekel et al., 2021
O75880	SCO1 Protein SCO1 homolog, mitochondrial Tax_Id=9606	H. sapiens	P. falciparum	human	iRBCs	Dekel et al., 2021
Q9BY11	PACSIN1 Protein kinase C and casein kinase substrate in neurons protein 1 Tax_Id=9606	H. sapiens	P. falciparum	human	iRBCs	Dekel et al., 2021
Q96AC6	KIFC2 Kinesin‐like protein KIFC2 Tax_Id=9606	H. sapiens	P. falciparum	human	iRBCs	Dekel et al., 2021
Q0VF96	CGNL1 Cingulin‐like protein 1 Tax_Id=9606	H. sapiens	P. falciparum	human	iRBCs	Dekel et al., 2021
Q2LD37	KIAA1109 Uncharacterized protein KIAA1109 Tax_Id=9606	H. sapiens	P. falciparum	human	iRBCs	Dekel et al., 2021
Q8IX12	CCAR1 Cell division cycle and apoptosis regulator protein 1 Tax_Id=9606	H. sapiens	P. falciparum	human	iRBCs	Dekel et al., 2021
Q96Q42	ALS2 Alsin Tax_Id=9606	H. sapiens	P. falciparum	human	iRBCs	Dekel et al., 2021
Q9ULD9	ZNF608 Zinc finger protein 608 Tax_Id=9606	H. sapiens	P. falciparum	human	iRBCs	Dekel et al., 2021
O15083	ERC2 ERC protein 2 Tax_Id=9606	H. sapiens	P. falciparum	human	iRBCs	Dekel et al., 2021
P12814	ACTN1 Alpha‐actinin‐1 Tax_Id=9606	H. sapiens	P. falciparum	human	iRBCs	Dekel et al., 2021
Q9UMN6	KMT2B Histone‐lysine N‐methyltransferase 2B Tax_Id=9606	H. sapiens	P. falciparum	human	iRBCs	Dekel et al., 2021
Q96HD1	CRELD1 Cysteine‐rich with EGF‐like domain protein 1 Tax_Id=9606	H. sapiens	P. falciparum	human	iRBCs	Dekel et al., 2021
Q9UNA4	POLI DNA polymerase iota Tax_Id=9606	H. sapiens	P. falciparum	human	iRBCs	Dekel et al., 2021
Q92766‐6	RREB1 Isoform 6 of Ras‐responsive element‐binding protein 1 Tax_Id=9606	H. sapiens	P. falciparum	human	iRBCs	Dekel et al., 2021
Q9Y6R7	FCGBP IgGFc‐binding protein Tax_Id=9606	H. sapiens	P. falciparum	human	iRBCs	Abdi et al., 2017; Dekel et al., 2021
Q9HBG7	LY9 T‐lymphocyte surface antigen Ly‐9 Tax_Id=9606	H. sapiens	P. falciparum	human	iRBCs	Dekel et al., 2021
Q8IXJ9	ASXL1 Putative Polycomb group protein ASXL1 Tax_Id=9606	H. sapiens	P. falciparum	human	iRBCs	Dekel et al., 2021
Q6XPS3	TPTE2 Phosphatidylinositol 3,4,5‐trisphosphate 3‐phosphatase TPTE2 Tax_Id=9606	H. sapiens	P. falciparum	human	iRBCs	Dekel et al., 2021
O94851	MICAL2 Protein‐methionine sulfoxide oxidase MICAL2 Tax_Id=9606	H. sapiens	P. falciparum	human	iRBCs	Dekel et al., 2021
P51854	TKTL1 Transketolase‐like protein 1 Tax_Id=9606	H. sapiens	P. falciparum	human	iRBCs	Dekel et al., 2021
Q14515	SPARCL1 SPARC‐like protein 1 Tax_Id=9606	H. sapiens	P. falciparum	human	iRBCs	Dekel et al., 2021
O95239	KIF4A Chromosome‐associated kinesin KIF4A Tax_Id=9606	H. sapiens	P. falciparum	human	iRBCs	Dekel et al., 2021
Q9UK61	FAM208A Protein FAM208A Tax_Id=9606	H. sapiens	P. falciparum	human	iRBCs	Dekel et al., 2021
P11532	DMD Dystrophin Tax_Id=9606	H. sapiens	P. falciparum	human	iRBCs	Abdi et al., 2017; Dekel et al., 2021; Vimonpatranon et al., 2022
Q8N5C6	SRBD1 S1 RNA‐binding domain‐containing protein 1 Tax_Id=9606	H. sapiens	P. falciparum	human	iRBCs	Dekel et al., 2021
Q07973	CYP24A1 1,25‐dihydroxyvitamin D(3) 24‐hydroxylase, mitochondrial Tax_Id=9606	H. sapiens	P. falciparum	human	iRBCs	Dekel et al., 2021
Q9ULI3	HEG1 Protein HEG homolog 1 Tax_Id=9606	H. sapiens	P. falciparum	human	iRBCs	Dekel et al., 2021
O14544	SOCS6 Suppressor of cytokine signaling 6 Tax_Id=9606	H. sapiens	P. falciparum	human	iRBCs	Dekel et al., 2021
Q9UGL1	KDM5B Lysine‐specific demethylase 5B Tax_Id=9606	H. sapiens	P. falciparum	human	iRBCs	Dekel et al., 2021
Q8NFZ3	NLGN4Y Neuroligin‐4, Y‐linked Tax_Id=9606	H. sapiens	P. falciparum	human	iRBCs	Dekel et al., 2021
O60245	PCDH7 Protocadherin‐7 Tax_Id=9606	H. sapiens	P. falciparum	human	iRBCs	Dekel et al., 2021
Q86UW9	DTX2 Probable E3 ubiquitin‐protein ligase DTX2 Tax_Id=9606	H. sapiens	P. falciparum	human	iRBCs	Dekel et al., 2021
Q96RS0	TGS1 Trimethylguanosine synthase Tax_Id=9606	H. sapiens	P. falciparum	human	iRBCs	Dekel et al., 2021
Q5HYC2	KIAA2026 Uncharacterized protein KIAA2026 Tax_Id=9606	H. sapiens	P. falciparum	human	iRBCs	Dekel et al., 2021
Q96M66	Putative uncharacterized protein FLJ32790 Tax_Id=9606	H. sapiens	P. falciparum	human	iRBCs	Dekel et al., 2021
Q9NQH7	XPNPEP3 Probable Xaa‐Pro aminopeptidase 3 Tax_Id=9606	H. sapiens	P. falciparum	human	iRBCs	Dekel et al., 2021
Q8NFY4	SEMA6D Semaphorin‐6D Tax_Id=9606	H. sapiens	P. falciparum	human	iRBCs	Dekel et al., 2021
P02768	ALB Serum albumin Tax_Id=9606	H. sapiens	P. falciparum	human	iRBCs	Dekel et al., 2021
Q13228	SELENBP1 Selenium‐binding protein 1 Tax_Id=9606	H. sapiens	P. falciparum	human	iRBCs	Dekel et al., 2021
P06744	GPI Glucose‐6‐phosphate isomerase Tax_Id=9606	H. sapiens	P. falciparum	human	iRBCs	Abdi et al., 2017; Dekel et al., 2021
P02538	KRT6A Keratin, type II cytoskeletal 6A Tax_Id=9606	H. sapiens	P. falciparum	human	iRBCs	Dekel et al., 2021
P48668	KRT6C Keratin, type II cytoskeletal 6C Tax_Id=9606	H. sapiens	P. falciparum	human	iRBCs	Dekel et al., 2021
Q86VP6	CAND1 Cullin‐associated NEDD8‐dissociated protein 1 Tax_Id=9606	H. sapiens	P. falciparum	human	iRBCs	Dekel et al., 2021
P22392‐2	NME2 Isoform 3 of Nucleoside diphosphate kinase B Tax_Id=9606	H. sapiens	P. falciparum	human	iRBCs	Dekel et al., 2021
P52209	PGD 6‐phosphogluconate dehydrogenase, decarboxylating Tax_Id=9606	H. sapiens	P. falciparum	human	iRBCs	Dekel et al., 2021
Q6XQN6	NAPRT1 Nicotinate phosphoribosyltransferase Tax_Id=9606	H. sapiens	P. falciparum	human	iRBCs	Dekel et al., 2021; Vimonpatranon et al., 2022
P48506	GCLC Glutamate‐‐cysteine ligase catalytic subunit Tax_Id=9606	H. sapiens	P. falciparum	human	iRBCs	Dekel et al., 2021
P30566	ADSL Adenylosuccinate lyase Tax_Id=9606	H. sapiens	P. falciparum	human	iRBCs	Dekel et al., 2021
P00390	GSR Glutathione reductase, mitochondrial Tax_Id=9606	H. sapiens	P. falciparum	human	iRBCs	Dekel et al., 2021
P01857	IGHG1 Ig gamma‐1 chain C region Tax_Id=9606	H. sapiens	P. falciparum	human	iRBCs	Abdi et al., 2017; Dekel et al., 2021
P54578	USP14 Ubiquitin carboxyl‐terminal hydrolase 14 Tax_Id=9606	H. sapiens	P. falciparum	human	iRBCs	Dekel et al., 2021
P09960	LTA4H Leukotriene A‐4 hydrolase Tax_Id=9606	H. sapiens	P. falciparum	human	iRBCs	Dekel et al., 2021
P49368	CCT3 T‐complex protein 1 subunit gamma Tax_Id=9606	H. sapiens	P. falciparum	human	iRBCs	Dekel et al., 2021
P01860	IGHG3 Ig gamma‐3 chain C region Tax_Id=9606	H. sapiens	P. falciparum	human	iRBCs	Abdi et al., 2017; Dekel et al., 2021
Q9NY33	DPP3 Dipeptidyl peptidase 3 Tax_Id=9606	H. sapiens	P. falciparum	human	iRBCs	Dekel et al., 2021
Q14525	KRT33B Keratin, type I cuticular Ha3‐II Tax_Id=9606	H. sapiens	P. falciparum	human	iRBCs	Dekel et al., 2021
Q15323	KRT31 Keratin, type I cuticular Ha1 Tax_Id=9606	H. sapiens	P. falciparum	human	iRBCs	Dekel et al., 2021
Q16775	HAGH Hydroxyacylglutathione hydrolase, mitochondrial Tax_Id=9606	H. sapiens	P. falciparum	human	iRBCs	Dekel et al., 2021
Q15631	TSN Translin Tax_Id=9606	H. sapiens	P. falciparum	human	iRBCs	Dekel et al., 2021
P01859	IGHG2 Ig gamma‐2 chain C region Tax_Id=9606	H. sapiens	P. falciparum	human	iRBCs	Abdi et al., 2017; Dekel et al., 2021
P24666	ACP1 Low molecular weight phosphotyrosine protein phosphatase Tax_Id=9606	H. sapiens	P. falciparum	human	iRBCs	Dekel et al., 2021
Q9GZP4	PITHD1 PITH domain‐containing protein 1 Tax_Id=9606	H. sapiens	P. falciparum	human	iRBCs	Dekel et al., 2021
O75083	WDR1 WD repeat‐containing protein 1 Tax_Id=9606	H. sapiens	P. falciparum	human	iRBCs	Dekel et al., 2021
P40227	CCT6A T‐complex protein 1 subunit zeta Tax_Id=9606	H. sapiens	P. falciparum	human	iRBCs	Dekel et al., 2021
P00491	PNP Purine nucleoside phosphorylase Tax_Id=9606	H. sapiens	P. falciparum	human	iRBCs	Dekel et al., 2021
Q16531	DDB1 DNA damage‐binding protein 1 Tax_Id=9606	H. sapiens	P. falciparum	human	iRBCs	Dekel et al., 2021
P08107	HSPA1A Heat shock 70 kDa protein 1A/1B Tax_Id=9606	H. sapiens	P. falciparum	human	iRBCs	Dekel et al., 2021
O43790	KRT86 Keratin, type II cuticular Hb6 Tax_Id=9606	H. sapiens	P. falciparum	human	iRBCs	Dekel et al., 2021
O76011	KRT34 Keratin, type I cuticular Ha4 Tax_Id=9606	H. sapiens	P. falciparum	human	iRBCs	Dekel et al., 2021
P52565	ARHGDIA Rho GDP‐dissociation inhibitor 1 Tax_Id=9606	H. sapiens	P. falciparum	human	iRBCs	Abdi et al., 2017; Dekel et al., 2021
P02675	FGB Fibrinogen beta chain Tax_Id=9606	H. sapiens	P. falciparum	human	iRBCs	Abdi et al., 2017; Dekel et al., 2021
P09104	ENO2 Gamma‐enolase Tax_Id=9606	H. sapiens	P. falciparum	human	iRBCs	Dekel et al., 2021
P22061	PCMT1 Protein‐L‐isoaspartate(D‐aspartate) O‐methyltransferase Tax_Id=9606	H. sapiens	P. falciparum	human	iRBCs	Abdi et al., 2017; Dekel et al., 2021
Q86Y46	KRT73 Keratin, type II cytoskeletal 73 Tax_Id=9606	H. sapiens	P. falciparum	human	iRBCs	Dekel et al., 2021
P34932	HSPA4 Heat shock 70 kDa protein 4 Tax_Id=9606	H. sapiens	P. falciparum	human	iRBCs	Dekel et al., 2021
P48643	CCT5 T‐complex protein 1 subunit epsilon Tax_Id=9606	H. sapiens	P. falciparum	human	iRBCs	Abdi et al., 2017; Dekel et al., 2021
P07451	CA3 Carbonic anhydrase 3 Tax_Id=9606	H. sapiens	P. falciparum	human	iRBCs	Dekel et al., 2021
Q00796	SORD Sorbitol dehydrogenase Tax_Id=9606	H. sapiens	P. falciparum	human	iRBCs	Dekel et al., 2021
Q3LXA3	DAK Bifunctional ATP‐dependent dihydroxyacetone kinase/FAD‐AMP lyase (cyclizing) Ta	H. sapiens	P. falciparum	human	iRBCs	Dekel et al., 2021
P06132	UROD Uroporphyrinogen decarboxylase Tax_Id=9606	H. sapiens	P. falciparum	human	iRBCs	Dekel et al., 2021
Q9UKV8	AGO2 Protein argonaute‐2 Tax_Id=9606	H. sapiens	P. falciparum	human	iRBCs	Dekel et al., 2021
P35611	ADD1 Alpha‐adducin Tax_Id=9606	H. sapiens	P. falciparum	human	iRBCs	Dekel et al., 2021
P11413	G6PD Glucose‐6‐phosphate 1‐dehydrogenase Tax_Id=9606	H. sapiens	P. falciparum	human	iRBCs	Dekel et al., 2021
O95336	PGLS 6‐phosphogluconolactonase Tax_Id=9606	H. sapiens	P. falciparum	human	iRBCs	Dekel et al., 2021
P61970	NUTF2 Nuclear transport factor 2 Tax_Id=9606	H. sapiens	P. falciparum	human	iRBCs	Dekel et al., 2021
P07954	FH Fumarate hydratase, mitochondrial Tax_Id=9606	H. sapiens	P. falciparum	human	iRBCs	Dekel et al., 2021; Vimonpatranon et al., 2022
P21281	ATP6V1B2 V‐type proton ATPase subunit B, brain isoform Tax_Id=9606	H. sapiens	P. falciparum	human	iRBCs	Dekel et al., 2021
P55786	NPEPPS Puromycin‐sensitive aminopeptidase Tax_Id=9606	H. sapiens	P. falciparum	human	iRBCs	Dekel et al., 2021
P15924	DSP Desmoplakin Tax_Id=9606	H. sapiens	P. falciparum	human	iRBCs	Abdi et al., 2017; Dekel et al., 2021; Abou-Karam et al., 2022
Q96IU4	ABHD14B Alpha/beta hydrolase domain‐containing protein 14B Tax_Id=9606	H. sapiens	P. falciparum	human	iRBCs	Dekel et al., 2021
P16930	FAH Fumarylacetoacetase Tax_Id=9606	H. sapiens	P. falciparum	human	iRBCs	Dekel et al., 2021
P63241	EIF5A Eukaryotic translation initiation factor 5A‐1 Tax_Id=9606	H. sapiens	P. falciparum	human	iRBCs	Dekel et al., 2021
P30153	PPP2R1A Serine/threonine‐protein phosphatase 2A 65 kDa regulatory subunit A alpha is	H. sapiens	P. falciparum	human	iRBCs	Dekel et al., 2021
Q7Z3Y8	KRT27 Keratin, type I cytoskeletal 27 Tax_Id=9606	H. sapiens	P. falciparum	human	iRBCs	Dekel et al., 2021
P45974	USP5 Ubiquitin carboxyl‐terminal hydrolase 5 Tax_Id=9606	H. sapiens	P. falciparum	human	iRBCs	Dekel et al., 2021
P43034	PAFAH1B1 Platelet‐activating factor acetylhydrolase IB subunit alpha Tax_Id=9606	H. sapiens	P. falciparum	human	iRBCs	Dekel et al., 2021
P10599	TXN Thioredoxin Tax_Id=9606	H. sapiens	P. falciparum	human	iRBCs	Dekel et al., 2021; Abou-Karam et al., 2022
O14618	CCS Copper chaperone for superoxide dismutase Tax_Id=9606	H. sapiens	P. falciparum	human	iRBCs	Dekel et al., 2021
P16083	NQO2 Ribosyldihydronicotinamide dehydrogenase [quinone] Tax_Id=9606	H. sapiens	P. falciparum	human	iRBCs	Dekel et al., 2021
P68036	UBE2L3 Ubiquitin‐conjugating enzyme E2 L3 Tax_Id=9606	H. sapiens	P. falciparum	human	iRBCs	Dekel et al., 2021
Q13404	UBE2V1 Ubiquitin‐conjugating enzyme E2 variant 1 Tax_Id=9606	H. sapiens	P. falciparum	human	iRBCs	Abdi et al., 2017; Dekel et al., 2021
Q16881	TXNRD1 Thioredoxin reductase 1, cytoplasmic Tax_Id=9606	H. sapiens	P. falciparum	human	iRBCs	Dekel et al., 2021; Vimonpatranon et al., 2022
Q86X55	CARM1 Histone‐arginine methyltransferase CARM1 Tax_Id=9606	H. sapiens	P. falciparum	human	iRBCs	Dekel et al., 2021
Q9HC38	GLOD4 Glyoxalase domain‐containing protein 4 Tax_Id=9606	H. sapiens	P. falciparum	human	iRBCs	Dekel et al., 2021
Q9UIA9	XPO7 Exportin‐7 Tax_Id=9606	H. sapiens	P. falciparum	human	iRBCs	Dekel et al., 2021
P02775	PPBP Platelet basic protein Tax_Id=9606	H. sapiens	P. falciparum	human	iRBCs	Dekel et al., 2021
P15374	UCHL3 Ubiquitin carboxyl‐terminal hydrolase isozyme L3 Tax_Id=9606	H. sapiens	P. falciparum	human	iRBCs	Dekel et al., 2021
Q9NTK5	OLA1 Obg‐like ATPase 1 Tax_Id=9606	H. sapiens	P. falciparum	human	iRBCs	Dekel et al., 2021
O00233	PSMD9 26S proteasome non‐ATPase regulatory subunit 9 Tax_Id=9606	H. sapiens	P. falciparum	human	iRBCs	Dekel et al., 2021
Q9GZT8	NIF3L1 Putative GTP cyclohydrolase 1 type 2 NIF3L1 Tax_Id=9606	H. sapiens	P. falciparum	human	iRBCs	Dekel et al., 2021
Q9BT73	PSMG3 Proteasome assembly chaperone 3 Tax_Id=9606	H. sapiens	P. falciparum	human	iRBCs	Dekel et al., 2021
B9A064	IGLL5 Immunoglobulin lambda‐like polypeptide 5 Tax_Id=9606	H. sapiens	P. falciparum	human	iRBCs	Dekel et al., 2021; Abdi et al., 2017
Q5XPI4	RNF123 E3 ubiquitin‐protein ligase RNF123 Tax_Id=9606	H. sapiens	P. falciparum	human	iRBCs	Dekel et al., 2021
P62258	YWHAE 14‐3‐3 protein epsilon Tax_Id=9606	H. sapiens	P. falciparum	human	iRBCs	Abdi et al., 2017; Dekel et al., 2021
Q13098	GPS1 COP9 signalosome complex subunit 1 Tax_Id=9606	H. sapiens	P. falciparum	human	iRBCs	Dekel et al., 2021
Q00610	CLTC Clathrin heavy chain 1 Tax_Id=9606	H. sapiens	P. falciparum	human	iRBCs	Abdi et al., 2017; Dekel et al., 2021
P25325	MPST 3‐mercaptopyruvate sulfurtransferase Tax_Id=9606	H. sapiens	P. falciparum	human	iRBCs	Dekel et al., 2021
P05089	ARG1 Arginase‐1 Tax_Id=9606	H. sapiens	P. falciparum	human	iRBCs	Dekel et al., 2021
P08397	HMBS Porphobilinogen deaminase Tax_Id=9606	H. sapiens	P. falciparum	human	iRBCs	Abdi et al., 2017; Dekel et al., 2021; Vimonpatranon et al., 2022
P58546	MTPN Myotrophin Tax_Id=9606	H. sapiens	P. falciparum	human	iRBCs	Abdi et al., 2017; Dekel et al., 2021
P52888	THOP1 Thimet oligopeptidase Tax_Id=9606	H. sapiens	P. falciparum	human	iRBCs	Dekel et al., 2021
Q96G03	PGM2 Phosphoglucomutase‐2 Tax_Id=9606	H. sapiens	P. falciparum	human	iRBCs	Dekel et al., 2021
P01742	Ig heavy chain V‐I region EU Tax_Id=9606	H. sapiens	P. falciparum	human	iRBCs	Dekel et al., 2021
P49189	ALDH9A1 4‐trimethylaminobutyraldehyde dehydrogenase Tax_Id=9606	H. sapiens	P. falciparum	human	iRBCs	Dekel et al., 2021
Q16658	FSCN1 Fascin Tax_Id=9606	H. sapiens	P. falciparum	human	iRBCs	Dekel et al., 2021
Q9NWV4	C1orf123 UPF0587 protein C1orf123 Tax_Id=9606	H. sapiens	P. falciparum	human	iRBCs	Dekel et al., 2021
O00321	ETV2 ETS translocation variant 2 Tax_Id=9606	H. sapiens	P. falciparum	human	iRBCs	Dekel et al., 2021
O14980	XPO1 Exportin‐1 Tax_Id=9606	H. sapiens	P. falciparum	human	iRBCs	Dekel et al., 2021
P02679	FGG Fibrinogen gamma chain Tax_Id=9606	H. sapiens	P. falciparum	human	iRBCs	Abdi et al., 2017; Dekel et al., 2021
P36959	GMPR GMP reductase 1 Tax_Id=9606	H. sapiens	P. falciparum	human	iRBCs	Abdi et al., 2017; Dekel et al., 2021
Q02413	DSG1 Desmoglein‐1 Tax_Id=9606	H. sapiens	P. falciparum	human	iRBCs	Abdi et al., 2017; Dekel et al., 2021; Abou-Karam et al., 2022; Vimonpatranon et al., 2022
Q13564	NAE1 NEDD8‐activating enzyme E1 regulatory subunit Tax_Id=9606	H. sapiens	P. falciparum	human	iRBCs	Dekel et al., 2021
Q5TDH0	DDI2 Protein DDI1 homolog 2 Tax_Id=9606	H. sapiens	P. falciparum	human	iRBCs	Dekel et al., 2021
Q96F85	CNRIP1 CB1 cannabinoid receptor‐interacting protein 1 Tax_Id=9606	H. sapiens	P. falciparum	human	iRBCs	Dekel et al., 2021
Q99627	COPS8 COP9 signalosome complex subunit 8 Tax_Id=9606	H. sapiens	P. falciparum	human	iRBCs	Dekel et al., 2021
Q9UN70	PCDHGC3 Protocadherin gamma‐C3 Tax_Id=9606	H. sapiens	P. falciparum	human	iRBCs	Dekel et al., 2021
P49589	CARS Cysteine‐‐tRNA ligase, cytoplasmic Tax_Id=9606	H. sapiens	P. falciparum	human	iRBCs	Dekel et al., 2021
P04632	CAPNS1 Calpain small subunit 1 Tax_Id=9606	H. sapiens	P. falciparum	human	iRBCs	Abdi et al., 2017; Dekel et al., 2021
Q9C0C9	UBE2O Ubiquitin‐conjugating enzyme E2 O Tax_Id=9606	H. sapiens	P. falciparum	human	iRBCs	Dekel et al., 2021
Q13315	ATM Serine‐protein kinase ATM Tax_Id=9606	H. sapiens	P. falciparum	human	iRBCs	Dekel et al., 2021
Q07092	COL16A1 Collagen alpha‐1(XVI) chain Tax_Id=9606	H. sapiens	P. falciparum	human	iRBCs	Dekel et al., 2021
Q5T4D3‐2	TMTC4 Isoform 2 of Transmembrane and TPR repeat‐containing protein 4 Tax_Id=9606	H. sapiens	P. falciparum	human	iRBCs	Dekel et al., 2021
P05109	S100A8 Protein S100‐A8 Tax_Id=9606	H. sapiens	P. falciparum	human	iRBCs	Abdi et al., 2017; Dekel et al., 2021; Abou-Karam et al., 2022
P31946	YWHAB 14‐3‐3 protein beta/alpha Tax_Id=9606	H. sapiens	P. falciparum	human	iRBCs	Abdi et al., 2017; Dekel et al., 2021
P08069	IGF1R Insulin‐like growth factor 1 receptor Tax_Id=9606	H. sapiens	P. falciparum	human	iRBCs	Dekel et al., 2021
Q15102	PAFAH1B3 Platelet‐activating factor acetylhydrolase IB subunit gamma Tax_Id=9606	H. sapiens	P. falciparum	human	iRBCs	Abdi et al., 2017; Dekel et al., 2021
Q9BRA2	TXNDC17 Thioredoxin domain‐containing protein 17 Tax_Id=9606	H. sapiens	P. falciparum	human	iRBCs	Dekel et al., 2021
Q9NUW8	TDP1 Tyrosyl‐DNA phosphodiesterase 1 Tax_Id=9606	H. sapiens	P. falciparum	human	iRBCs	Dekel et al., 2021
A0AVI4	TMEM129 Transmembrane protein 129 Tax_Id=9606	H. sapiens	P. falciparum	human	iRBCs	Dekel et al., 2021
Q14494	NFE2L1 Nuclear factor erythroid 2‐related factor 1 Tax_Id=9606	H. sapiens	P. falciparum	human	iRBCs	Dekel et al., 2021
P04424	ASL Argininosuccinate lyase Tax_Id=9606	H. sapiens	P. falciparum	human	iRBCs	Dekel et al., 2021
Q5H9U9	DDX60L Probable ATP‐dependent RNA helicase DDX60‐like Tax_Id=9606	H. sapiens	P. falciparum	human	iRBCs	Dekel et al., 2021
Q8N3C0‐3	ASCC3 Isoform 2 of Activating signal cointegrator 1 complex subunit 3 Tax_Id=9606	H. sapiens	P. falciparum	human	iRBCs	Dekel et al., 2021
Q9ULJ1	ODF2L Outer dense fiber protein 2‐like Tax_Id=9606	H. sapiens	P. falciparum	human	iRBCs	Dekel et al., 2021
Q99460	PSMD1 26S proteasome non‐ATPase regulatory subunit 1 Tax_Id=9606	H. sapiens	P. falciparum	human	iRBCs	Dekel et al., 2021
Q8WZ42	TTN Titin Tax_Id=9606	H. sapiens	P. falciparum	human	iRBCs	Dekel et al., 2021; Vimonpatranon et al., 2022
Q7L5N1	COPS6 COP9 signalosome complex subunit 6 Tax_Id=9606	H. sapiens	P. falciparum	human	iRBCs	Dekel et al., 2021
Q9UIQ6	LNPEP Leucyl‐cystinyl aminopeptidase Tax_Id=9606	H. sapiens	P. falciparum	human	iRBCs	Dekel et al., 2021
P01772	Ig heavy chain V‐III region KOL Tax_Id=9606	H. sapiens	P. falciparum	human	iRBCs	Dekel et al., 2021
P01781	Ig heavy chain V‐III region GAL Tax_Id=9606	H. sapiens	P. falciparum	human	iRBCs	Dekel et al., 2021
P04080	CSTB Cystatin‐B Tax_Id=9606	H. sapiens	P. falciparum	human	iRBCs	Dekel et al., 2021
P14550	AKR1A1 Alcohol dehydrogenase [NADP(+)] Tax_Id=9606	H. sapiens	P. falciparum	human	iRBCs	Dekel et al., 2021
Q15181	PPA1 Inorganic pyrophosphatase Tax_Id=9606	H. sapiens	P. falciparum	human	iRBCs	Dekel et al., 2021
Q86YZ3	HRNR Hornerin Tax_Id=9606	H. sapiens	P. falciparum	human	iRBCs	Dekel et al., 2021
Q96KW2	POM121L2 POM121‐like protein 2 Tax_Id=9606	H. sapiens	P. falciparum	human	iRBCs	Dekel et al., 2021
Q99969	RARRES2 Retinoic acid receptor responder protein 2 Tax_Id=9606	H. sapiens	P. falciparum	human	iRBCs	Dekel et al., 2021
Q9BYZ2	LDHAL6B L‐lactate dehydrogenase A‐like 6B Tax_Id=9606	H. sapiens	P. falciparum	human	iRBCs	Dekel et al., 2021
Q9H3K6	BOLA2 BolA‐like protein 2 Tax_Id=9606	H. sapiens	P. falciparum	human	iRBCs	Dekel et al., 2021
Q9NR45	NANS Sialic acid synthase Tax_Id=9606	H. sapiens	P. falciparum	human	iRBCs	Dekel et al., 2021
Q9P0G3	KLK14 Kallikrein‐14 Tax_Id=9606	H. sapiens	P. falciparum	human	iRBCs	Dekel et al., 2021
O00267	SUPT5H Transcription elongation factor SPT5 Tax_Id=9606	H. sapiens	P. falciparum	human	iRBCs	Dekel et al., 2021
O00410	IPO5 Importin‐5 Tax_Id=9606	H. sapiens	P. falciparum	human	iRBCs	Dekel et al., 2021
O75190	DNAJB6 DnaJ homolog subfamily B member 6 Tax_Id=9606	H. sapiens	P. falciparum	human	iRBCs	Dekel et al., 2021
O75223	GGCT Gamma‐glutamylcyclotransferase Tax_Id=9606	H. sapiens	P. falciparum	human	iRBCs	Dekel et al., 2021
O75970	MPDZ Multiple PDZ domain protein Tax_Id=9606	H. sapiens	P. falciparum	human	iRBCs	Dekel et al., 2021
P01600	Ig kappa chain V‐I region Hau Tax_Id=9606	H. sapiens	P. falciparum	human	iRBCs	Dekel et al., 2021
P01614	Ig kappa chain V‐II region Cum Tax_Id=9606	H. sapiens	P. falciparum	human	iRBCs	Abdi et al., 2017; Dekel et al., 2021
P01620	Ig kappa chain V‐III region SIE Tax_Id=9606	H. sapiens	P. falciparum	human	iRBCs	Dekel et al., 2021
P01765	Ig heavy chain V‐III region TIL Tax_Id=9606	H. sapiens	P. falciparum	human	iRBCs	Dekel et al., 2021
P01766	Ig heavy chain V‐III region BRO Tax_Id=9606	H. sapiens	P. falciparum	human	iRBCs	Dekel et al., 2021
P02671	FGA Fibrinogen alpha chain Tax_Id=9606	H. sapiens	P. falciparum	human	iRBCs	Abdi et al., 2017; Dekel et al., 2021
P0CG29	GSTT2 Glutathione S‐transferase theta‐2 Tax_Id=9606	H. sapiens	P. falciparum	human	iRBCs	Dekel et al., 2021
P20810	CAST Calpastatin Tax_Id=9606	H. sapiens	P. falciparum	human	iRBCs	Dekel et al., 2021
P23381	WARS Tryptophan‐‐tRNA ligase, cytoplasmic Tax_Id=9606	H. sapiens	P. falciparum	human	iRBCs	Dekel et al., 2021
A0A075B6I0	Immunoglobulin lambda variable 8-61	H. sapiens	P. falciparum	human	iRBCs	Abou-Karam et al., 2022; Vimonpatranon et al., 2022
A0A087WUM5	Golgi-associated plant pathogenesis-related protein 1	H. sapiens	P. falciparum	human	iRBCs	Abou-Karam et al., 2022
A0A0B4J231	Immunoglobulin lambda-like polypeptide 5;Ig lambda-1 chain C regions;Ig lambda-6 chain C region	H. sapiens	P. falciparum	human	iRBCs	Abou-Karam et al., 2022
A0A0C4DGL8	Haptoglobin;Haptoglobin alpha chain;Haptoglobin beta chain;Haptoglobin-related protein	H. sapiens	P. falciparum	human	iRBCs	Abou-Karam et al., 2022
A0A0C4DH90	Ig kappa chain V-III region POM	H. sapiens	P. falciparum	human	iRBCs	Abou-Karam et al., 2022
A0A0G2JMB2	Ig alpha-2 chain C region;Ig alpha-1 chain C region	H. sapiens	P. falciparum	human	iRBCs	Abou-Karam et al., 2022
A0A0G2JMD7	Amyloid beta A4 precursor protein-binding family A member 1	H. sapiens	P. falciparum	human	iRBCs	Abou-Karam et al., 2022
A0A2R8Y7X9	Hemoglobin subunit gamma-1;Hemoglobin subunit gamma-2	H. sapiens	P. falciparum	human	iRBCs	Abou-Karam et al., 2022
A0A3B3ITP0	Protein 4.1	H. sapiens	P. falciparum	human	iRBCs	Abou-Karam et al., 2022
A0A3B3ITZ0	Fructose-bisphosphate aldolase;Fructose-bisphosphate aldolase B	H. sapiens	P. falciparum	human	iRBCs	Abou-Karam et al., 2022
A0A494C1B	Tripeptidyl-peptidase 2	H. sapiens	P. falciparum	human	iRBCs	Abou-Karam et al., 2022
A0A5F9ZHM4	L-lactate dehydrogenase B chain;L-lactate dehydrogenase	H. sapiens	P. falciparum	human	iRBCs	Abou-Karam et al., 2022
A0A7P0TAW3	Transitional endoplasmic reticulum ATPase	H. sapiens	P. falciparum	human	iRBCs	Abou-Karam et al., 2022
B0YIW2	Apolipoprotein C-III	H. sapiens	P. falciparum	human	iRBCs	Abou-Karam et al., 2022
B5MDF5	GTP-binding nuclear protein Ran	H. sapiens	P. falciparum	human	iRBCs	Abou-Karam et al., 2022
C9J0K6	Sorcin	H. sapiens	P. falciparum	human	iRBCs	Abou-Karam et al., 2022
C9JEN3	Protein lifeguard 3	H. sapiens	P. falciparum	human	iRBCs	Abou-Karam et al., 2022
C9JEU5	Fibrinogen gamma chain	H. sapiens	P. falciparum	human	iRBCs	Abou-Karam et al., 2022
C9JIF9	Acylamino-acid-releasing enzyme	H. sapiens	P. falciparum	human	iRBCs	Abou-Karam et al., 2022
D6RHJ6	Immunoglobulin J chain	H. sapiens	P. falciparum	human	iRBCs	Abou-Karam et al., 2022
E5RGE1	14-3-3 protein zeta/delta	H. sapiens	P. falciparum	human	iRBCs	Abou-Karam et al., 2022
E5RIF9	Carbonic anhydrase 1	H. sapiens	P. falciparum	human	iRBCs	Abou-Karam et al., 2022
E7EUT	Glyceraldehyde-3-phosphate dehydrogenase	H. sapiens	P. falciparum	human	iRBCs	Abou-Karam et al., 2022
E9PDZ0	Complement C2;Complement C2b fragment;Complement C2a fragment	H. sapiens	P. falciparum	human	iRBCs	Abou-Karam et al., 2022
E9PQR3	Ferritin;Ferritin heavy chain;Ferritin heavy chain, N-terminally processed	H. sapiens	P. falciparum	human	iRBCs	Abou-Karam et al., 2022
F5GX11	Proteasome subunit alpha type-1	H. sapiens	P. falciparum	human	iRBCs	Abou-Karam et al., 2022
F5GY80	Complement component C8 beta chain	H. sapiens	P. falciparum	human	iRBCs	Abou-Karam et al., 2022
G3V1N2	HCG1745306	H. sapiens	P. falciparum	human	iRBCs	Abou-Karam et al., 2022
H0Y7V4	Dynein heavy chain 8, axonemal	H. sapiens	P. falciparum	human	iRBCs	Abou-Karam et al., 2022
H0YMM1	Annexin;Annexin A2;Putative annexin A2-like protein	H. sapiens	P. falciparum	human	iRBCs	Abou-Karam et al., 2022
H3BS66	Small integral membrane protein 1	H. sapiens	P. falciparum	human	iRBCs	Abou-Karam et al., 2022
H3BT25	Pyruvate kinase;Pyruvate kinase PKM	H. sapiens	P. falciparum	human	iRBCs	Abou-Karam et al., 2022
H7BXY6	Tetraspanin;Tetraspanin-14	H. sapiens	P. falciparum	human	iRBCs	Abou-Karam et al., 2022
H7C582	Integrator complex subunit 1	H. sapiens	P. falciparum	human	iRBCs	Abou-Karam et al., 2022
J3KPS3	Fructose-bisphosphate aldolase;Fructose-bisphosphate aldolase A	H. sapiens	P. falciparum	human	iRBCs	Abou-Karam et al., 2022
J3QLD9	Flotillin-2	H. sapiens	P. falciparum	human	iRBCs	Abou-Karam et al., 2022
K7EMV3	Histone H3;Histone H3.2;Histone H3.1t;Histone H3.3;Histone H3.1;Histone H3.3C	H. sapiens	P. falciparum	human	iRBCs	Abou-Karam et al., 2022
K9JIK	Glycophorin-A	H. sapiens	P. falciparum	human	iRBCs	Abou-Karam et al., 2022
O14964	Hepatocyte growth factor-regulated tyrosine kinase substrate	H. sapiens	P. falciparum	human	iRBCs	Abou-Karam et al., 2022
P01703	Ig lambda chain V-I region NEWM	H. sapiens	P. falciparum	human	iRBCs	Abdi et al., 2017; Abou-Karam et al., 2022
P01709	Ig lambda chain V-II region MGC;Ig lambda chain V-II region BOH	H. sapiens	P. falciparum	human	iRBCs	Abou-Karam et al., 2022
P0CG48	Polyubiquitin-C;Ubiquitin;Ubiquitin-40S ribosomal protein S27a;Ubiquitin;40S ribosomal protein S27a;Ubiquitin-60S ribosomal protein L40;Ubiquitin;60S ribosomal protein L40;Polyubiquitin-B;Ubiquitin	H. sapiens	P. falciparum	human	iRBCs	Abdi et al., 2017; Abou-Karam et al., 2022
P11678	Eosinophil peroxidase;Eosinophil peroxidase light chain;Eosinophil peroxidase heavy chain	H. sapiens	P. falciparum	human	iRBCs	Abou-Karam et al., 2022
P20073	Annexin A7	H. sapiens	P. falciparum	human	iRBCs	Abou-Karam et al., 2022
P59666	Neutrophil defensin 3;HP 3-56;Neutrophil defensin 2;Neutrophil defensin 1;HP 1-56;Neutrophil defensin 2	H. sapiens	P. falciparum	human	iRBCs	Abdi et al., 2017; Abou-Karam et al., 2022
P61626	Lysozyme C	H. sapiens	P. falciparum	human	iRBCs	Abou-Karam et al., 2022
Q2L6G8	Corneodesmosin	H. sapiens	P. falciparum	human	iRBCs	Abou-Karam et al., 2022
Q53FA3	Heat shock 70 kDa protein 1-like;Heat shock 70 kDa protein 1B;Heat shock 70 kDa protein 1A;Heat shock 70 kDa protein 6;Putative heat shock 70 kDa protein 7	H. sapiens	P. falciparum	human	iRBCs	Abou-Karam et al., 2022
Q5QNW6	Histone H2B type 2-F;Histone H2B;Histone H2B type 1-J;Histone H2B type 1-O;Histone H2B type 1-B;Histone H2B type F-S;Histone H2B type 1-D;Histone H2B type 1-C/E/F/G/I;Histone H2B type 2-E;Histone H2B type 3-B;Histone H2B type 1-H;Histone H2B type 1-N;Histone H2B type 1-M;Histone H2B type 1-L;Histone H2B type 1-K;Histone H2B type 1-A	H. sapiens	P. falciparum	human	iRBCs	Abou-Karam et al., 2022
Q5T0T0	E3 ubiquitin-protein ligase MARCH8	H. sapiens	P. falciparum	human	iRBCs	Abou-Karam et al., 2022
Q5T749	Keratinocyte proline-rich protein	H. sapiens	P. falciparum	human	iRBCs	Abdi et al., 2017; Abou-Karam et al., 2022
Q5T750	Skin-specific protein 32	H. sapiens	P. falciparum	human	iRBCs	Abou-Karam et al., 2022
Q5VY30	Retinol-binding protein 4;Plasma retinol-binding protein(1-182);Plasma retinol-binding protein(1-181);Plasma retinol-binding protein(1-179);Plasma retinol-binding protein(1-176)	H. sapiens	P. falciparum	human	iRBCs	Abou-Karam et al., 2022
Q6UWP8	Suprabasin	H. sapiens	P. falciparum	human	iRBCs	Abou-Karam et al., 2022
Q6ZMU1	Putative protein C3P1	H. sapiens	P. falciparum	human	iRBCs	Abou-Karam et al., 2022
Q7L7L0	Histone H2A type 3;Histone H2A type 1-D;Histone H2A.J;Histone H2A type 2-C;Histone H2A type 1-J;Histone H2A type 2-A;Histone H2A type 1-C;Histone H2A type 1;Histone H2A type 1-B/E;Histone H2A type 1-H;Histone H2A;Histone H2A type 2-B;Histone H2A type 1-A;Histone H2A.V;Histone H2AX;Histone H2A.Z	H. sapiens	P. falciparum	human	iRBCs	Abou-Karam et al., 2022
Q92783	Signal transducing adapter molecule 1	H. sapiens	P. falciparum	human	iRBCs	Abou-Karam et al., 2022
Q9NZT1	Calmodulin-like protein 5	H. sapiens	P. falciparum	human	iRBCs	Abou-Karam et al., 2022
A2RRP1	NBAS, NAG	H. sapiens	P. falciparum	human	iRBCs	Vimonpatranon et al., 2022
A6NCI4	von Willebrand factor A domain-containing protein 3A	H. sapiens	P. falciparum	human	iRBCs	Vimonpatranon et al., 2022
A8MXJ8	Protein FAM90A5	H. sapiens	P. falciparum	human	iRBCs	Vimonpatranon et al., 2022
O43300	Leucine-rich repeat transmembrane neuronal protein 2, Leucine-rich repeat neuronal 2 protein	H. sapiens	P. falciparum	human	iRBCs	Vimonpatranon et al., 2022
O60237	Protein phosphatase 1 regulatory subunit 12B, Myosin phosphatase-targeting subunit 2, Myosin phosphatase target subunit 2	H. sapiens	P. falciparum	human	iRBCs	Vimonpatranon et al., 2022
O75038	1-phosphatidylinositol 4,5-bisphosphate phosphodiesterase eta-2, 3.1.4.11, Phosphoinositide phospholipase C-eta-2, Phosphoinositide phospholipase C-like 4, PLC-L4, Phospholipase C-like protein 4, Phospholipase C-eta-2, PLC-eta2	H. sapiens	P. falciparum	human	iRBCs	Vimonpatranon et al., 2022
O75140	GATOR1 complex protein DEPDC5, DEP domain-containing protein 5	H. sapiens	P. falciparum	human	iRBCs	Vimonpatranon et al., 2022
O75147	Obscurin-like protein 1	H. sapiens	P. falciparum	human	iRBCs	Vimonpatranon et al., 2022
O75391	Sperm-associated antigen 7	H. sapiens	P. falciparum	human	iRBCs	Vimonpatranon et al., 2022
O94832	Unconventional myosin-Id	H. sapiens	P. falciparum	human	iRBCs	Vimonpatranon et al., 2022
O94885	SAM and SH3 domain-containing protein 1, Proline-glutamate repeat-containing protein	H. sapiens	P. falciparum	human	iRBCs	Vimonpatranon et al., 2022
O95221	Olfactory receptor 5F1, Olfactory receptor 11-10, OR11-10, Olfactory receptor OR11-167	H. sapiens	P. falciparum	human	iRBCs	Vimonpatranon et al., 2022
O95259	Potassium voltage-gated channel subfamily H member 1, Ether-a-go-go potassium channel 1, EAG channel 1, h-eag, hEAG1, Voltage-gated potassium channel subunit Kv10.1	H. sapiens	P. falciparum	human	iRBCs	Vimonpatranon et al., 2022
O95347	Structural maintenance of chromosomes protein 2, SMC protein 2, SMC-2, Chromosome-associated protein E, hCAP-E, XCAP-E homolog	H. sapiens	P. falciparum	human	iRBCs	Vimonpatranon et al., 2022
P04279	Semenogelin-1, Cancer/testis antigen 103, Semenogelin I, SGI, Cleaved into: Alpha-inhibin-92, Alpha-inhibin-31, Seminal basic protein	H. sapiens	P. falciparum	human	iRBCs	Vimonpatranon et al., 2022
P08922	Proto-oncogene tyrosine-protein kinase ROS, 2.7.10.1, Proto-oncogene c-Ros, Proto-oncogene c-Ros-1, Receptor tyrosine kinase c-ros oncogene 1, c-Ros receptor tyrosine kinase	H. sapiens	P. falciparum	human	iRBCs	Vimonpatranon et al., 2022
P10072	Zinc finger protein 875, Krueppel-related zinc finger protein 1, Protein HKR1	H. sapiens	P. falciparum	human	iRBCs	Vimonpatranon et al., 2022
P10721	Mast/stem cell growth factor receptor Kit, SCFR, 2.7.10.1, Piebald trait protein, PBT, Proto-oncogene c-Kit, Tyrosine-protein kinase Kit, p145 c-kit, v-kit Hardy-Zuckerman 4 feline sarcoma viral oncogene homolog, CD117	H. sapiens	P. falciparum	human	iRBCs	Vimonpatranon et al., 2022
P13378	Homeobox protein Hox-D8, Homeobox protein Hox-4E, Homeobox protein Hox-5.4	H. sapiens	P. falciparum	human	iRBCs	Vimonpatranon et al., 2022
P13667	Protein disulfide-isomerase A4, 5.3.4.1, Endoplasmic reticulum resident protein 70, ER protein 70, ERp70, Endoplasmic reticulum resident protein 72, ER protein 72, ERp-72, ERp72	H. sapiens	P. falciparum	human	iRBCs	Vimonpatranon et al., 2022
P16233	Pancreatic triacylglycerol lipase, PL, PTL, Pancreatic lipase, 3.1.1.3	H. sapiens	P. falciparum	human	iRBCs	Vimonpatranon et al., 2022
P21333	Filamin-A, FLN-A, Actin-binding protein 280, ABP-280, Alpha-filamin, Endothelial actin-binding protein, Filamin-1, Non-muscle filamin	H. sapiens	P. falciparum	human	iRBCs	Abdi et al., 2017; Vimonpatranon et al., 2022
P25686	DnaJ homolog subfamily B member 2, Heat shock 40 kDa protein 3, Heat shock protein J1, HSJ-1	H. sapiens	P. falciparum	human	iRBCs	Vimonpatranon et al., 2022
P29084	Transcription initiation factor IIE subunit beta, TFIIE-beta, General transcription factor IIE subunit 2	H. sapiens	P. falciparum	human	iRBCs	Vimonpatranon et al., 2022
P29120	Neuroendocrine convertase 1, NEC 1, 3.4.21.93, Prohormone convertase 1, Proprotein convertase 1, PC1	H. sapiens	P. falciparum	human	iRBCs	Vimonpatranon et al., 2022
P35609	Alpha-actinin-2, Alpha-actinin skeletal muscle isoform 2, F-actin cross-linking protein	H. sapiens	P. falciparum	human	iRBCs	Vimonpatranon et al., 2022
P35914	Hydroxymethylglutaryl-CoA lyase, mitochondrial, HL, HMG-CoA lyase, 4.1.3.4, 3-hydroxy-3-methylglutarate-CoA lyase	H. sapiens	P. falciparum	human	iRBCs	Vimonpatranon et al., 2022
P43163	Extracellular small neutral protease, 3.4.24.77, Snapalysin	H. sapiens	P. falciparum	human	iRBCs	Vimonpatranon et al., 2022
P48552	Nuclear receptor-interacting protein 1, Nuclear factor RIP140, Receptor-interacting protein 140	H. sapiens	P. falciparum	human	iRBCs	Vimonpatranon et al., 2022
P49792	E3 SUMO-protein ligase RanBP2, 2.3.2.-, 358 kDa nucleoporin, Nuclear pore complex protein Nup358, Nucleoporin Nup358, Ran-binding protein 2, RanBP2, p270	H. sapiens	P. falciparum	human	iRBCs	Vimonpatranon et al., 2022
P50914	Large ribosomal subunit protein eL14, 60S ribosomal protein L14, CAG-ISL 7	H. sapiens	P. falciparum	human	iRBCs	Vimonpatranon et al., 2022
P51589	Cytochrome P450 2J2, 1.14.14.-, Albendazole monooxygenase (hydroxylating), 1.14.14.74, Albendazole monooxygenase (sulfoxide-forming), 1.14.14.73, Arachidonic acid epoxygenase, CYPIIJ2, Hydroperoxy icosatetraenoate isomerase, 5.4.4.7	H. sapiens	P. falciparum	human	iRBCs	Vimonpatranon et al., 2022
P51815	Zinc finger protein 75D, Zinc finger protein 75, Zinc finger protein 82	H. sapiens	P. falciparum	human	iRBCs	Vimonpatranon et al., 2022
P51828	Adenylate cyclase type 7, 4.6.1.1, ATP pyrophosphate-lyase 7, Adenylate cyclase type VII, Adenylyl cyclase 7	H. sapiens	P. falciparum	human	iRBCs	Vimonpatranon et al., 2022
P55196	Afadin, ALL1-fused gene from chromosome 6 protein, Protein AF-6, Afadin adherens junction formation factor	H. sapiens	P. falciparum	human	iRBCs	Vimonpatranon et al., 2022
P56696	Potassium voltage-gated channel subfamily KQT member 4, KQT-like 4, Potassium channel subunit alpha KvLQT4, Voltage-gated potassium channel subunit Kv7.4	H. sapiens	P. falciparum	human	iRBCs	Vimonpatranon et al., 2022
P62750	Large ribosomal subunit protein uL23, 60S ribosomal protein L23a	H. sapiens	P. falciparum	human	iRBCs	Vimonpatranon et al., 2022
Q00722	1-phosphatidylinositol 4,5-bisphosphate phosphodiesterase beta-2, 3.1.4.11, Phosphoinositide phospholipase C-beta-2, Phospholipase C-beta-2, PLC-beta-2	H. sapiens	P. falciparum	human	iRBCs	Vimonpatranon et al., 2022
Q04912	Macrophage-stimulating protein receptor, MSP receptor, 2.7.10.1, CDw136, Protein-tyrosine kinase 8, p185-Ron, CD136, Cleaved into: Macrophage-stimulating protein receptor alpha chain, Macrophage-stimulating protein receptor beta chain	H. sapiens	P. falciparum	human	iRBCs	Vimonpatranon et al., 2022
Q12873	Chromodomain-helicase-DNA-binding protein 3, CHD-3, 3.6.4.12, ATP-dependent helicase CHD3, Mi-2 autoantigen 240 kDa protein, Mi2-alpha, Zinc finger helicase, hZFH	H. sapiens	P. falciparum	human	iRBCs	Vimonpatranon et al., 2022
Q12955	Ankyrin-3, ANK-3, Ankyrin-G	H. sapiens	P. falciparum	human	iRBCs	Vimonpatranon et al., 2022
Q16485	cGMP-gated cation channel alpha-1, Cyclic nucleotide-gated cation channel 1, Cyclic nucleotide-gated channel alpha-1, CNG channel alpha-1, CNG-1, CNG1, Cyclic nucleotide-gated channel, photoreceptor, Rod photoreceptor cGMP-gated channel subunit alpha	H. sapiens	P. falciparum	human	iRBCs	Vimonpatranon et al., 2022
Q14008	Cytoskeleton-associated protein 5, Colonic and hepatic tumor overexpressed gene protein, Ch-TOG	H. sapiens	P. falciparum	human	iRBCs	Vimonpatranon et al., 2022
Q14696	LRP chaperone MESD, LDLR chaperone MESD, Mesoderm development LRP chaperone MESD, Mesoderm development candidate 2, Mesoderm development protein, Renal carcinoma antigen NY-REN-61	H. sapiens	P. falciparum	human	iRBCs	Vimonpatranon et al., 2022
Q147U7	Single-pass membrane and coiled-coil domain-containing protein 1, Single-pass membrane protein with coiled-coil domains 1	H. sapiens	P. falciparum	human	iRBCs	Vimonpatranon et al., 2022
Q14C86	GTPase-activating protein and VPS9 domain-containing protein 1, GAPex-5, Rab5-activating protein 6	H. sapiens	P. falciparum	human	iRBCs	Vimonpatranon et al., 2022
Q15846	Clusterin-like protein 1, Retinal-specific clusterin-like protein	H. sapiens	P. falciparum	human	iRBCs	Vimonpatranon et al., 2022
Q16401	26S proteasome non-ATPase regulatory subunit 5, 26S protease subunit S5 basic, 26S proteasome subunit S5B	H. sapiens	P. falciparum	human	iRBCs	Vimonpatranon et al., 2022
Q16799	Reticulon-1, Neuroendocrine-specific protein	H. sapiens	P. falciparum	human	iRBCs	Vimonpatranon et al., 2022
Q32MK0	Myosin light chain kinase 3, 2.7.11.18, Cardiac-MyBP-C-associated Ca/CaM kinase, Cardiac-MLCK	H. sapiens	P. falciparum	human	iRBCs	Vimonpatranon et al., 2022
Q3MIN7	Ral guanine nucleotide dissociation stimulator-like 3, RalGDS-like 3	H. sapiens	P. falciparum	human	iRBCs	Vimonpatranon et al., 2022
Q3ZCU0	Protein GVQW3, GVQW motif-containing protein 3	H. sapiens	P. falciparum	human	iRBCs	Vimonpatranon et al., 2022
Q5HYM0	Probable ribonuclease ZC3H12B, 3.1.-.-, MCP-induced protein 2, Zinc finger CCCH domain-containing protein 12B	H. sapiens	P. falciparum	human	iRBCs	Vimonpatranon et al., 2022
Q5JU00	Dynein regulatory complex subunit 5, T-complex-associated testis-expressed protein 1, Tcte-1	H. sapiens	P. falciparum	human	iRBCs	Vimonpatranon et al., 2022
Q5JW98	Calcium homeostasis modulator protein 4, Protein FAM26D	H. sapiens	P. falciparum	human	iRBCs	Vimonpatranon et al., 2022
Q5U623	Activating transcription factor 7-interacting protein 2, ATF7-interacting protein 2, MBD1-containing chromatin-associated factor 2	H. sapiens	P. falciparum	human	iRBCs	Vimonpatranon et al., 2022
Q5XUX0	F-box only protein 31	H. sapiens	P. falciparum	human	iRBCs	Vimonpatranon et al., 2022
Q6DN14	Multiple C2 and transmembrane domain-containing protein 1	H. sapiens	P. falciparum	human	iRBCs	Vimonpatranon et al., 2022
Q6KB66	Keratin, type II cytoskeletal 80, Cytokeratin-80, CK-80, Keratin-80, K80, Type-II keratin Kb20	H. sapiens	P. falciparum	human	iRBCs	Vimonpatranon et al., 2022
Q6NXT4	Zinc transporter 6, ZnT-6, Solute carrier family 30 member 6	H. sapiens	P. falciparum	human	iRBCs	Vimonpatranon et al., 2022
Q6UXR4	Putative serpin A13	H. sapiens	P. falciparum	human	iRBCs	Vimonpatranon et al., 2022
Q6XUX3	Dual serine/threonine and tyrosine protein kinase, 2.7.12.1, Dusty protein kinase, Dusty PK, RIP-homologous kinase, Receptor-interacting serine/threonine-protein kinase 5, Sugen kinase 496, SgK496	H. sapiens	P. falciparum	human	iRBCs	Vimonpatranon et al., 2022
Q6ZVF9	G protein-regulated inducer of neurite outgrowth 3, GRIN3	H. sapiens	P. falciparum	human	iRBCs	Vimonpatranon et al., 2022
Q7KZ85	Transcription elongation factor SPT6, hSPT6, Histone chaperone suppressor of Ty6, Tat-cotransactivator 2 protein, Tat-CT2 protein	H. sapiens	P. falciparum	human	iRBCs	Vimonpatranon et al., 2022
Q7L3S4	Zinc finger protein 771, Mesenchymal stem cell protein DSC43	H. sapiens	P. falciparum	human	iRBCs	Vimonpatranon et al., 2022
Q7RTX1	Taste receptor type 1 member 1, G-protein coupled receptor 70	H. sapiens	P. falciparum	human	iRBCs	Vimonpatranon et al., 2022
Q7Z4V5	Hepatoma-derived growth factor-related protein 2, HDGF-related protein 2, HRP-2, Hepatoma-derived growth factor 2, HDGF-2	H. sapiens	P. falciparum	human	iRBCs	Vimonpatranon et al., 2022
Q7Z6Z7	E3 ubiquitin-protein ligase HUWE1, 2.3.2.26, ARF-binding protein 1, ARF-BP1, HECT, UBA and WWE domain-containing protein 1, HECT-type E3 ubiquitin transferase HUWE1, Homologous to E6AP carboxyl terminus homologous protein 9, HectH9, Large structure of UREB1, LASU1, Mcl-1 ubiquitin ligase E3, Mule, Upstream regulatory element-binding protein 1, URE-B1, URE-binding protein 1	H. sapiens	P. falciparum	human	iRBCs	Vimonpatranon et al., 2022
Q86VM9	Zinc finger CCCH domain-containing protein 18, Nuclear protein NHN1	H. sapiens	P. falciparum	human	iRBCs	Vimonpatranon et al., 2022
Q86Y97	Histone-lysine N-methyltransferase KMT5C, Lysine N-methyltransferase 5C, Lysine-specific methyltransferase 5C, Suppressor of variegation 4-20 homolog 2, Su(var)4-20 homolog 2, Suv4-20h2, [histone H4]-N-methyl-L-lysine20 N-methyltransferase KMT5B, 2.1.1.362, [histone H4]-lysine20 N-methyltransferase KMT5B, 2.1.1.361	H. sapiens	P. falciparum	human	iRBCs	Vimonpatranon et al., 2022
Q86YD1	Prostate tumor-overexpressed gene 1 protein, PTOV-1, Activator interaction domain-containing protein 2	H. sapiens	P. falciparum	human	iRBCs	Vimonpatranon et al., 2022
Q8IUE1	Homeobox protein TGIF2LX, TGF-beta-induced transcription factor 2-like protein, TGFB-induced factor 2-like protein, X-linked, TGIF-like on the X	H. sapiens	P. falciparum	human	iRBCs	Vimonpatranon et al., 2022
Q8IV01	Synaptotagmin-12, Synaptotagmin XII, SytXII	H. sapiens	P. falciparum	human	iRBCs	Vimonpatranon et al., 2022
Q8IVN3	Musculoskeletal embryonic nuclear protein 1	H. sapiens	P. falciparum	human	iRBCs	Vimonpatranon et al., 2022
Q8IWJ2	GRIP and coiled-coil domain-containing protein 2, 185 kDa Golgi coiled-coil protein, GCC185, CLL-associated antigen KW-11, CTCL tumor antigen se1-1, Ran-binding protein 2-like 4, RanBP2L4, Renal carcinoma antigen NY-REN-53	H. sapiens	P. falciparum	human	iRBCs	Vimonpatranon et al., 2022
Q8IY31	Intraflagellar transport protein 20 homolog, hIFT20	H. sapiens	P. falciparum	human	iRBCs	Vimonpatranon et al., 2022
Q8IZU2	WD repeat-containing protein 17	H. sapiens	P. falciparum	human	iRBCs	Vimonpatranon et al., 2022
Q8N205	Nesprin-4, KASH domain-containing protein 4, KASH4, Nuclear envelope spectrin repeat protein 4	H. sapiens	P. falciparum	human	iRBCs	Vimonpatranon et al., 2022
Q8N264	Rho GTPase-activating protein 24, Filamin-A-associated RhoGAP, FilGAP, RAC1- and CDC42-specific GTPase-activating protein of 72 kDa, RC-GAP72, Rho-type GTPase-activating protein 24, RhoGAP of 73 kDa, Sarcoma antigen NY-SAR-88, p73RhoGAP	H. sapiens	P. falciparum	human	iRBCs	Vimonpatranon et al., 2022
Q8N3U4	Cohesin subunit SA-2, SCC3 homolog 2, Stromal antigen 2	H. sapiens	P. falciparum	human	iRBCs	Vimonpatranon et al., 2022
Q8N999	RNA ligase 1, 6.5.1.3, RNA ligase, Rnl	H. sapiens	P. falciparum	human	iRBCs	Vimonpatranon et al., 2022
Q8NC26	Zinc finger protein 114	H. sapiens	P. falciparum	human	iRBCs	Vimonpatranon et al., 2022
Q8NCX0	Coiled-coil domain-containing protein 150	H. sapiens	P. falciparum	human	iRBCs	Vimonpatranon et al., 2022
Q8TAM2	Tetratricopeptide repeat protein 8, TPR repeat protein 8, Bardet-Biedl syndrome 8 protein	H. sapiens	P. falciparum	human	iRBCs	Vimonpatranon et al., 2022
Q8TAW3	Zinc finger protein 671	H. sapiens	P. falciparum	human	iRBCs	Vimonpatranon et al., 2022
Q8TBY0	Probable RNA-binding protein 46, Cancer/testis antigen 68, CT68, RNA-binding motif protein 46	H. sapiens	P. falciparum	human	iRBCs	Vimonpatranon et al., 2022
Q8TCU4	Centrosome-associated protein ALMS1, Alstrom syndrome protein 1	H. sapiens	P. falciparum	human	iRBCs	Vimonpatranon et al., 2022
Q8TD57	Dynein axonemal heavy chain 3, Axonemal beta dynein heavy chain 3, HsADHC3, Ciliary dynein heavy chain 3, Dnahc3-b	H. sapiens	P. falciparum	human	iRBCs	Vimonpatranon et al., 2022
Q8TEB1	DDB1- and CUL4-associated factor 11, WD repeat-containing protein 23	H. sapiens	P. falciparum	human	iRBCs	Vimonpatranon et al., 2022
Q8WTQ4	Uncharacterized protein C16orf78	H. sapiens	P. falciparum	human	iRBCs	Vimonpatranon et al., 2022
Q92613	Protein Jade-3, Jade family PHD finger protein 3, PHD finger protein 16	H. sapiens	P. falciparum	human	iRBCs	Vimonpatranon et al., 2022
Q92784	Zinc finger protein DPF3, BRG1-associated factor 45C, BAF45C, Zinc finger protein cer-d4	H. sapiens	P. falciparum	human	iRBCs	Vimonpatranon et al., 2022
Q92793	CREB-binding protein, Histone lysine acetyltransferase CREBBP, 2.3.1.48, Protein-lysine acetyltransferase CREBBP, 2.3.1.-	H. sapiens	P. falciparum	human	iRBCs	Vimonpatranon et al., 2022
Q92904	Deleted in azoospermia-like, DAZ homolog, DAZ-like autosomal, Deleted in azoospermia-like 1, SPGY-like-autosomal	H. sapiens	P. falciparum	human	iRBCs	Vimonpatranon et al., 2022
Q92974	Rho guanine nucleotide exchange factor 2, Guanine nucleotide exchange factor H1, GEF-H1, Microtubule-regulated Rho-GEF, Proliferating cell nucleolar antigen p40	H. sapiens	P. falciparum	human	iRBCs	Vimonpatranon et al., 2022
Q93073	Selenocysteine insertion sequence-binding protein 2-like, SECIS-binding protein 2-like	H. sapiens	P. falciparum	human	iRBCs	Vimonpatranon et al., 2022
Q96G91	P2Y purinoceptor 11, P2Y11	H. sapiens	P. falciparum	human	iRBCs	Vimonpatranon et al., 2022
Q96KG7	Multiple epidermal growth factor-like domains protein 10, Multiple EGF-like domains protein 10	H. sapiens	P. falciparum	human	iRBCs	Vimonpatranon et al., 2022
Q96KV7	WD repeat-containing protein 90	H. sapiens	P. falciparum	human	iRBCs	Vimonpatranon et al., 2022
Q96L58	Beta-1,3-galactosyltransferase 6, Beta-1,3-GalTase 6, Beta3Gal-T6, Beta3GalT6, 2.4.1.134, GAG GalTII, Galactosyltransferase II, Galactosylxylosylprotein 3-beta-galactosyltransferase, UDP-Gal:betaGal beta 1,3-galactosyltransferase polypeptide 6	H. sapiens	P. falciparum	human	iRBCs	Vimonpatranon et al., 2022
Q96M60	Protein FAM227B	H. sapiens	P. falciparum	human	iRBCs	Vimonpatranon et al., 2022
Q96N64	PWWP domain-containing protein 2A	H. sapiens	P. falciparum	human	iRBCs	Vimonpatranon et al., 2022
Q96PZ7	CUB and sushi domain-containing protein 1, CUB and sushi multiple domains protein 1	H. sapiens	P. falciparum	human	iRBCs	Vimonpatranon et al., 2022
Q96QD9	UAP56-interacting factor, Forty-two-three domain-containing protein 1, Protein 40-2-3	H. sapiens	P. falciparum	human	iRBCs	Vimonpatranon et al., 2022
Q96QH2	PML-RARA-regulated adapter molecule 1, PRAM, PRAM-1	H. sapiens	P. falciparum	human	iRBCs	Vimonpatranon et al., 2022
Q96RT6	cTAGE family member 2, Protein cTAGE-2, Cancer/testis antigen 21.2, CT21.2	H. sapiens	P. falciparum	human	iRBCs	Vimonpatranon et al., 2022
Q96S55	ATPase WRNIP1, 3.6.1.-, Werner helicase-interacting protein 1	H. sapiens	P. falciparum	human	iRBCs	Vimonpatranon et al., 2022
Q9BRN9	TM2 domain-containing protein 3, Beta-amyloid-binding protein-like protein 2, BBP-like protein 2	H. sapiens	P. falciparum	human	iRBCs	Vimonpatranon et al., 2022
Q9BVV6	Protein TALPID3	H. sapiens	P. falciparum	human	iRBCs	Vimonpatranon et al., 2022
Q9BX84	Transient receptor potential cation channel subfamily M member 6, 2.7.11.1, Channel kinase 2, Melastatin-related TRP cation channel 6	H. sapiens	P. falciparum	human	iRBCs	Vimonpatranon et al., 2022
Q9BYF1	Angiotensin-converting enzyme 2, 3.4.17.23, Angiotensin-converting enzyme homolog, ACEH, Angiotensin-converting enzyme-related carboxypeptidase, ACE-related carboxypeptidase, 3.4.17.-, Metalloprotease MPROT15, Cleaved into: Processed angiotensin-converting enzyme 2	H. sapiens	P. falciparum	human	iRBCs	Vimonpatranon et al., 2022
Q9BYG8	Gasdermin-C, Melanoma-derived leucine zipper-containing extranuclear factor, Cleaved into: Gasdermin-C, N-terminal, GSDMC-NT, Gasdermin-C, C-terminal, GSDMC-CT	H. sapiens	P. falciparum	human	iRBCs	Vimonpatranon et al., 2022
Q9C0E2	Exportin-4, Exp4	H. sapiens	P. falciparum	human	iRBCs	Vimonpatranon et al., 2022
Q9GZT9	Egl nine homolog 1, 1.14.11.29, Hypoxia-inducible factor prolyl hydroxylase 2, HIF-PH2, HIF-prolyl hydroxylase 2, HPH-2, Prolyl hydroxylase domain-containing protein 2, PHD2, SM-20	H. sapiens	P. falciparum	human	iRBCs	Vimonpatranon et al., 2022
Q9H0G5	Nuclear speckle splicing regulatory protein 1, Coiled-coil domain-containing protein 55, Nuclear speckle-related protein 70, NSrp70	H. sapiens	P. falciparum	human	iRBCs	Vimonpatranon et al., 2022
Q9H1X3	DnaJ homolog subfamily C member 25	H. sapiens	P. falciparum	human	iRBCs	Vimonpatranon et al., 2022
Q9H2H0	CXXC-type zinc finger protein 4, Inhibition of the Dvl and axin complex protein	H. sapiens	P. falciparum	human	iRBCs	Vimonpatranon et al., 2022
Q9H4I0	Double-strand-break repair protein rad21-like protein 1	H. sapiens	P. falciparum	human	iRBCs	Vimonpatranon et al., 2022
Q9H930	Nuclear body protein SP140-like protein	H. sapiens	P. falciparum	human	iRBCs	Vimonpatranon et al., 2022
Q9H9G7	Protein argonaute-3, Argonaute3, hAgo3, 3.1.26.n2, Argonaute RISC catalytic component 3, Eukaryotic translation initiation factor 2C 3, eIF-2C 3, eIF2C 3	H. sapiens	P. falciparum	human	iRBCs	Vimonpatranon et al., 2022
Q9HC35	Echinoderm microtubule-associated protein-like 4, EMAP-4, Restrictedly overexpressed proliferation-associated protein, Ropp 120	H. sapiens	P. falciparum	human	iRBCs	Vimonpatranon et al., 2022
Q9NR09	Baculoviral IAP repeat-containing protein 6, 2.3.2.27, BIR repeat-containing ubiquitin-conjugating enzyme, BRUCE, RING-type E3 ubiquitin transferase BIRC6, Ubiquitin-conjugating BIR domain enzyme apollon, APOLLON	H. sapiens	P. falciparum	human	iRBCs	Vimonpatranon et al., 2022
Q9NYT6	Zinc finger protein 226	H. sapiens	P. falciparum	human	iRBCs	Vimonpatranon et al., 2022
Q9NZE8	Large ribosomal subunit protein bL35m, 39S ribosomal protein L35, mitochondrial, L35mt, MRP-L35	H. sapiens	P. falciparum	human	iRBCs	Vimonpatranon et al., 2022
Q9P206	NHS-like protein 3	H. sapiens	P. falciparum	human	iRBCs	Vimonpatranon et al., 2022
Q9P2M4	TBC1 domain family member 14	H. sapiens	P. falciparum	human	iRBCs	Vimonpatranon et al., 2022
Q9UBL0	cAMP-regulated phosphoprotein 21, ARPP-21, Thymocyte cAMP-regulated phosphoprotein	H. sapiens	P. falciparum	human	iRBCs	Vimonpatranon et al., 2022
Q9UI32	Glutaminase liver isoform, mitochondrial, GLS, 3.5.1.2, L-glutaminase, L-glutamine amidohydrolase	H. sapiens	P. falciparum	human	iRBCs	Vimonpatranon et al., 2022
Q9UKA4	A-kinase anchor protein 11, AKAP-11, A-kinase anchor protein 220 kDa, AKAP 220, hAKAP220, Protein kinase A-anchoring protein 11, PRKA11	H. sapiens	P. falciparum	human	iRBCs	Vimonpatranon et al., 2022
Q9ULE6	Paladin	H. sapiens	P. falciparum	human	iRBCs	Vimonpatranon et al., 2022
Q9UPZ6	Thrombospondin type-1 domain-containing protein 7A, Cleaved into: Thrombospondin type-1 domain-containing protein 7A, soluble form	H. sapiens	P. falciparum	human	iRBCs	Vimonpatranon et al., 2022
Q9Y4C4	Malignant fibrous histiocytoma-amplified sequence 1, Malignant fibrous histiocytoma-amplified sequence with leucine-rich tandem repeats 1	H. sapiens	P. falciparum	human	iRBCs	Vimonpatranon et al., 2022
Q9Y6X6	Unconventional myosin-XVI, Neuronal tyrosine-phosphorylated phosphoinositide-3-kinase adapter 3, Unconventional myosin-16	H. sapiens	P. falciparum	human	iRBCs	Vimonpatranon et al., 2022
A6NCF6	MAGEA13P	H. sapiens	P. falciparum	human	iRBCs	Vimonpatranon et al., 2022
A8MTL3	RING finger protein 212B	H. sapiens	P. falciparum	human	iRBCs	Vimonpatranon et al., 2022
O14974	Protein phosphatase 1 regulatory subunit 12A, Myosin phosphatase-targeting subunit 1, Myosin phosphatase target subunit 1, Protein phosphatase myosin-binding subunit	H. sapiens	P. falciparum	human	iRBCs	Vimonpatranon et al., 2022
O15060	Zinc finger and BTB domain-containing protein 39	H. sapiens	P. falciparum	human	iRBCs	Vimonpatranon et al., 2022
O15066	Kinesin-like protein KIF3B, HH0048, Microtubule plus end-directed kinesin motor 3B, Cleaved into: Kinesin-like protein KIF3B, N-terminally processed	H. sapiens	P. falciparum	human	iRBCs	Vimonpatranon et al., 2022
O15072	A disintegrin and metalloproteinase with thrombospondin motifs 3, ADAM-TS 3, ADAM-TS3, ADAMTS-3, 3.4.24.-, Procollagen II N-proteinase, PC II-NP, Procollagen II amino propeptide-processing enzyme	H. sapiens	P. falciparum	human	iRBCs	Vimonpatranon et al., 2022
O43196	MutS protein homolog 5, hMSH5	H. sapiens	P. falciparum	human	iRBCs	Vimonpatranon et al., 2022
O60285	NUAK family SNF1-like kinase 1, 2.7.11.1, AMPK-related protein kinase 5, ARK5, Omphalocele kinase 1	H. sapiens	P. falciparum	human	iRBCs	Vimonpatranon et al., 2022
O60308	Centrosomal protein of 104 kDa, Cep104	H. sapiens	P. falciparum	human	iRBCs	Vimonpatranon et al., 2022
O60884	DnaJ homolog subfamily A member 2, Cell cycle progression restoration gene 3 protein, Dnj3, Dj3, HIRA-interacting protein 4, Renal carcinoma antigen NY-REN-14	H. sapiens	P. falciparum	human	iRBCs	Vimonpatranon et al., 2022
O94822	E3 ubiquitin-protein ligase listerin, 2.3.2.27, RING finger protein 160, RING-type E3 ubiquitin transferase listerin, Zinc finger protein 294	H. sapiens	P. falciparum	human	iRBCs	Vimonpatranon et al., 2022
O95076	Homeobox protein aristaless-like 3, Proline-rich transcription factor ALX3	H. sapiens	P. falciparum	human	iRBCs	Vimonpatranon et al., 2022
O95104	SR-related and CTD-associated factor 4, CTD-binding SR-like protein RA4, Splicing factor, arginine/serine-rich 15	H. sapiens	P. falciparum	human	iRBCs	Vimonpatranon et al., 2022
P00519	Tyrosine-protein kinase ABL1, 2.7.10.2, Abelson murine leukemia viral oncogene homolog 1, Abelson tyrosine-protein kinase 1, Proto-oncogene c-Abl, p150	H. sapiens	P. falciparum	human	iRBCs	Vimonpatranon et al., 2022
P05186	Alkaline phosphatase, tissue-nonspecific isozyme, AP-TNAP, TNS-ALP, TNSALP, 3.1.3.1, Alkaline phosphatase liver/bone/kidney isozyme, Phosphoamidase, Phosphocreatine phosphatase, 3.9.1.1	H. sapiens	P. falciparum	human	iRBCs	Vimonpatranon et al., 2022
P08514	Integrin alpha-IIb, GPalpha IIb, GPIIb, Platelet membrane glycoprotein IIb, CD41, Cleaved into: Integrin alpha-IIb heavy chain, Integrin alpha-IIb light chain, form 1, Integrin alpha-IIb light chain, form 2	H. sapiens	P. falciparum	human	iRBCs	Abdi et al., 2017; Vimonpatranon et al., 2022
P0C263	Serine/threonine-protein kinase SBK2, 2.7.11.1, SH3 domain-binding kinase family member 2, Sugen kinase 69, SgK069	H. sapiens	P. falciparum	human	iRBCs	Vimonpatranon et al., 2022
P10767	Fibroblast growth factor 6, FGF-6, Heparin secretory-transforming protein 2, HST-2, HSTF-2, Heparin-binding growth factor 6, HBGF-6	H. sapiens	P. falciparum	human	iRBCs	Vimonpatranon et al., 2022
P11182	Lipoamide acyltransferase component of branched-chain alpha-keto acid dehydrogenase complex, mitochondrial, 2.3.1.168, 52 kDa mitochondrial autoantigen of primary biliary cirrhosis, Branched chain 2-oxo-acid dehydrogenase complex component E2, BCOADC-E2, Branched-chain alpha-keto acid dehydrogenase complex component E2, BCKAD-E2, BCKADE2, BCKDH-E2, Dihydrolipoamide acetyltransferase component of …	H. sapiens	P. falciparum	human	iRBCs	Vimonpatranon et al., 2022
P11308	Transcriptional regulator ERG, Transforming protein ERG	H. sapiens	P. falciparum	human	iRBCs	Vimonpatranon et al., 2022
P13637	Sodium/potassium-transporting ATPase subunit alpha-3, Na(+)/K(+) ATPase alpha-3 subunit, 7.2.2.13, Na(+)/K(+) ATPase alpha(III) subunit, Sodium pump subunit alpha-3	H. sapiens	P. falciparum	human	iRBCs	Vimonpatranon et al., 2022
P15289	Arylsulfatase A, ASA, 3.1.6.8, Cerebroside-sulfatase, Cleaved into: Arylsulfatase A component B, Arylsulfatase A component C	H. sapiens	P. falciparum	human	iRBCs	Vimonpatranon et al., 2022
P19838	Nuclear factor NF-kappa-B p105 subunit, DNA-binding factor KBF1, EBP-1, Nuclear factor of kappa light polypeptide gene enhancer in B-cells 1, Cleaved into: Nuclear factor NF-kappa-B p50 subunit	H. sapiens	P. falciparum	human	iRBCs	Vimonpatranon et al., 2022
P20742	Pregnancy zone protein, C3 and PZP-like alpha-2-macroglobulin domain-containing protein 6	H. sapiens	P. falciparum	human	iRBCs	Abdi et al., 2017; Vimonpatranon et al., 2022
P21399	Cytoplasmic aconitate hydratase, Aconitase, 4.2.1.3, Citrate hydro-lyase, Ferritin repressor protein, Iron regulatory protein 1, IRP1, Iron-responsive element-binding protein 1, IRE-BP 1	H. sapiens	P. falciparum	human	iRBCs	Vimonpatranon et al., 2022
P21709	Ephrin type-A receptor 1, hEpha1, 2.7.10.1, EPH tyrosine kinase, EPH tyrosine kinase 1, Erythropoietin-producing hepatoma receptor, Tyrosine-protein kinase receptor EPH	H. sapiens	P. falciparum	human	iRBCs	Vimonpatranon et al., 2022
P22003	Bone morphogenetic protein 5, BMP-5	H. sapiens	P. falciparum	human	iRBCs	Vimonpatranon et al., 2022
P28340	DNA polymerase delta catalytic subunit, 2.7.7.7, 3'-5' exodeoxyribonuclease, 3.1.11.-, DNA polymerase subunit delta p125	H. sapiens	P. falciparum	human	iRBCs	Vimonpatranon et al., 2022
P29322	Ephrin type-A receptor 8, 2.7.10.1, EPH- and ELK-related kinase, EPH-like kinase 3, EK3, hEK3, Tyrosine-protein kinase receptor EEK	H. sapiens	P. falciparum	human	iRBCs	Vimonpatranon et al., 2022
P35610	Sterol O-acyltransferase 1, 2.3.1.26, Acyl-coenzyme A:cholesterol acyltransferase 1, ACAT-1, Cholesterol acyltransferase 1	H. sapiens	P. falciparum	human	iRBCs	Vimonpatranon et al., 2022
P36383	Gap junction gamma-1 protein, Connexin-45, Cx45, Gap junction alpha-7 protein	H. sapiens	P. falciparum	human	iRBCs	Vimonpatranon et al., 2022
P37268	Squalene synthase, SQS, SS, 2.5.1.21, FPP:FPP farnesyltransferase, Farnesyl-diphosphate farnesyltransferase, Farnesyl-diphosphate farnesyltransferase 1	H. sapiens	P. falciparum	human	iRBCs	Vimonpatranon et al., 2022
P43121	Cell surface glycoprotein MUC18, Cell surface glycoprotein P1H12, Melanoma cell adhesion molecule, Melanoma-associated antigen A32, Melanoma-associated antigen MUC18, S-endo 1 endothelial-associated antigen, CD146	H. sapiens	P. falciparum	human	iRBCs	Vimonpatranon et al., 2022
P43657	Lysophosphatidic acid receptor 6, LPA receptor 6, LPA-6, Oleoyl-L-alpha-lysophosphatidic acid receptor, P2Y purinoceptor 5, P2Y5, Purinergic receptor 5, RB intron encoded G-protein coupled receptor	H. sapiens	P. falciparum	human	iRBCs	Vimonpatranon et al., 2022
P46939	Utrophin, Dystrophin-related protein 1, DRP-1	H. sapiens	P. falciparum	human	iRBCs	Vimonpatranon et al., 2022
P48594	Serpin B4, Leupin, Peptidase inhibitor 11, PI-11, Squamous cell carcinoma antigen 2, SCCA-2	H. sapiens	P. falciparum	human	iRBCs	Vimonpatranon et al., 2022
P52744	Zinc finger protein 138	H. sapiens	P. falciparum	human	iRBCs	Vimonpatranon et al., 2022
P52746	Zinc finger protein 142	H. sapiens	P. falciparum	human	iRBCs	Vimonpatranon et al., 2022
P56199	Integrin alpha-1, CD49 antigen-like family member A, Laminin and collagen receptor, VLA-1, CD49a	H. sapiens	P. falciparum	human	iRBCs	Vimonpatranon et al., 2022
P56945	Breast cancer anti-estrogen resistance protein 1, CRK-associated substrate, Cas scaffolding protein family member 1, p130cas	H. sapiens	P. falciparum	human	iRBCs	Vimonpatranon et al., 2022
P78527	DNA-dependent protein kinase catalytic subunit, DNA-PK catalytic subunit, DNA-PKcs, 2.7.11.1, DNPK1, p460	H. sapiens	P. falciparum	human	iRBCs	Vimonpatranon et al., 2022
Q02080	Myocyte-specific enhancer factor 2B, RSRFR2, Serum response factor-like protein 2	H. sapiens	P. falciparum	human	iRBCs	Vimonpatranon et al., 2022
Q0VF49	Uncharacterized protein KIAA2012	H. sapiens	P. falciparum	human	iRBCs	Vimonpatranon et al., 2022
Q12788	Transducin beta-like protein 3, WD repeat-containing protein SAZD	H. sapiens	P. falciparum	human	iRBCs	Vimonpatranon et al., 2022
Q12934	Filensin, Beaded filament structural protein 1, Lens fiber cell beaded-filament structural protein CP 115, CP115, Lens intermediate filament-like heavy, LIFL-H, Cleaved into: Filensin C-terminal fragment, Filensin N-terminal fragment	H. sapiens	P. falciparum	human	iRBCs	Vimonpatranon et al., 2022
Q13398	Zinc finger protein 211, Zinc finger protein C2H2-25	H. sapiens	P. falciparum	human	iRBCs	Vimonpatranon et al., 2022
Q13427	Peptidyl-prolyl cis-trans isomerase G, PPIase G, Peptidyl-prolyl isomerase G, 5.2.1.8, CASP10, Clk-associating RS-cyclophilin, CARS-Cyp, CARS-cyclophilin, SR-cyclophilin, SR-cyp, SRcyp, Cyclophilin G, Rotamase G	H. sapiens	P. falciparum	human	iRBCs	Vimonpatranon et al., 2022
Q13546	Receptor-interacting serine/threonine-protein kinase 1, 2.7.11.1, Cell death protein RIP, Receptor-interacting protein 1, RIP-1	H. sapiens	P. falciparum	human	iRBCs	Vimonpatranon et al., 2022
Q14767	Latent-transforming growth factor beta-binding protein 2, LTBP-2	H. sapiens	P. falciparum	human	iRBCs	Vimonpatranon et al., 2022
Q14865	AT-rich interactive domain-containing protein 5B, ARID domain-containing protein 5B, MRF1-like protein, Modulator recognition factor 2, MRF-2	H. sapiens	P. falciparum	human	iRBCs	Vimonpatranon et al., 2022
Q15047	Histone-lysine N-methyltransferase SETDB1, 2.1.1.366, ERG-associated protein with SET domain, ESET, Histone H3-K9 methyltransferase 4, H3-K9-HMTase 4, Lysine N-methyltransferase 1E, SET domain bifurcated 1	H. sapiens	P. falciparum	human	iRBCs	Vimonpatranon et al., 2022
Q15645	Pachytene checkpoint protein 2 homolog, Human papillomavirus type 16 E1 protein-binding protein, 16E1-BP, HPV16 E1 protein-binding protein, Thyroid hormone receptor interactor 13, Thyroid receptor-interacting protein 13, TR-interacting protein 13, TRIP-13	H. sapiens	P. falciparum	human	iRBCs	Vimonpatranon et al., 2022
Q16787	Laminin subunit alpha-3, Epiligrin 170 kDa subunit, E170, Epiligrin subunit alpha, Kalinin subunit alpha, Laminin-5 subunit alpha, Laminin-6 subunit alpha, Laminin-7 subunit alpha, Nicein subunit alpha	H. sapiens	P. falciparum	human	iRBCs	Vimonpatranon et al., 2022
Q29983	MHC class I polypeptide-related sequence A, MIC-A	H. sapiens	P. falciparum	human	iRBCs	Vimonpatranon et al., 2022
Q2T9K0	Transmembrane protein 44	H. sapiens	P. falciparum	human	iRBCs	Vimonpatranon et al., 2022
Q32P51	Heterogeneous nuclear ribonucleoprotein A1-like 2, hnRNP A1-like 2, hnRNP core protein A1-like 2	H. sapiens	P. falciparum	human	iRBCs	Vimonpatranon et al., 2022
Q38SD2	Leucine-rich repeat serine/threonine-protein kinase 1, 2.7.11.1	H. sapiens	P. falciparum	human	iRBCs	Vimonpatranon et al., 2022
Q3KQU3	MAP7 domain-containing protein 1, Arginine/proline-rich coiled-coil domain-containing protein 1, Proline/arginine-rich coiled-coil domain-containing protein 1	H. sapiens	P. falciparum	human	iRBCs	Vimonpatranon et al., 2022
Q3KR37	Protein Aster-B, GRAM domain-containing protein 1B	H. sapiens	P. falciparum	human	iRBCs	Vimonpatranon et al., 2022
Q53T94	TATA box-binding protein-associated factor RNA polymerase I subunit B, RNA polymerase I-specific TBP-associated factor 63 kDa, TAFI63, TATA box-binding protein-associated factor 1B, TBP-associated factor 1B, Transcription initiation factor SL1/TIF-IB subunit B	H. sapiens	P. falciparum	human	iRBCs	Vimonpatranon et al., 2022
Q5FYB0	Arylsulfatase J, ASJ, 3.1.6.-	H. sapiens	P. falciparum	human	iRBCs	Vimonpatranon et al., 2022
Q5JNZ3	Zinc finger protein 311, Zinc finger protein zfp-31	H. sapiens	P. falciparum	human	iRBCs	Vimonpatranon et al., 2022
Q5JRX3	Presequence protease, mitochondrial, hPreP, 3.4.24.-, Pitrilysin metalloproteinase 1, Metalloprotease 1, hMP1	H. sapiens	P. falciparum	human	iRBCs	Vimonpatranon et al., 2022
Q5MJ08	Sperm protein associated with the nucleus on the X chromosome N4, Nuclear-associated protein SPAN-Xn4, SPANX-N4, SPANX family member N4	H. sapiens	P. falciparum	human	iRBCs	Vimonpatranon et al., 2022
Q5VV17	OTU domain-containing protein 1, 3.4.19.12, DUBA-7	H. sapiens	P. falciparum	human	iRBCs	Vimonpatranon et al., 2022
Q66K89	Transcription factor E4F1, 2.3.2.27, E4F transcription factor 1, Putative E3 ubiquitin-protein ligase E4F1, RING-type E3 ubiquitin transferase E4F1, Transcription factor E4F, p120E4F, p50E4F	H. sapiens	P. falciparum	human	iRBCs	Vimonpatranon et al., 2022
Q6AWC2	Protein WWC2, BH-3-only member B, WW domain-containing protein 2	H. sapiens	P. falciparum	human	iRBCs	Vimonpatranon et al., 2022
Q6B0B8	Tigger transposable element-derived protein 3	H. sapiens	P. falciparum	human	iRBCs	Vimonpatranon et al., 2022
Q6GTS8	N-fatty-acyl-amino acid synthase/hydrolase PM20D1, 3.5.1.114, 3.5.1.14, Peptidase M20 domain-containing protein 1	H. sapiens	P. falciparum	human	iRBCs	Vimonpatranon et al., 2022
Q6IWH7	Anoctamin-7, Dresden transmembrane protein of the prostate, D-TMPP, IPCA-5, New gene expressed in prostate, Prostate cancer-associated protein 5, Transmembrane protein 16G	H. sapiens	P. falciparum	human	iRBCs	Vimonpatranon et al., 2022
Q6J9G0	Tyrosine-protein kinase STYK1, 2.7.10.2, Novel oncogene with kinase domain, Protein PK-unique, Serine/threonine/tyrosine kinase 1	H. sapiens	P. falciparum	human	iRBCs	Vimonpatranon et al., 2022
Q6P3S6	F-box only protein 42, Just one F-box and Kelch domain-containing protein	H. sapiens	P. falciparum	human	iRBCs	Vimonpatranon et al., 2022
Q6U841	Sodium-driven chloride bicarbonate exchanger, Solute carrier family 4 member 10	H. sapiens	P. falciparum	human	iRBCs	Vimonpatranon et al., 2022
Q6ZNF0	Acid phosphatase type 7, 3.1.3.2, Purple acid phosphatase long form	H. sapiens	P. falciparum	human	iRBCs	Vimonpatranon et al., 2022
Q6ZQX7	Protein LIAT1, Ligand of ATE1 protein	H. sapiens	P. falciparum	human	iRBCs	Vimonpatranon et al., 2022
Q7ZS72	Protease	H. sapiens	P. falciparum	human	iRBCs	Vimonpatranon et al., 2022
Q86WI1	Fibrocystin-L, Polycystic kidney and hepatic disease 1-like protein 1, PKHD1-like protein 1	H. sapiens	P. falciparum	human	iRBCs	Vimonpatranon et al., 2022
Q86YB1	Protein LSM12	H. sapiens	P. falciparum	human	iRBCs	Vimonpatranon et al., 2022
Q8N130	Sodium-dependent phosphate transport protein 2C, Sodium-phosphate transport protein 2C, Na(+)-dependent phosphate cotransporter 2C, Sodium/inorganic phosphate cotransporter IIC, Sodium/phosphate cotransporter 2C, Na(+)/Pi cotransporter 2C, NaPi-2c, Solute carrier family 34 member 3	H. sapiens	P. falciparum	human	iRBCs	Vimonpatranon et al., 2022
Q8N184	Zinc finger protein 567	H. sapiens	P. falciparum	human	iRBCs	Vimonpatranon et al., 2022
Q8N5Y2	Male-specific lethal 3 homolog, Male-specific lethal-3 homolog 1, Male-specific lethal-3 protein-like 1, MSL3-like 1	H. sapiens	P. falciparum	human	iRBCs	Vimonpatranon et al., 2022
Q8N8U9	BMP-binding endothelial regulator protein, Bone morphogenetic protein-binding endothelial cell precursor-derived regulator, Protein crossveinless-2, hCV2	H. sapiens	P. falciparum	human	iRBCs	Vimonpatranon et al., 2022
Q8NEC5	Cation channel sperm-associated protein 1, CatSper1, hCatSper	H. sapiens	P. falciparum	human	iRBCs	Vimonpatranon et al., 2022
Q8NEZ5	F-box only protein 22, F-box protein FBX22p44	H. sapiens	P. falciparum	human	iRBCs	Vimonpatranon et al., 2022
Q8NGG1	Olfactory receptor 8J2	H. sapiens	P. falciparum	human	iRBCs	Vimonpatranon et al., 2022
Q8NGJ1	Olfactory receptor 4D6, Olfactory receptor OR11-250	H. sapiens	P. falciparum	human	iRBCs	Vimonpatranon et al., 2022
Q8TCC3	Large ribosomal subunit protein uL30m, 39S ribosomal protein L28, mitochondrial, L28mt, MRP-L28, 39S ribosomal protein L30, mitochondrial, L30mt, MRP-L30	H. sapiens	P. falciparum	human	iRBCs	Vimonpatranon et al., 2022
Q8TCF1	AN1-type zinc finger protein 1, Zinc finger AN1-type-containing protein 1	H. sapiens	P. falciparum	human	iRBCs	Vimonpatranon et al., 2022
Q8TDC0	Myozenin-3, Calsarcin-3, FATZ-related protein 3	H. sapiens	P. falciparum	human	iRBCs	Vimonpatranon et al., 2022
Q8TDC3	Serine/threonine-protein kinase BRSK1, 2.7.11.1, Brain-selective kinase 1, 2.7.11.26, Brain-specific serine/threonine-protein kinase 1, BR serine/threonine-protein kinase 1, Serine/threonine-protein kinase SAD-B, Synapses of Amphids Defective homolog 1, SAD1 homolog, hSAD1	H. sapiens	P. falciparum	human	iRBCs	Vimonpatranon et al., 2022
Q8TE85	Grainyhead-like protein 3 homolog, Sister of mammalian grainyhead, Transcription factor CP2-like 4	H. sapiens	P. falciparum	human	iRBCs	Vimonpatranon et al., 2022
Q8WVN8	Ubiquitin-conjugating enzyme E2 Q2, 2.3.2.23, E2 ubiquitin-conjugating enzyme Q2, Ubiquitin carrier protein Q2, Ubiquitin-protein ligase Q2	H. sapiens	P. falciparum	human	iRBCs	Vimonpatranon et al., 2022
Q8WXA3	RUN and FYVE domain-containing protein 2, Rab4-interacting protein related	H. sapiens	P. falciparum	human	iRBCs	Vimonpatranon et al., 2022
Q92608	Dedicator of cytokinesis protein 2	H. sapiens	P. falciparum	human	iRBCs	Vimonpatranon et al., 2022
Q92878	DNA repair protein RAD50, hRAD50, 3.6.-.-	H. sapiens	P. falciparum	human	iRBCs	Vimonpatranon et al., 2022
Q95460	Major histocompatibility complex class I-related gene protein, MHC class I-related gene protein, Class I histocompatibility antigen-like protein	H. sapiens	P. falciparum	human	iRBCs	Vimonpatranon et al., 2022
Q96BM1	Ankyrin repeat domain-containing protein 9	H. sapiens	P. falciparum	human	iRBCs	Vimonpatranon et al., 2022
Q96BT7	Alkylated DNA repair protein alkB homolog 8, Probable alpha-ketoglutarate-dependent dioxygenase ABH8, S-adenosyl-L-methionine-dependent tRNA methyltransferase ABH8, tRNA (carboxymethyluridine(34)-5-O)-methyltransferase ABH8, 2.1.1.229	H. sapiens	P. falciparum	human	iRBCs	Vimonpatranon et al., 2022
Q96G74	OTU domain-containing protein 5, 3.4.19.12, Deubiquitinating enzyme A, DUBA	H. sapiens	P. falciparum	human	iRBCs	Vimonpatranon et al., 2022
Q96K58	Zinc finger protein 668	H. sapiens	P. falciparum	human	iRBCs	Vimonpatranon et al., 2022
Q96LI6	Heat shock transcription factor, Y-linked, Heat shock transcription factor 2-like protein, HSF2-like	H. sapiens	P. falciparum	human	iRBCs	Vimonpatranon et al., 2022
Q96M32	Adenylate kinase 7, AK 7, 2.7.4.3, 2.7.4.6, ATP-AMP transphosphorylase 7	H. sapiens	P. falciparum	human	iRBCs	Vimonpatranon et al., 2022
Q96MG7	Non-structural maintenance of chromosomes element 3 homolog, Non-SMC element 3 homolog, Hepatocellular carcinoma-associated protein 4, MAGE-G1 antigen, Melanoma-associated antigen G1, Necdin-like protein 2	H. sapiens	P. falciparum	human	iRBCs	Vimonpatranon et al., 2022
Q96MR6	Cilia- and flagella-associated protein 57, WD repeat-containing protein 65	H. sapiens	P. falciparum	human	iRBCs	Vimonpatranon et al., 2022
Q96PC5	Melanoma inhibitory activity protein 2, MIA protein 2, CTAGE family member 5 ER export factor, Cutaneous T-cell lymphoma-associated antigen 5, Meningioma-expressed antigen 6/11	H. sapiens	P. falciparum	human	iRBCs	Vimonpatranon et al., 2022
Q96PD6	2-acylglycerol O-acyltransferase 1, 2.3.1.22, Acyl-CoA:monoacylglycerol acyltransferase 1, MGAT1, Diacylglycerol O-acyltransferase candidate 2, hDC2, Diacylglycerol acyltransferase 2-like protein 1, Monoacylglycerol O-acyltransferase 1	H. sapiens	P. falciparum	human	iRBCs	Vimonpatranon et al., 2022
Q96PH1	NADPH oxidase 5, 1.6.3.-	H. sapiens	P. falciparum	human	iRBCs	Vimonpatranon et al., 2022
Q96Q35	Flagellum-associated coiled-coil domain-containing protein 1, Amyotrophic lateral sclerosis 2 chromosomal region candidate gene 12 protein	H. sapiens	P. falciparum	human	iRBCs	Vimonpatranon et al., 2022
Q96QE3	ATPase family AAA domain-containing protein 5, Chromosome fragility-associated gene 1 protein	H. sapiens	P. falciparum	human	iRBCs	Vimonpatranon et al., 2022
Q96RP9	Elongation factor G, mitochondrial, EF-Gmt, Elongation factor G 1, mitochondrial, mEF-G 1, Elongation factor G1, hEFG1	H. sapiens	P. falciparum	human	iRBCs	Vimonpatranon et al., 2022
Q9BQK8	Phosphatidate phosphatase LPIN3, 3.1.3.4, Lipin-3, Lipin-3-like	H. sapiens	P. falciparum	human	iRBCs	Vimonpatranon et al., 2022
Q9BRP1	Programmed cell death protein 2-like	H. sapiens	P. falciparum	human	iRBCs	Vimonpatranon et al., 2022
Q9BRR8	G patch domain-containing protein 1, Evolutionarily conserved G-patch domain-containing protein	H. sapiens	P. falciparum	human	iRBCs	Vimonpatranon et al., 2022
Q9BTE3	Mini-chromosome maintenance complex-binding protein, MCM-BP, MCM-binding protein	H. sapiens	P. falciparum	human	iRBCs	Vimonpatranon et al., 2022
Q9BV10	Dol-P-Man:Man(7)GlcNAc(2)-PP-Dol alpha-1,6-mannosyltransferase, 2.4.1.260, Asparagine-linked glycosylation protein 12 homolog, hALG12, Dolichyl-P-Man:Man(7)GlcNAc(2)-PP-dolichyl-alpha-1,6-mannosyltransferase, Mannosyltransferase ALG12 homolog, Membrane protein SB87	H. sapiens	P. falciparum	human	iRBCs	Vimonpatranon et al., 2022
Q9BWN1	Proline-rich protein 14	H. sapiens	P. falciparum	human	iRBCs	Vimonpatranon et al., 2022
Q9BXS0	Collagen alpha-1(XXV) chain, Alzheimer disease amyloid-associated protein, AMY, CLAC-P, Cleaved into: Collagen-like Alzheimer amyloid plaque component, CLAC	H. sapiens	P. falciparum	human	iRBCs	Vimonpatranon et al., 2022
Q9BZE7	UPF0193 protein EVG1	H. sapiens	P. falciparum	human	iRBCs	Vimonpatranon et al., 2022
Q9BZF9	Uveal autoantigen with coiled-coil domains and ankyrin repeats	H. sapiens	P. falciparum	human	iRBCs	Vimonpatranon et al., 2022
Q9C000	NACHT, LRR and PYD domains-containing protein 1, 3.4.-.-, 3.6.4.-, Caspase recruitment domain-containing protein 7, Death effector filament-forming ced-4-like apoptosis protein, Nucleotide-binding domain and caspase recruitment domain, Cleaved into: NACHT, LRR and PYD domains-containing protein 1, C-terminus, NLRP1-CT, NACHT, LRR and PYD domains-containing protein 1, N-terminus, NLRP1-NT	H. sapiens	P. falciparum	human	iRBCs	Vimonpatranon et al., 2022
Q9H201	Epsin-3, EPS-15-interacting protein 3	H. sapiens	P. falciparum	human	iRBCs	Vimonpatranon et al., 2022
Q9H2D6	TRIO and F-actin-binding protein, Protein Tara, TRF1-associated protein of 68 kDa, Trio-associated repeat on actin	H. sapiens	P. falciparum	human	iRBCs	Vimonpatranon et al., 2022
Q9H5H4	Zinc finger protein 768	H. sapiens	P. falciparum	human	iRBCs	Vimonpatranon et al., 2022
Q9H6X5	Uncharacterized protein C19orf44	H. sapiens	P. falciparum	human	iRBCs	Vimonpatranon et al., 2022
Q9HC58	Sodium/potassium/calcium exchanger 3, Na(+)/K(+)/Ca(2+)-exchange protein 3, Solute carrier family 24 member 3	H. sapiens	P. falciparum	human	iRBCs	Vimonpatranon et al., 2022
Q9NR22	Protein arginine N-methyltransferase 8, 2.1.1.319, Heterogeneous nuclear ribonucleoprotein methyltransferase-like protein 4	H. sapiens	P. falciparum	human	iRBCs	Vimonpatranon et al., 2022
Q9NUX5	Protection of telomeres protein 1, hPot1, POT1-like telomere end-binding protein	H. sapiens	P. falciparum	human	iRBCs	Vimonpatranon et al., 2022
Q9NWZ3	Interleukin-1 receptor-associated kinase 4, IRAK-4, 2.7.11.1, Renal carcinoma antigen NY-REN-64	H. sapiens	P. falciparum	human	iRBCs	Vimonpatranon et al., 2022
Q9NX46	ADP-ribosylhydrolase ARH3, ADP-ribose glycohydrolase ARH3, ADP-ribosylhydrolase 3, O-acetyl-ADP-ribose deacetylase ARH3, 3.5.1.-, Poly(ADP-ribose) glycohydrolase ARH3, 3.2.1.143, [Protein ADP-ribosylarginine] hydrolase-like protein 2, [Protein ADP-ribosylserine] hydrolase, 3.2.2.-	H. sapiens	P. falciparum	human	iRBCs	Vimonpatranon et al., 2022
Q9NZH7	Interleukin-36 beta, FIL1 eta, Interleukin-1 eta, IL-1 eta, Interleukin-1 family member 8, IL-1F8, Interleukin-1 homolog 2, IL-1H2	H. sapiens	P. falciparum	human	iRBCs	Vimonpatranon et al., 2022
Q9NZJ0	Denticleless protein homolog, DDB1- and CUL4-associated factor 2, Lethal(2) denticleless protein homolog, Retinoic acid-regulated nuclear matrix-associated protein	H. sapiens	P. falciparum	human	iRBCs	Vimonpatranon et al., 2022
Q9P209	Centrosomal protein of 72 kDa, Cep72	H. sapiens	P. falciparum	human	iRBCs	Vimonpatranon et al., 2022
Q9P215	Pogo transposable element with KRAB domain	H. sapiens	P. falciparum	human	iRBCs	Vimonpatranon et al., 2022
Q9P270	SLAIN motif-containing protein 2	H. sapiens	P. falciparum	human	iRBCs	Vimonpatranon et al., 2022
Q9P2E9	Ribosome-binding protein 1, 180 kDa ribosome receptor homolog, RRp, ES/130-related protein, Ribosome receptor protein	H. sapiens	P. falciparum	human	iRBCs	Vimonpatranon et al., 2022
Q9UBG3	Cornulin, 53 kDa putative calcium-binding protein, 53 kDa squamous epithelial-induced stress protein, 58 kDa heat shock protein, Squamous epithelial heat shock protein 53, Tumor-related protein	H. sapiens	P. falciparum	human	iRBCs	Vimonpatranon et al., 2022
Q9UGP4	LIM domain-containing protein 1	H. sapiens	P. falciparum	human	iRBCs	Vimonpatranon et al., 2022
Q9UI46	Dynein axonemal intermediate chain 1, Axonemal dynein intermediate chain 1	H. sapiens	P. falciparum	human	iRBCs	Vimonpatranon et al., 2022
Q9UKR8	Tetraspanin-16, Tspan-16, Tetraspanin TM4-B, Transmembrane 4 superfamily member 16	H. sapiens	P. falciparum	human	iRBCs	Vimonpatranon et al., 2022
Q9UPN7	Serine/threonine-protein phosphatase 6 regulatory subunit 1, SAPS domain family member 1	H. sapiens	P. falciparum	human	iRBCs	Vimonpatranon et al., 2022
Q9Y3T6	R3H and coiled-coil domain-containing protein 1	H. sapiens	P. falciparum	human	iRBCs	Vimonpatranon et al., 2022
Q9Y613	FH1/FH2 domain-containing protein 1, Formin homolog overexpressed in spleen 1, FHOS, Formin homology 2 domain-containing protein 1	H. sapiens	P. falciparum	human	iRBCs	Vimonpatranon et al., 2022
Q9Y6N5	Sulfide:quinone oxidoreductase, mitochondrial, SQOR, 1.8.5.8, Sulfide dehydrogenase-like, Sulfide quinone oxidoreductase	H. sapiens	P. falciparum	human	iRBCs	Vimonpatranon et al., 2022
Q9Y6N7	Roundabout homolog 1, Deleted in U twenty twenty, H-Robo-1	H. sapiens	P. falciparum	human	iRBCs	Vimonpatranon et al., 2022
A0A075B6K4	Immunoglobulin lambda variable 3-10	H. sapiens	P. falciparum	human	iRBCs	Abdi et al., 2017
A0A087WW87	Immunoglobulin kappa variable 2-40	H. sapiens	P. falciparum	human	iRBCs	Abdi et al., 2017
A0A096LPE2	SAA2-SAA4 readthrough	H. sapiens	P. falciparum	human	iRBCs	Abdi et al., 2017
A0A0B4J1Y9	Immunoglobulin heavy variable 3-72	H. sapiens	P. falciparum	human	iRBCs	Abdi et al., 2017
O00187	Mannan-binding lectin serine protease 2	H. sapiens	P. falciparum	human	iRBCs	Abdi et al., 2017
O00533	Neural cell adhesion molecule L1-like protein	H. sapiens	P. falciparum	human	iRBCs	Abdi et al., 2017
O14791	Apolipoprotein L1	H. sapiens	P. falciparum	human	iRBCs	Abdi et al., 2017
O75146	Huntingtin-interacting protein 1-related protein	H. sapiens	P. falciparum	human	iRBCs	Abdi et al., 2017
O75636	Ficolin-3	H. sapiens	P. falciparum	human	iRBCs	Abdi et al., 2017
P00736	Complement C1r subcomponent	H. sapiens	P. falciparum	human	iRBCs	Abdi et al., 2017
P00739	Haptoglobin-related protein	H. sapiens	P. falciparum	human	iRBCs	Abdi et al., 2017
P00740	Coagulation factor IX	H. sapiens	P. falciparum	human	iRBCs	Abdi et al., 2017
P01042	Kininogen-1	H. sapiens	P. falciparum	human	iRBCs	Abdi et al., 2017
P01602	Immunoglobulin kappa variable 1-5	H. sapiens	P. falciparum	human	iRBCs	Abdi et al., 2017
P01615	Immunoglobulin kappa variable 2D-28	H. sapiens	P. falciparum	human	iRBCs	Abdi et al., 2017
P01700	Immunoglobulin lambda variable 1-47	H. sapiens	P. falciparum	human	iRBCs	Abdi et al., 2017
P01764	Immunoglobulin heavy variable 3-23	H. sapiens	P. falciparum	human	iRBCs	Abdi et al., 2017
P01877	Immunoglobulin heavy constant alpha 2	H. sapiens	P. falciparum	human	iRBCs	Abdi et al., 2017
P01880	Immunoglobulin heavy constant delta	H. sapiens	P. falciparum	human	iRBCs	Abdi et al., 2017
P02749	Beta-2-glycoprotein 1	H. sapiens	P. falciparum	human	iRBCs	Abdi et al., 2017
P02750	Leucine-rich alpha-2-glycoprotein	H. sapiens	P. falciparum	human	iRBCs	Abdi et al., 2017
P02774	Vitamin D-binding protein	H. sapiens	P. falciparum	human	iRBCs	Abdi et al., 2017
P03952	Plasma kallikrein	H. sapiens	P. falciparum	human	iRBCs	Abdi et al., 2017
P04070	Vitamin K-dependent protein C	H. sapiens	P. falciparum	human	iRBCs	Abdi et al., 2017
P04217	Alpha-1B-glycoprotein	H. sapiens	P. falciparum	human	iRBCs	Abdi et al., 2017
P04278	Sex hormone-binding globulin	H. sapiens	P. falciparum	human	iRBCs	Abdi et al., 2017
P05106	Integrin beta-3	H. sapiens	P. falciparum	human	iRBCs	Abdi et al., 2017
P05154	Plasma serine protease inhibitor	H. sapiens	P. falciparum	human	iRBCs	Abdi et al., 2017
P05155	Plasma protease C1 inhibitor	H. sapiens	P. falciparum	human	iRBCs	Abdi et al., 2017
P08603	Complement factor H	H. sapiens	P. falciparum	human	iRBCs	Abdi et al., 2017
P08709	Coagulation factor VII	H. sapiens	P. falciparum	human	iRBCs	Abdi et al., 2017
P0C0L5	Complement C4-B	H. sapiens	P. falciparum	human	iRBCs	Abdi et al., 2017
P0CG04	Immunoglobulin lambda constant 1	H. sapiens	P. falciparum	human	iRBCs	Abdi et al., 2017
P0DOY2	Immunoglobulin lambda constant 2	H. sapiens	P. falciparum	human	iRBCs	Abdi et al., 2017
P10321	HLA class I histocompatibility antigen, C alpha chain	H. sapiens	P. falciparum	human	iRBCs	Abdi et al., 2017
P10586	Receptor-type tyrosine-protein phosphatase F	H. sapiens	P. falciparum	human	iRBCs	Abdi et al., 2017
P12259	Coagulation factor V	H. sapiens	P. falciparum	human	iRBCs	Abdi et al., 2017
P14543	Nidogen-1	H. sapiens	P. falciparum	human	iRBCs	Abdi et al., 2017
P15144	Aminopeptidase N	H. sapiens	P. falciparum	human	iRBCs	Abdi et al., 2017
P15311	Ezrin	H. sapiens	P. falciparum	human	iRBCs	Abdi et al., 2017
P18428	Lipopolysaccharide-binding protein	H. sapiens	P. falciparum	human	iRBCs	Abdi et al., 2017
P19827	Inter-alpha-trypsin inhibitor heavy chain H1	H. sapiens	P. falciparum	human	iRBCs	Abdi et al., 2017
P20851	C4b-binding protein beta chain	H. sapiens	P. falciparum	human	iRBCs	Abdi et al., 2017
P21926	CD9 antigen	H. sapiens	P. falciparum	human	iRBCs	Abdi et al., 2017
P22105	Tenascin-X	H. sapiens	P. falciparum	human	iRBCs	Abdi et al., 2017
P23142	Fibulin-1	H. sapiens	P. falciparum	human	iRBCs	Abdi et al., 2017
P24821	Tenascin	H. sapiens	P. falciparum	human	iRBCs	Abdi et al., 2017
P27918	Properdin	H. sapiens	P. falciparum	human	iRBCs	Abdi et al., 2017
P40197	Platelet glycoprotein V	H. sapiens	P. falciparum	human	iRBCs	Abdi et al., 2017
P54652	Heat shock-related 70 kDa protein 2	H. sapiens	P. falciparum	human	iRBCs	Abdi et al., 2017
P61224	Ras-related protein Rap-1b	H. sapiens	P. falciparum	human	iRBCs	Abdi et al., 2017
P62979	Ubiquitin-ribosomal protein eS31 fusion protein	H. sapiens	P. falciparum	human	iRBCs	Abdi et al., 2017
P80108	Phosphatidylinositol-glycan-specific phospholipase D	H. sapiens	P. falciparum	human	iRBCs	Abdi et al., 2017
Q06033	Inter-alpha-trypsin inhibitor heavy chain H3	H. sapiens	P. falciparum	human	iRBCs	Abdi et al., 2017
Q07954	Prolow-density lipoprotein receptor-related protein 1	H. sapiens	P. falciparum	human	iRBCs	Abdi et al., 2017
Q08380	Galectin-3-binding protein	H. sapiens	P. falciparum	human	iRBCs	Abdi et al., 2017
Q12805	EGF-containing fibulin-like extracellular matrix protein 1	H. sapiens	P. falciparum	human	iRBCs	Abdi et al., 2017
Q12860	Contactin-1	H. sapiens	P. falciparum	human	iRBCs	Abdi et al., 2017
Q13201	Multimerin-1	H. sapiens	P. falciparum	human	iRBCs	Abdi et al., 2017
Q14624	Inter-alpha-trypsin inhibitor heavy chain H4	H. sapiens	P. falciparum	human	iRBCs	Abdi et al., 2017
Q6Q788	Apolipoprotein A-V	H. sapiens	P. falciparum	human	iRBCs	Abdi et al., 2017
Q86UD1	Out at first protein homolog	H. sapiens	P. falciparum	human	iRBCs	Abdi et al., 2017
Q92954	Proteoglycan 4	H. sapiens	P. falciparum	human	iRBCs	Abdi et al., 2017
Q96IY4	Carboxypeptidase B2	H. sapiens	P. falciparum	human	iRBCs	Abdi et al., 2017
Q96PD5	N-acetylmuramoyl-L-alanine amidase	H. sapiens	P. falciparum	human	iRBCs	Abdi et al., 2017
Q9BWP8	Collectin-11	H. sapiens	P. falciparum	human	iRBCs	Abdi et al., 2017
Q9C0H2	Protein tweety homolog 3	H. sapiens	P. falciparum	human	iRBCs	Abdi et al., 2017
Q9HDC9	Adipocyte plasma membrane-associated protein	H. sapiens	P. falciparum	human	iRBCs	Abdi et al., 2017
Q9NQ79	Cartilage acidic protein 1	H. sapiens	P. falciparum	human	iRBCs	Abdi et al., 2017
Q9NQ84	G-protein coupled receptor family C group 5 member C	H. sapiens	P. falciparum	human	iRBCs	Abdi et al., 2017
Q9NZP8	Complement C1r subcomponent-like protein	H. sapiens	P. falciparum	human	iRBCs	Abdi et al., 2017
Q9UGM5	Fetuin-B	H. sapiens	P. falciparum	human	iRBCs	Abdi et al., 2017
P04439	major histocompatibility complex, class I, A	H. sapiens	P. falciparum	human	iRBCs	Abdi et al., 2017
P01889	major histocompatibility complex, class I, B	H. sapiens	P. falciparum	human	iRBCs	Abdi et al., 2017
A0A075B6H9	Immunoglobulin lambda variable 4-69	H. sapiens	P. falciparum	human	iRBCs	Abdi et al., 2017
A0A075B6J9	Immunoglobulin lambda variable 2-18	H. sapiens	P. falciparum	human	iRBCs	Abdi et al., 2017
A0A075B6R9	Probable non-functional immunoglobulin kappa variable 2D-24	H. sapiens	P. falciparum	human	iRBCs	Abdi et al., 2017
A0A075B6S6	Immunoglobulin kappa variable 2D-30	H. sapiens	P. falciparum	human	iRBCs	Abdi et al., 2017
A0A075B7B8	Immunoglobulin heavy variable 3/OR16-12	H. sapiens	P. falciparum	human	iRBCs	Abdi et al., 2017
A0A087WSX0	Immunoglobulin lambda variable 5-45	H. sapiens	P. falciparum	human	iRBCs	Abdi et al., 2017
A0A0A0MS15	Immunoglobulin heavy variable 3-49	H. sapiens	P. falciparum	human	iRBCs	Abdi et al., 2017
A0A0C4DH67	Immunoglobulin kappa variable 1-8	H. sapiens	P. falciparum	human	iRBCs	Abdi et al., 2017
O00560	Syntenin-1	H. sapiens	P. falciparum	human	iRBCs	Abdi et al., 2017
O14786	Neuropilin-1	H. sapiens	P. falciparum	human	iRBCs	Abdi et al., 2017
O15162	Phospholipid scramblase 1	H. sapiens	P. falciparum	human	iRBCs	Abdi et al., 2017
O43157	Plexin-B1	H. sapiens	P. falciparum	human	iRBCs	Abdi et al., 2017
O75787	Renin receptor	H. sapiens	P. falciparum	human	iRBCs	Abdi et al., 2017
O75830	Serpin I2	H. sapiens	P. falciparum	human	iRBCs	Abdi et al., 2017
O94906	Pre-mRNA-processing factor 6	H. sapiens	P. falciparum	human	iRBCs	Abdi et al., 2017
O95479	GDH/6PGL endoplasmic bifunctional protein [Includes: Hexose-6-phosphate dehydrogenase	H. sapiens	P. falciparum	human	iRBCs	Abdi et al., 2017
O95487	Protein transport protein Sec24B	H. sapiens	P. falciparum	human	iRBCs	Abdi et al., 2017
P00387	NADH-cytochrome b5 reductase 3	H. sapiens	P. falciparum	human	iRBCs	Abdi et al., 2017
P00746	Complement factor D	H. sapiens	P. falciparum	human	iRBCs	Abdi et al., 2017
P01718	Immunoglobulin lambda variable 3-27	H. sapiens	P. falciparum	human	iRBCs	Abdi et al., 2017
P02753	Retinol-binding protein 4	H. sapiens	P. falciparum	human	iRBCs	Abdi et al., 2017
P02776	Platelet factor 4	H. sapiens	P. falciparum	human	iRBCs	Abdi et al., 2017
P04908	Histone H2A type 1-B/E	H. sapiens	P. falciparum	human	iRBCs	Abdi et al., 2017
P05556	Integrin beta-1	H. sapiens	P. falciparum	human	iRBCs	Abdi et al., 2017
P06239	Tyrosine-protein kinase Lck	H. sapiens	P. falciparum	human	iRBCs	Abdi et al., 2017
P06241	Tyrosine-protein kinase Fyn	H. sapiens	P. falciparum	human	iRBCs	Abdi et al., 2017
P06310	Immunoglobulin kappa variable 2-30	H. sapiens	P. falciparum	human	iRBCs	Abdi et al., 2017
P06454	Prothymosin alpha [Cleaved into: Prothymosin alpha, N-terminally processed; Thymosin alpha-1]	H. sapiens	P. falciparum	human	iRBCs	Abdi et al., 2017
P07339	Cathepsin D	H. sapiens	P. falciparum	human	iRBCs	Abdi et al., 2017
P07711	Procathepsin L	H. sapiens	P. falciparum	human	iRBCs	Abdi et al., 2017
P07947	Tyrosine-protein kinase Yes	H. sapiens	P. falciparum	human	iRBCs	Abdi et al., 2017
P08567	Pleckstrin	H. sapiens	P. falciparum	human	iRBCs	Abdi et al., 2017
P09525	Annexin A4	H. sapiens	P. falciparum	human	iRBCs	Abdi et al., 2017
P0DMV8	Heat shock 70 kDa protein 1A	H. sapiens	P. falciparum	human	iRBCs	Abdi et al., 2017
P0DSN7	Probable non-functional immunoglobulinn kappa variable 1D-37	H. sapiens	P. falciparum	human	iRBCs	Abdi et al., 2017
P10720	Platelet factor 4 variant	H. sapiens	P. falciparum	human	iRBCs	Abdi et al., 2017
P11047	Laminin subunit gamma-1	H. sapiens	P. falciparum	human	iRBCs	Abdi et al., 2017
P11908	Ribose-phosphate pyrophosphokinase 2	H. sapiens	P. falciparum	human	iRBCs	Abdi et al., 2017
P12109	Collagen alpha-1	H. sapiens	P. falciparum	human	iRBCs	Abdi et al., 2017
P12111	Collagen alpha-3	H. sapiens	P. falciparum	human	iRBCs	Abdi et al., 2017
P12429	Annexin A3	H. sapiens	P. falciparum	human	iRBCs	Abdi et al., 2017
P12931	Proto-oncogene tyrosine-protein kinase Src	H. sapiens	P. falciparum	human	iRBCs	Abdi et al., 2017
P13224	Platelet glycoprotein Ib beta chain	H. sapiens	P. falciparum	human	iRBCs	Abdi et al., 2017
P15085	Carboxypeptidase A1	H. sapiens	P. falciparum	human	iRBCs	Abdi et al., 2017
P15259	Phosphoglycerate mutase 2	H. sapiens	P. falciparum	human	iRBCs	Abdi et al., 2017
P18206	Vinculin	H. sapiens	P. falciparum	human	iRBCs	Abdi et al., 2017
P18577	Blood group Rh	H. sapiens	P. falciparum	human	iRBCs	Abdi et al., 2017
P19652	Alpha-1-acid glycoprotein 2	H. sapiens	P. falciparum	human	iRBCs	Abdi et al., 2017
P20774	Mimecan	H. sapiens	P. falciparum	human	iRBCs	Abdi et al., 2017
P21108	Ribose-phosphate pyrophosphokinase 3	H. sapiens	P. falciparum	human	iRBCs	Abdi et al., 2017
P22735	Protein-glutamine gamma-glutamyltransferase K	H. sapiens	P. falciparum	human	iRBCs	Abdi et al., 2017
P23229	Integrin alpha-6	H. sapiens	P. falciparum	human	iRBCs	Abdi et al., 2017
P24043	Laminin subunit alpha-2	H. sapiens	P. falciparum	human	iRBCs	Abdi et al., 2017
P26927	Hepatocyte growth factor-like protein	H. sapiens	P. falciparum	human	iRBCs	Abdi et al., 2017
P29972	Aquaporin-1	H. sapiens	P. falciparum	human	iRBCs	Abdi et al., 2017
P30711	Glutathione S-transferase theta-1	H. sapiens	P. falciparum	human	iRBCs	Abdi et al., 2017
P32754	4-hydroxyphenylpyruvate dioxygenase	H. sapiens	P. falciparum	human	iRBCs	Abdi et al., 2017
P33151	Cadherin-5	H. sapiens	P. falciparum	human	iRBCs	Abdi et al., 2017
P33908	Mannosyl-oligosaccharide 1,2-alpha-mannosidase IA	H. sapiens	P. falciparum	human	iRBCs	Abdi et al., 2017
P35443	Thrombospondin-4	H. sapiens	P. falciparum	human	iRBCs	Abdi et al., 2017
P36507	Dual specificity mitogen-activated protein kinase kinase 2	H. sapiens	P. falciparum	human	iRBCs	Abdi et al., 2017
P36980	Complement factor H-related protein 2	H. sapiens	P. falciparum	human	iRBCs	Abdi et al., 2017
P37802	Transgelin-2	H. sapiens	P. falciparum	human	iRBCs	Abdi et al., 2017
P39060	Collagen alpha-1	H. sapiens	P. falciparum	human	iRBCs	Abdi et al., 2017
P40121	Macrophage-capping protein	H. sapiens	P. falciparum	human	iRBCs	Abdi et al., 2017
P43251	Biotinidase	H. sapiens	P. falciparum	human	iRBCs	Abdi et al., 2017
P47755	F-actin-capping protein subunit alpha-2	H. sapiens	P. falciparum	human	iRBCs	Abdi et al., 2017
P48507	Glutamate--cysteine ligase regulatory subunit	H. sapiens	P. falciparum	human	iRBCs	Abdi et al., 2017
P49908	Selenoprotein P	H. sapiens	P. falciparum	human	iRBCs	Abdi et al., 2017
P50452	Serpin B8	H. sapiens	P. falciparum	human	iRBCs	Abdi et al., 2017
P50453	Serpin B9	H. sapiens	P. falciparum	human	iRBCs	Abdi et al., 2017
P51587	Breast cancer type 2 susceptibility protein	H. sapiens	P. falciparum	human	iRBCs	Abdi et al., 2017
P51665	26S proteasome non-ATPase regulatory subunit 7	H. sapiens	P. falciparum	human	iRBCs	Abdi et al., 2017
P53805	Calcipressin-1	H. sapiens	P. falciparum	human	iRBCs	Abdi et al., 2017
P54802	Alpha-N-acetylglucosaminidase	H. sapiens	P. falciparum	human	iRBCs	Abdi et al., 2017
P58166	Inhibin beta E chain	H. sapiens	P. falciparum	human	iRBCs	Abdi et al., 2017
P59190	Ras-related protein Rab-15	H. sapiens	P. falciparum	human	iRBCs	Abdi et al., 2017
P61163	Alpha-centractin	H. sapiens	P. falciparum	human	iRBCs	Abdi et al., 2017
P62736	Actin, aortic smooth muscle	H. sapiens	P. falciparum	human	iRBCs	Abdi et al., 2017
P68133	Actin, alpha skeletal muscle	H. sapiens	P. falciparum	human	iRBCs	Abdi et al., 2017
P78509	Reelin	H. sapiens	P. falciparum	human	iRBCs	Abdi et al., 2017
Q01469	Fatty acid-binding protein 5	H. sapiens	P. falciparum	human	iRBCs	Abdi et al., 2017
Q01518	Adenylyl cyclase-associated protein 1	H. sapiens	P. falciparum	human	iRBCs	Abdi et al., 2017
Q02161	Blood group Rh	H. sapiens	P. falciparum	human	iRBCs	Abdi et al., 2017
Q03870	Glycophorin	H. sapiens	P. falciparum	human	iRBCs	Abdi et al., 2017
Q04941	Proteolipid protein 2	H. sapiens	P. falciparum	human	iRBCs	Abdi et al., 2017
Q12913	Receptor-type tyrosine-protein phosphatase eta	H. sapiens	P. falciparum	human	iRBCs	Abdi et al., 2017
Q13045	Protein flightless-1 homolog	H. sapiens	P. falciparum	human	iRBCs	Abdi et al., 2017
Q13332	Receptor-type tyrosine-protein phosphatase S	H. sapiens	P. falciparum	human	iRBCs	Abdi et al., 2017
Q13867	Bleomycin hydrolase	H. sapiens	P. falciparum	human	iRBCs	Abdi et al., 2017
Q14112	Nidogen-2	H. sapiens	P. falciparum	human	iRBCs	Abdi et al., 2017
Q14517	Protocadherin Fat 1	H. sapiens	P. falciparum	human	iRBCs	Abdi et al., 2017
Q14520	Hyaluronan-binding protein 2	H. sapiens	P. falciparum	human	iRBCs	Abdi et al., 2017
Q15057	Arf-GAP with coiled-coil, ANK repeat and PH domain-containing protein 2	H. sapiens	P. falciparum	human	iRBCs	Abdi et al., 2017
Q15113	Procollagen C-endopeptidase enhancer 1	H. sapiens	P. falciparum	human	iRBCs	Abdi et al., 2017
Q15485	Ficolin-2	H. sapiens	P. falciparum	human	iRBCs	Abdi et al., 2017
Q15907	Ras-related protein Rab-11B	H. sapiens	P. falciparum	human	iRBCs	Abdi et al., 2017
Q16610	Extracellular matrix protein 1	H. sapiens	P. falciparum	human	iRBCs	Abdi et al., 2017
Q16706	Alpha-mannosidase 2	H. sapiens	P. falciparum	human	iRBCs	Abdi et al., 2017
Q16777	Histone H2A type 2-C	H. sapiens	P. falciparum	human	iRBCs	Abdi et al., 2017
Q1JUQ3	FK506 binding protein12	H. sapiens	P. falciparum	human	iRBCs	Abdi et al., 2017
Q4LDE5	Sushi, von Willebrand factor type A, EGF and pentraxin domain-containing protein 1	H. sapiens	P. falciparum	human	iRBCs	Abdi et al., 2017
Q53TN4	Plasma membrane ascorbate-dependent reductase CYBRD1	H. sapiens	P. falciparum	human	iRBCs	Abdi et al., 2017
Q5T200	Zinc finger CCCH domain-containing protein 13	H. sapiens	P. falciparum	human	iRBCs	Abdi et al., 2017
Q5T4S7	E3 ubiquitin-protein ligase UBR4	H. sapiens	P. falciparum	human	iRBCs	Abdi et al., 2017
Q658P3	Metalloreductase STEAP3	H. sapiens	P. falciparum	human	iRBCs	Abdi et al., 2017
Q6UVK1	Chondroitin sulfate proteoglycan 4	H. sapiens	P. falciparum	human	iRBCs	Abdi et al., 2017
Q6UY14	ADAMTS-like protein 4	H. sapiens	P. falciparum	human	iRBCs	Abdi et al., 2017
Q7Z589	BRCA2-interacting transcriptional repressor EMSY	H. sapiens	P. falciparum	human	iRBCs	Abdi et al., 2017
Q86UX7	Fermitin family homolog 3	H. sapiens	P. falciparum	human	iRBCs	Abdi et al., 2017
Q86WR0	Coiled-coil domain-containing protein 25	H. sapiens	P. falciparum	human	iRBCs	Abdi et al., 2017
Q8IYM0	Protein FAM186B	H. sapiens	P. falciparum	human	iRBCs	Abdi et al., 2017
Q8N0Y7	Probable phosphoglycerate mutase 4	H. sapiens	P. falciparum	human	iRBCs	Abdi et al., 2017
Q8N699	Myc target protein 1	H. sapiens	P. falciparum	human	iRBCs	Abdi et al., 2017
Q8NA54	IQ motif and ubiquitin-like domain-containing protein	H. sapiens	P. falciparum	human	iRBCs	Abdi et al., 2017
Q8NBJ4	Golgi membrane protein 1	H. sapiens	P. falciparum	human	iRBCs	Abdi et al., 2017
Q8NHP1	Aflatoxin B1 aldehyde reductase member 4	H. sapiens	P. falciparum	human	iRBCs	Abdi et al., 2017
Q8WUA8	Tsukushi	H. sapiens	P. falciparum	human	iRBCs	Abdi et al., 2017
Q8WWI5	Choline transporter-like protein 1	H. sapiens	P. falciparum	human	iRBCs	Abdi et al., 2017
Q92859	Neogenin	H. sapiens	P. falciparum	human	iRBCs	Abdi et al., 2017
Q92882	Osteoclast-stimulating factor 1	H. sapiens	P. falciparum	human	iRBCs	Abdi et al., 2017
Q93079	Histone H2B type 1-H	H. sapiens	P. falciparum	human	iRBCs	Abdi et al., 2017
Q96BR5	Cytochrome c oxidase assembly factor 7	H. sapiens	P. falciparum	human	iRBCs	Abdi et al., 2017
Q96JA4	Membrane-spanning 4-domains subfamily A member 14	H. sapiens	P. falciparum	human	iRBCs	Abdi et al., 2017
Q96KK5	Histone H2A type 1-H	H. sapiens	P. falciparum	human	iRBCs	Abdi et al., 2017
Q99439	Calponin-2	H. sapiens	P. falciparum	human	iRBCs	Abdi et al., 2017
Q9BTM1	Histone H2A.J	H. sapiens	P. falciparum	human	iRBCs	Abdi et al., 2017
Q9C0K3	Actin-related protein 3C	H. sapiens	P. falciparum	human	iRBCs	Abdi et al., 2017
Q9H2U9	Disintegrin and metalloproteinase domain-containing protein 7	H. sapiens	P. falciparum	human	iRBCs	Abdi et al., 2017
Q9H4B7	Tubulin beta-1 chain	H. sapiens	P. falciparum	human	iRBCs	Abdi et al., 2017
Q9HBI1	Beta-parvin	H. sapiens	P. falciparum	human	iRBCs	Abdi et al., 2017
Q9P1U1	Actin-related protein 3B	H. sapiens	P. falciparum	human	iRBCs	Abdi et al., 2017
Q9UNS2	COP9 signalosome complex subunit 3	H. sapiens	P. falciparum	human	iRBCs	Abdi et al., 2017
Q9UQB8	BAR/IMD domain-containing adapter protein 2	H. sapiens	P. falciparum	human	iRBCs	Abdi et al., 2017
Q9UQP3	Tenascin-N	H. sapiens	P. falciparum	human	iRBCs	Abdi et al., 2017
Q9Y315	Deoxyribose-phosphate aldolase	H. sapiens	P. falciparum	human	iRBCs	Abdi et al., 2017
Q9Y624	Junctional adhesion molecule A	H. sapiens	P. falciparum	human	iRBCs	Abdi et al., 2017
Q9Y6Z7	Collectin-10	H. sapiens	P. falciparum	human	iRBCs	Abdi et al., 2017

## Sheet: Mantel et al., 2013
ID	Description
P04114	Apolipoprotein B-100 OS=Homo sapiens GN=APOB - [APOB_HUMAN]
E1A689	Mutant Apo B 100 OS=Homo sapiens - [E1A689_HUMAN]
P02730	Band 3 anion transport protein OS=Homo sapiens GN=SLC4A1 - [B3AT_HUMAN]
P68871	Hemoglobin subunit beta OS=Homo sapiens GN=HBB - [HBB_HUMAN]
P69905	Hemoglobin subunit alpha OS=Homo sapiens GN=HBA1 - [HBA_HUMAN]
P27105	Erythrocyte band 7 integral membrane protein OS=Homo sapiens GN=STOM - [STOM_HUMAN]
P02768-1	Isoform 1 of Serum albumin OS=Homo sapiens GN=ALB - [ALBU_HUMAN]
A6NBZ8	Uncharacterized protein OS=Homo sapiens GN=ALB - [A6NBZ8_HUMAN]
P01024	Complement C3 OS=Homo sapiens GN=C3 - [CO3_HUMAN]
P02042	Hemoglobin subunit delta OS=Homo sapiens GN=HBD - [HBD_HUMAN]
P04264	Keratin, type II cytoskeletal 1 OS=Homo sapiens GN=KRT1 - [K2C1_HUMAN]
P01023	Alpha-2-macroglobulin OS=Homo sapiens GN=A2M - [A2MG_HUMAN]
P16157-10	Isoform Er9 of Ankyrin-1 OS=Homo sapiens GN=ANK1 - [ANK1_HUMAN]
P13645	Keratin, type I cytoskeletal 10 OS=Homo sapiens GN=KRT10 - [K1C10_HUMAN]
P01009-1	Isoform 1 of Alpha-1-antitrypsin OS=Homo sapiens GN=SERPINA1 - [A1AT_HUMAN]
P35908	Keratin, type II cytoskeletal 2 epidermal OS=Homo sapiens GN=KRT2 - [K22E_HUMAN]
D3DRR6	Inter-alpha (Globulin) inhibitor H2, isoform CRA_a OS=Homo sapiens GN=ITIH2 - [D3DRR6_HUMAN]
B4E310	cDNA FLJ53133, highly similar to Erythrocyte band 7 integral membrane protein OS=Homo sapiens - [B4E310_HUMAN]
P11166	Solute carrier family 2, facilitated glucose transporter member 1 OS=Homo sapiens GN=SLC2A1 - [GTR1_HUMAN]
P02751-14	Isoform 14 of Fibronectin OS=Homo sapiens GN=FN1 - [FINC_HUMAN]
P00915	Carbonic anhydrase 1 OS=Homo sapiens GN=CA1 - [CAH1_HUMAN]
P11171-2	Isoform 2 of Protein 4.1 OS=Homo sapiens GN=EPB41 - [41_HUMAN]
Q59F12	Protein 4.1 variant (Fragment) OS=Homo sapiens - [Q59F12_HUMAN]
P01871-1	Isoform 1 of Ig mu chain C region OS=Homo sapiens GN=IGHM - [IGHM_HUMAN]
Q4KKX0	EPB42 protein OS=Homo sapiens GN=EPB42 - [Q4KKX0_HUMAN]
P02549-1	Isoform 1 of Spectrin alpha chain, erythrocyte OS=Homo sapiens GN=SPTA1 - [SPTA1_HUMAN]
P35527	Keratin, type I cytoskeletal 9 OS=Homo sapiens GN=KRT9 - [K1C9_HUMAN]
Q86TT1	Full-length cDNA clone CS0DD006YL02 of Neuroblastoma of Homo sapiens (human) OS=Homo sapiens - [Q86TT1_HUMAN]
B7Z549	cDNA FLJ56821, highly similar to Inter-alpha-trypsin inhibitor heavy chain H1 OS=Homo sapiens - [B7Z549_HUMAN]
B0UZ85	Complement component 4B (Childo blood group) OS=Homo sapiens GN=C4B - [B0UZ85_HUMAN]
Q5JNX2	Complement component 4A (Rodgers blood group) OS=Homo sapiens GN=C4A - [Q5JNX2_HUMAN]
Q14624-1	Isoform 1 of Inter-alpha-trypsin inhibitor heavy chain H4 OS=Homo sapiens GN=ITIH4 - [ITIH4_HUMAN]
B7ZKJ8	ITIH4 protein OS=Homo sapiens GN=ITIH4 - [B7ZKJ8_HUMAN]
P02647	Apolipoprotein A-I OS=Homo sapiens GN=APOA1 - [APOA1_HUMAN]
P00738	Haptoglobin OS=Homo sapiens GN=HP - [HPT_HUMAN]
E9PGN5	Uncharacterized protein OS=Homo sapiens GN=ITIH4 - [E9PGN5_HUMAN]
Q6MZQ6	Putative uncharacterized protein DKFZp686G11190 OS=Homo sapiens GN=DKFZp686G11190 - [Q6MZQ6_HUMAN]
P04040	Catalase OS=Homo sapiens GN=CAT - [CATA_HUMAN]
Q7Z351	Putative uncharacterized protein DKFZp686N02209 OS=Homo sapiens GN=DKFZp686N02209 - [Q7Z351_HUMAN]
Q6N095	Putative uncharacterized protein DKFZp686K03196 OS=Homo sapiens GN=DKFZp686K03196 - [Q6N095_HUMAN]
P11277-1	Isoform 1 of Spectrin beta chain, erythrocyte OS=Homo sapiens GN=SPTB - [SPTB1_HUMAN]
P55072	Transitional endoplasmic reticulum ATPase OS=Homo sapiens GN=VCP - [TERA_HUMAN]
P04196	Histidine-rich glycoprotein OS=Homo sapiens GN=HRG - [HRG_HUMAN]
Q8NF17	FLJ00385 protein (Fragment) OS=Homo sapiens GN=FLJ00385 - [Q8NF17_HUMAN]
P02533	Keratin, type I cytoskeletal 14 OS=Homo sapiens GN=KRT14 - [K1C14_HUMAN]
B4DTK1	cDNA FLJ53292, highly similar to Homo sapiens fibronectin 1 (FN1), transcript variant 5, mRNA OS=Homo sapiens - [B4DTK1_HUMAN]
P04220	Ig mu heavy chain disease protein OS=Homo sapiens - [MUCB_HUMAN]
Q0KKI6	Immunoblobulin light chain (Fragment) OS=Homo sapiens - [Q0KKI6_HUMAN]
P01031	Complement C5 OS=Homo sapiens GN=C5 - [CO5_HUMAN]
Q6P5S8	IGK@ protein OS=Homo sapiens GN=IGK@ - [Q6P5S8_HUMAN]
P08779	Keratin, type I cytoskeletal 16 OS=Homo sapiens GN=KRT16 - [K1C16_HUMAN]
Q8NEJ1	Putative uncharacterized protein OS=Homo sapiens - [Q8NEJ1_HUMAN]
Q6N093	Putative uncharacterized protein DKFZp686I04196 (Fragment) OS=Homo sapiens GN=DKFZp686I04196 - [Q6N093_HUMAN]
Q6PIQ7	IGL@ protein OS=Homo sapiens GN=IGL@ - [Q6PIQ7_HUMAN]
Q7Z2U7	Putative uncharacterized protein OS=Homo sapiens - [Q7Z2U7_HUMAN]
O75955	Flotillin-1 OS=Homo sapiens GN=FLOT1 - [FLOT1_HUMAN]
A2NUT2	Lambda-chain (AA -20 to 215) OS=Homo sapiens - [A2NUT2_HUMAN]
Q5FWF9	IGL@ protein OS=Homo sapiens GN=IGL@ - [Q5FWF9_HUMAN]
P01011-1	Isoform 1 of Alpha-1-antichymotrypsin OS=Homo sapiens GN=SERPINA3 - [AACT_HUMAN]
Q86YQ1	Hemoglobin alpha-2 (Fragment) OS=Homo sapiens GN=HBA2 - [Q86YQ1_HUMAN]
B4E1Z4	cDNA FLJ55673, highly similar to Complement factor B (EC 3.4.21.47) OS=Homo sapiens - [B4E1Z4_HUMAN]
Q8NCL6	cDNA FLJ90170 fis, clone MAMMA1000370, highly similar to Ig alpha-1 chain C region OS=Homo sapiens - [Q8NCL6_HUMAN]
P32119	Peroxiredoxin-2 OS=Homo sapiens GN=PRDX2 - [PRDX2_HUMAN]
P08519	Apolipoprotein(a) OS=Homo sapiens GN=LPA - [APOA_HUMAN]
P69891	Hemoglobin subunit gamma-1 OS=Homo sapiens GN=HBG1 - [HBG1_HUMAN]
D3GKD9	G-gamma globin Paulinia variant OS=Homo sapiens GN=HBG2 - [D3GKD9_HUMAN]
B7Z8B6	cDNA FLJ54395, highly similar to Inter-alpha-trypsin inhibitor heavy chain H1 OS=Homo sapiens - [B7Z8B6_HUMAN]
P13647	Keratin, type II cytoskeletal 5 OS=Homo sapiens GN=KRT5 - [K2C5_HUMAN]
P06396-1	Isoform 1 of Gelsolin OS=Homo sapiens GN=GSN - [GELS_HUMAN]
B8Q182	Glycophorin A OS=Homo sapiens GN=GYPA - [B8Q182_HUMAN]
Q6ZW64	cDNA FLJ41552 fis, clone COLON2004478, highly similar to Protein Tro alpha1 H,myeloma OS=Homo sapiens - [Q6ZW64_HUMAN]
B4DRR0	cDNA FLJ53910, highly similar to Keratin, type II cytoskeletal 6A OS=Homo sapiens - [B4DRR0_HUMAN]
P02649	Apolipoprotein E OS=Homo sapiens GN=APOE - [APOE_HUMAN]
P04406	Glyceraldehyde-3-phosphate dehydrogenase OS=Homo sapiens GN=GAPDH - [G3P_HUMAN]
Q14254	Flotillin-2 OS=Homo sapiens GN=FLOT2 - [FLOT2_HUMAN]
Q6MZX7	Putative uncharacterized protein DKFZp686M24218 OS=Homo sapiens GN=DKFZp686M24218 - [Q6MZX7_HUMAN]
P20742-1	Isoform 1 of Pregnancy zone protein OS=Homo sapiens GN=PZP - [PZP_HUMAN]
P04003	C4b-binding protein alpha chain OS=Homo sapiens GN=C4BPA - [C4BPA_HUMAN]
P08603-1	Isoform 1 of Complement factor H OS=Homo sapiens GN=CFH - [CFAH_HUMAN]
B7Z5V1	cDNA FLJ55934, highly similar to Gelsolin OS=Homo sapiens - [B7Z5V1_HUMAN]
P04217-1	Isoform 1 of Alpha-1B-glycoprotein OS=Homo sapiens GN=A1BG - [A1BG_HUMAN]
Q00013	55 kDa erythrocyte membrane protein OS=Homo sapiens GN=MPP1 - [EM55_HUMAN]
B4DKV4	cDNA FLJ60647, highly similar to Keratin, type II cytoskeletal 6B OS=Homo sapiens - [B4DKV4_HUMAN]
Q9NPP6	Immunoglobulin heavy chain variant (Fragment) OS=Homo sapiens - [Q9NPP6_HUMAN]
P00918	Carbonic anhydrase 2 OS=Homo sapiens GN=CA2 - [CAH2_HUMAN]
P00739-1	Isoform 1 of Haptoglobin-related protein OS=Homo sapiens GN=HPR - [HPTR_HUMAN]
P10909-1	Isoform 1 of Clusterin OS=Homo sapiens GN=CLU - [CLUS_HUMAN]
P06727	Apolipoprotein A-IV OS=Homo sapiens GN=APOA4 - [APOA4_HUMAN]
P02787	Serotransferrin OS=Homo sapiens GN=TF - [TRFE_HUMAN]
P60709	Actin, cytoplasmic 1 OS=Homo sapiens GN=ACTB - [ACTB_HUMAN]
Q04695	Keratin, type I cytoskeletal 17 OS=Homo sapiens GN=KRT17 - [K1C17_HUMAN]
Q7Z794	Keratin, type II cytoskeletal 1b OS=Homo sapiens GN=KRT77 - [K2C1B_HUMAN]
P00747	Plasminogen OS=Homo sapiens GN=PLG - [PLMN_HUMAN]
P00558	Phosphoglycerate kinase 1 OS=Homo sapiens GN=PGK1 - [PGK1_HUMAN]
P02747	Complement C1q subcomponent subunit C OS=Homo sapiens GN=C1QC - [C1QC_HUMAN]
Q6DHW4	Putative uncharacterized protein OS=Homo sapiens - [Q6DHW4_HUMAN]
Q99808	Equilibrative nucleoside transporter 1 OS=Homo sapiens GN=SLC29A1 - [S29A1_HUMAN]
P27169	Serum paraoxonase/arylesterase 1 OS=Homo sapiens GN=PON1 - [PON1_HUMAN]
P30043	Flavin reductase OS=Homo sapiens GN=BLVRB - [BLVRB_HUMAN]
O95678	Keratin, type II cytoskeletal 75 OS=Homo sapiens GN=KRT75 - [K2C75_HUMAN]
P01008	Antithrombin-III OS=Homo sapiens GN=SERPINC1 - [ANT3_HUMAN]
P53396	ATP-citrate synthase OS=Homo sapiens GN=ACLY - [ACLY_HUMAN]
P50395	Rab GDP dissociation inhibitor beta OS=Homo sapiens GN=GDI2 - [GDIB_HUMAN]
Q5XKE5	Keratin, type II cytoskeletal 79 OS=Homo sapiens GN=KRT79 - [K2C79_HUMAN]
P07195	L-lactate dehydrogenase B chain OS=Homo sapiens GN=LDHB - [LDHB_HUMAN]
B4DT77	cDNA FLJ54149, highly similar to Annexin A7 OS=Homo sapiens - [B4DT77_HUMAN]
Q13228-1	Isoform 1 of Selenium-binding protein 1 OS=Homo sapiens GN=SELENBP1 - [SBP1_HUMAN]
P02748	Complement component C9 OS=Homo sapiens GN=C9 - [CO9_HUMAN]
P68032	Actin, alpha cardiac muscle 1 OS=Homo sapiens GN=ACTC1 - [ACTC_HUMAN]
P04075	Fructose-bisphosphate aldolase A OS=Homo sapiens GN=ALDOA - [ALDOA_HUMAN]
Q9P1C5	PRO2769 OS=Homo sapiens - [Q9P1C5_HUMAN]
B4E285	cDNA FLJ59815, highly similar to Stomatin-like protein 3 OS=Homo sapiens - [B4E285_HUMAN]
P02652	Apolipoprotein A-II OS=Homo sapiens GN=APOA2 - [APOA2_HUMAN]
P02760	Protein AMBP OS=Homo sapiens GN=AMBP - [AMBP_HUMAN]
P0CG47	Polyubiquitin-B OS=Homo sapiens GN=UBB - [UBB_HUMAN]
C4AM86	Uncharacterized protein OS=Homo sapiens GN=KRT35 - [C4AM86_HUMAN]
P18577-11	Isoform 8a of Blood group Rh(CE) polypeptide OS=Homo sapiens GN=RHCE - [RHCE_HUMAN]
P00734	Prothrombin OS=Homo sapiens GN=F2 - [THRB_HUMAN]
B4E1H2	cDNA FLJ58564, highly similar to Plasma protease C1 inhibitor OS=Homo sapiens - [B4E1H2_HUMAN]
C9JX84	Uncharacterized protein OS=Homo sapiens GN=ITIH3 - [C9JX84_HUMAN]
P02746	Complement C1q subcomponent subunit B OS=Homo sapiens GN=C1QB - [C1QB_HUMAN]
Q5CZH9	Putative uncharacterized protein DKFZp686I225 OS=Homo sapiens GN=DKFZp686I225 - [Q5CZH9_HUMAN]
A2KBC2	Anti-(ED-B) scFV (Fragment) OS=Homo sapiens - [A2KBC2_HUMAN]
P02790	Hemopexin OS=Homo sapiens GN=HPX - [HEMO_HUMAN]
A0M8Q6	Ig lambda-7 chain C region OS=Homo sapiens GN=IGLC7 - [LAC7_HUMAN]
O76013-2	Isoform 2 of Keratin, type I cuticular Ha6 OS=Homo sapiens GN=KRT36 - [KRT36_HUMAN]
P11142-1	Isoform 1 of Heat shock cognate 71 kDa protein OS=Homo sapiens GN=HSPA8 - [HSP7C_HUMAN]
P04004	Vitronectin OS=Homo sapiens GN=VTN - [VTNC_HUMAN]
E9PQI5	Uncharacterized protein OS=Homo sapiens GN=CHMP4A - [E9PQI5_HUMAN]
P05546	Heparin cofactor 2 OS=Homo sapiens GN=SERPIND1 - [HEP2_HUMAN]
Q65ZC9	Single-chain Fv (Fragment) OS=Homo sapiens GN=scFv - [Q65ZC9_HUMAN]
P04921-2	Isoform Glycophorin-D of Glycophorin-C OS=Homo sapiens GN=GYPC - [GLPC_HUMAN]
P30041	Peroxiredoxin-6 OS=Homo sapiens GN=PRDX6 - [PRDX6_HUMAN]
P06733-1	Isoform alpha-enolase of Alpha-enolase OS=Homo sapiens GN=ENO1 - [ENOA_HUMAN]
P13671	Complement component C6 OS=Homo sapiens GN=C6 - [CO6_HUMAN]
P08514-2	Isoform 2 of Integrin alpha-IIb OS=Homo sapiens GN=ITGA2B - [ITA2B_HUMAN]
P78385	Keratin, type II cuticular Hb3 OS=Homo sapiens GN=KRT83 - [KRT83_HUMAN]
P00450	Ceruloplasmin OS=Homo sapiens GN=CP - [CERU_HUMAN]
P07738	Bisphosphoglycerate mutase OS=Homo sapiens GN=BPGM - [PMGE_HUMAN]
B4DPN0	cDNA FLJ51265, moderately similar to Beta-2-glycoprotein 1 (Beta-2-glycoprotein I) OS=Homo sapiens - [B4DPN0_HUMAN]
Q8NHG7	Small VCP/p97-interacting protein OS=Homo sapiens GN=SVIP - [SVIP_HUMAN]
C9IZA5	Uncharacterized protein OS=Homo sapiens GN=VCP - [C9IZA5_HUMAN]
P22314	Ubiquitin-like modifier-activating enzyme 1 OS=Homo sapiens GN=UBA1 - [UBA1_HUMAN]
P09871	Complement C1s subcomponent OS=Homo sapiens GN=C1S - [C1S_HUMAN]
Q9Y509	VH3 protein (Fragment) OS=Homo sapiens GN=VH3 - [Q9Y509_HUMAN]
Q08722-2	Isoform OA3-293 of Leukocyte surface antigen CD47 OS=Homo sapiens GN=CD47 - [CD47_HUMAN]
Q06830	Peroxiredoxin-1 OS=Homo sapiens GN=PRDX1 - [PRDX1_HUMAN]
C9JGQ9	Uncharacterized protein OS=Homo sapiens GN=ACHE - [C9JGQ9_HUMAN]
P01019	Angiotensinogen OS=Homo sapiens GN=AGT - [ANGT_HUMAN]
P02656	Apolipoprotein C-III OS=Homo sapiens GN=APOC3 - [APOC3_HUMAN]
P36955	Pigment epithelium-derived factor OS=Homo sapiens GN=SERPINF1 - [PEDF_HUMAN]
Q86VP6-1	Isoform 1 of Cullin-associated NEDD8-dissociated protein 1 OS=Homo sapiens GN=CAND1 - [CAND1_HUMAN]
E9PF24	Uncharacterized protein OS=Homo sapiens GN=APOL1 - [E9PF24_HUMAN]
Q6S8J3-1	Isoform 1 of POTE ankyrin domain family member E OS=Homo sapiens GN=POTEE - [POTEE_HUMAN]
B4E1I8	cDNA FLJ54228, highly similar to Leucine-rich alpha-2-glycoprotein OS=Homo sapiens - [B4E1I8_HUMAN]
Q8N7G1	cDNA FLJ25678 fis, clone TST04067, highly similar to PURINE NUCLEOSIDE PHOSPHORYLASE (EC 2.4.2.1) OS=Homo sapiens - [Q8N7G1_HUMAN]
O43866	CD5 antigen-like OS=Homo sapiens GN=CD5L - [CD5L_HUMAN]
Q9Y4D1-2	Isoform 2 of Disheveled-associated activator of morphogenesis 1 OS=Homo sapiens GN=DAAM1 - [DAAM1_HUMAN]
P08697	Alpha-2-antiplasmin OS=Homo sapiens GN=SERPINF2 - [A2AP_HUMAN]
P05090	Apolipoprotein D OS=Homo sapiens GN=APOD - [APOD_HUMAN]
Q9H0U4	Ras-related protein Rab-1B OS=Homo sapiens GN=RAB1B - [RAB1B_HUMAN]
Q9NSB4	Keratin, type II cuticular Hb2 OS=Homo sapiens GN=KRT82 - [KRT82_HUMAN]
P62826	GTP-binding nuclear protein Ran OS=Homo sapiens GN=RAN - [RAN_HUMAN]
P60174-1	Isoform 1 of Triosephosphate isomerase OS=Homo sapiens GN=TPI1 - [TPIS_HUMAN]
P18135	Ig kappa chain V-III region HAH OS=Homo sapiens - [KV312_HUMAN]
P01622	Ig kappa chain V-III region Ti OS=Homo sapiens - [KV304_HUMAN]
P01625	Ig kappa chain V-IV region Len OS=Homo sapiens - [KV402_HUMAN]
E9PHY5	Uncharacterized protein OS=Homo sapiens GN=EPB41L2 - [E9PHY5_HUMAN]
Q9Y265-1	Isoform 1 of RuvB-like 1 OS=Homo sapiens GN=RUVBL1 - [RUVB1_HUMAN]
P61225	Ras-related protein Rap-2b OS=Homo sapiens GN=RAP2B - [RAP2B_HUMAN]
P63092-3	Isoform 3 of Guanine nucleotide-binding protein G(s) subunit alpha isoforms short OS=Homo sapiens GN=GNAS - [GNAS2_HUMAN]
P48426	Phosphatidylinositol-5-phosphate 4-kinase type-2 alpha OS=Homo sapiens GN=PIP4K2A - [PI42A_HUMAN]
P08754	Guanine nucleotide-binding protein G(k) subunit alpha OS=Homo sapiens GN=GNAI3 - [GNAI3_HUMAN]
P09543-2	Isoform CNPI of 2',3'-cyclic-nucleotide 3'-phosphodiesterase OS=Homo sapiens GN=CNP - [CN37_HUMAN]
P07357	Complement component C8 alpha chain OS=Homo sapiens GN=C8A - [CO8A_HUMAN]
B4DPP8	cDNA FLJ53075, highly similar to Kininogen-1 OS=Homo sapiens - [B4DPP8_HUMAN]
P60953-2	Isoform 2 of Cell division control protein 42 homolog OS=Homo sapiens GN=CDC42 - [CDC42_HUMAN]
P35613-2	Isoform 2 of Basigin OS=Homo sapiens GN=BSG - [BASI_HUMAN]
Q65ZC8	Single-chain Fv (Fragment) OS=Homo sapiens GN=scFv - [Q65ZC8_HUMAN]
A2J1M2	Rheumatoid factor RF-IP9 (Fragment) OS=Homo sapiens - [A2J1M2_HUMAN]
P34931	Heat shock 70 kDa protein 1-like OS=Homo sapiens GN=HSPA1L - [HS71L_HUMAN]
B4E3B6	cDNA FLJ54408, highly similar to Heat shock 70 kDa protein 1 OS=Homo sapiens - [B4E3B6_HUMAN]
B7Z3I9	Delta-aminolevulinic acid dehydratase OS=Homo sapiens - [B7Z3I9_HUMAN]
B7Z7N3	cDNA FLJ51392, highly similar to Keratin, type II cuticular Hb5 OS=Homo sapiens - [B7Z7N3_HUMAN]
A2NYQ9	Anti-folate binding protein (Fragment) OS=Homo sapiens GN=HuVH8B VH - [A2NYQ9_HUMAN]
P26038	Moesin OS=Homo sapiens GN=MSN - [MOES_HUMAN]
P50502	Hsc70-interacting protein OS=Homo sapiens GN=ST13 - [F10A1_HUMAN]
P62879	Guanine nucleotide-binding protein G(I)/G(S)/G(T) subunit beta-2 OS=Homo sapiens GN=GNB2 - [GBB2_HUMAN]
Q9UQ80	Proliferation-associated protein 2G4 OS=Homo sapiens GN=PA2G4 - [PA2G4_HUMAN]
E9PNW4	Uncharacterized protein OS=Homo sapiens GN=CD59 - [E9PNW4_HUMAN]
B7Z550	Complement component 8, beta polypeptide, isoform CRA_b OS=Homo sapiens GN=C8B - [B7Z550_HUMAN]
P19256-2	Isoform 2 of Lymphocyte function-associated antigen 3 OS=Homo sapiens GN=CD58 - [LFA3_HUMAN]
P04899-1	Isoform 1 of Guanine nucleotide-binding protein G(i) subunit alpha-2 OS=Homo sapiens GN=GNAI2 - [GNAI2_HUMAN]
P29622	Kallistatin OS=Homo sapiens GN=SERPINA4 - [KAIN_HUMAN]
A2NB45	Cold agglutinin FS-1 L-chain (Fragment) OS=Homo sapiens - [A2NB45_HUMAN]
A0N5G5	Rheumatoid factor D5 light chain (Fragment) OS=Homo sapiens GN=V<kappa>3 - [A0N5G5_HUMAN]
Q5TDH0-1	Isoform 1 of Protein DDI1 homolog 2 OS=Homo sapiens GN=DDI2 - [DDI2_HUMAN]
P63000-1	Isoform A of Ras-related C3 botulinum toxin substrate 1 OS=Homo sapiens GN=RAC1 - [RAC1_HUMAN]
P62873	Guanine nucleotide-binding protein G(I)/G(S)/G(T) subunit beta-1 OS=Homo sapiens GN=GNB1 - [GBB1_HUMAN]
Q5NV90	V2-17 protein (Fragment) OS=Homo sapiens GN=IGLV3-25 - [Q5NV90_HUMAN]
Q9NSB2	Keratin, type II cuticular Hb4 OS=Homo sapiens GN=KRT84 - [KRT84_HUMAN]
A0N5G1	Rheumatoid factor C6 light chain (Fragment) OS=Homo sapiens GN=V<kappa>1 - [A0N5G1_HUMAN]
P02765	Alpha-2-HS-glycoprotein OS=Homo sapiens GN=AHSG - [FETUA_HUMAN]
P37837	Transaldolase OS=Homo sapiens GN=TALDO1 - [TALDO_HUMAN]
Q9Y230	RuvB-like 2 OS=Homo sapiens GN=RUVBL2 - [RUVB2_HUMAN]
P50895	Basal cell adhesion molecule OS=Homo sapiens GN=BCAM - [BCAM_HUMAN]
Q9HCC1	Single chain Fv (Fragment) OS=Homo sapiens - [Q9HCC1_HUMAN]
P00352	Retinal dehydrogenase 1 OS=Homo sapiens GN=ALDH1A1 - [AL1A1_HUMAN]
P62820-1	Isoform 1 of Ras-related protein Rab-1A OS=Homo sapiens GN=RAB1A - [RAB1A_HUMAN]
Q9NP58-4	Isoform 2 of ATP-binding cassette sub-family B member 6, mitochondrial OS=Homo sapiens GN=ABCB6 - [ABCB6_HUMAN]
Q0ZCJ4	Immunglobulin heavy chain variable region (Fragment) OS=Homo sapiens - [Q0ZCJ4_HUMAN]
P62937	Peptidyl-prolyl cis-trans isomerase A OS=Homo sapiens GN=PPIA - [PPIA_HUMAN]
P61026	Ras-related protein Rab-10 OS=Homo sapiens GN=RAB10 - [RAB10_HUMAN]
B4DWD7	cDNA FLJ56257, highly similar to Homo sapiens cytochrome b reductase 1 (CYBRD1), mRNA OS=Homo sapiens - [B4DWD7_HUMAN]
A2J1N2	Rheumatoid factor RF-IP18 (Fragment) OS=Homo sapiens - [A2J1N2_HUMAN]
A6NJA2	Ubiquitin carboxyl-terminal hydrolase OS=Homo sapiens GN=USP14 - [A6NJA2_HUMAN]
P13489	Ribonuclease inhibitor OS=Homo sapiens GN=RNH1 - [RINI_HUMAN]
Q9NTK5-1	Isoform 1 of Obg-like ATPase 1 OS=Homo sapiens GN=OLA1 - [OLA1_HUMAN]
Q9HAV0	Guanine nucleotide-binding protein subunit beta-4 OS=Homo sapiens GN=GNB4 - [GBB4_HUMAN]
B4DPF5	cDNA FLJ50602, highly similar to Aquaporin-1 OS=Homo sapiens - [B4DPF5_HUMAN]
P15169	Carboxypeptidase N catalytic chain OS=Homo sapiens GN=CPN1 - [CBPN_HUMAN]
P02786	Transferrin receptor protein 1 OS=Homo sapiens GN=TFRC - [TFR1_HUMAN]
P80748	Ig lambda chain V-III region LOI OS=Homo sapiens - [LV302_HUMAN]
P06312	Ig kappa chain V-IV region (Fragment) OS=Homo sapiens GN=IGKV4-1 - [KV401_HUMAN]
Q9UL88	Myosin-reactive immunoglobulin heavy chain variable region (Fragment) OS=Homo sapiens - [Q9UL88_HUMAN]
Q562R1	Beta-actin-like protein 2 OS=Homo sapiens GN=ACTBL2 - [ACTBL_HUMAN]
P48741	Putative heat shock 70 kDa protein 7 OS=Homo sapiens GN=HSPA7 - [HSP77_HUMAN]
O75695	Protein XRP2 OS=Homo sapiens GN=RP2 - [XRP2_HUMAN]
O43633	Charged multivesicular body protein 2a OS=Homo sapiens GN=CHMP2A - [CHM2A_HUMAN]
P40925	Malate dehydrogenase, cytoplasmic OS=Homo sapiens GN=MDH1 - [MDHC_HUMAN]
B4DN59	cDNA FLJ52702, highly similar to Homo sapiens CD44 antigen (homing function and Indian blood group system) (CD44), transcript variant 4, mRNA OS=Homo sapiens - [B4DN59_HUMAN]
P00568	Adenylate kinase isoenzyme 1 OS=Homo sapiens GN=AK1 - [KAD1_HUMAN]
P35858	Insulin-like growth factor-binding protein complex acid labile subunit OS=Homo sapiens GN=IGFALS - [ALS_HUMAN]
P62805	Histone H4 OS=Homo sapiens GN=HIST1H4A - [H4_HUMAN]
E9PAX7	Uncharacterized protein OS=Homo sapiens GN=C11orf49 - [E9PAX7_HUMAN]
O75636-1	Isoform 1 of Ficolin-3 OS=Homo sapiens GN=FCN3 - [FCN3_HUMAN]
P02745	Complement C1q subcomponent subunit A OS=Homo sapiens GN=C1QA - [C1QA_HUMAN]
P35241	Radixin OS=Homo sapiens GN=RDX - [RADI_HUMAN]
P00338-1	Isoform 1 of L-lactate dehydrogenase A chain OS=Homo sapiens GN=LDHA - [LDHA_HUMAN]
Q04656-5	Isoform 5 of Copper-transporting ATPase 1 OS=Homo sapiens GN=ATP7A - [ATP7A_HUMAN]
P08185	Corticosteroid-binding globulin OS=Homo sapiens GN=SERPINA6 - [CBG_HUMAN]
B6EDE2	Epididymis luminal protein 180 (Fragment) OS=Homo sapiens GN=HEL180 - [B6EDE2_HUMAN]
D6RF35	Uncharacterized protein OS=Homo sapiens GN=GC - [D6RF35_HUMAN]
P31946-2	Isoform Short of 14-3-3 protein beta/alpha OS=Homo sapiens GN=YWHAB - [1433B_HUMAN]
P63104	14-3-3 protein zeta/delta OS=Homo sapiens GN=YWHAZ - [1433Z_HUMAN]
P17174	Aspartate aminotransferase, cytoplasmic OS=Homo sapiens GN=GOT1 - [AATC_HUMAN]
Q99536	Synaptic vesicle membrane protein VAT-1 homolog OS=Homo sapiens GN=VAT1 - [VAT1_HUMAN]
P01116-2	Isoform 2B of GTPase KRas OS=Homo sapiens GN=KRAS - [RASK_HUMAN]
B4DQI8	cDNA FLJ51696, highly similar to Ras-related protein Rap-1b OS=Homo sapiens - [B4DQI8_HUMAN]
P62834	Ras-related protein Rap-1A OS=Homo sapiens GN=RAP1A - [RAP1A_HUMAN]
P07477	Trypsin-1 OS=Homo sapiens GN=PRSS1 - [TRY1_HUMAN]
A6XMV9	Protease serine 2 preproprotein OS=Homo sapiens - [A6XMV9_HUMAN]
P61006	Ras-related protein Rab-8A OS=Homo sapiens GN=RAB8A - [RAB8A_HUMAN]
A8K5J8	cDNA FLJ75066, highly similar to Homo sapiens complement component 1, r subcomponent (C1R), mRNA OS=Homo sapiens - [A8K5J8_HUMAN]
P07360	Complement component C8 gamma chain OS=Homo sapiens GN=C8G - [CO8G_HUMAN]
Q13630	GDP-L-fucose synthase OS=Homo sapiens GN=TSTA3 - [FCL_HUMAN]
P61020	Ras-related protein Rab-5B OS=Homo sapiens GN=RAB5B - [RAB5B_HUMAN]
Q9UL72	Myosin-reactive immunoglobulin heavy chain variable region (Fragment) OS=Homo sapiens - [Q9UL72_HUMAN]
Q96F85-2	Isoform 2 of CB1 cannabinoid receptor-interacting protein 1 OS=Homo sapiens GN=CNRIP1 - [CNRP1_HUMAN]
P62258-1	Isoform 1 of 14-3-3 protein epsilon OS=Homo sapiens GN=YWHAE - [1433E_HUMAN]
P14923	Junction plakoglobin OS=Homo sapiens GN=JUP - [PLAK_HUMAN]
E9PSH2	Uncharacterized protein OS=Homo sapiens GN=CD55 - [E9PSH2_HUMAN]
P53990-2	Isoform 2 of IST1 homolog OS=Homo sapiens GN=KIAA0174 - [IST1_HUMAN]
P17927	Complement receptor type 1 OS=Homo sapiens GN=CR1 - [CR1_HUMAN]
B4DDJ2	cDNA FLJ59459, highly similar to WW domain-binding protein 2 OS=Homo sapiens - [B4DDJ2_HUMAN]
Q92930	Ras-related protein Rab-8B OS=Homo sapiens GN=RAB8B - [RAB8B_HUMAN]
Q9NP59	Solute carrier family 40 member 1 OS=Homo sapiens GN=SLC40A1 - [S40A1_HUMAN]
P30626	Sorcin OS=Homo sapiens GN=SRI - [SORCN_HUMAN]
P06681	Complement C2 OS=Homo sapiens GN=C2 - [CO2_HUMAN]
P48740-1	Isoform 1 of Mannan-binding lectin serine protease 1 OS=Homo sapiens GN=MASP1 - [MASP1_HUMAN]
A2J1N0	Rheumatoid factor RF-IP14 (Fragment) OS=Homo sapiens - [A2J1N0_HUMAN]
P01769	Ig heavy chain V-III region GA OS=Homo sapiens - [HV308_HUMAN]
O95747	Serine/threonine-protein kinase OSR1 OS=Homo sapiens GN=OXSR1 - [OXSR1_HUMAN]
P07205	Phosphoglycerate kinase 2 OS=Homo sapiens GN=PGK2 - [PGK2_HUMAN]
Q15286	Ras-related protein Rab-35 OS=Homo sapiens GN=RAB35 - [RAB35_HUMAN]
Q9H4G4	Golgi-associated plant pathogenesis-related protein 1 OS=Homo sapiens GN=GLIPR2 - [GAPR1_HUMAN]
Q8WUM4	Programmed cell death 6-interacting protein OS=Homo sapiens GN=PDCD6IP - [PDC6I_HUMAN]
B4DGR3	cDNA FLJ54349, highly similar to Vesicle-fusing ATPase (EC 3.6.4.6) OS=Homo sapiens - [B4DGR3_HUMAN]
P78417	Glutathione S-transferase omega-1 OS=Homo sapiens GN=GSTO1 - [GSTO1_HUMAN]
A2MYD5	V2-6 protein (Fragment) OS=Homo sapiens GN=V2-6 - [A2MYD5_HUMAN]
A2J423	Anti-Mpl scFv (Fragment) OS=Homo sapiens - [A2J423_HUMAN]
P01880-1	Isoform 1 of Ig delta chain C region OS=Homo sapiens GN=IGHD - [IGHD_HUMAN]
P68104	Elongation factor 1-alpha 1 OS=Homo sapiens GN=EEF1A1 - [EF1A1_HUMAN]
P02743	Serum amyloid P-component OS=Homo sapiens GN=APCS - [SAMP_HUMAN]
P04207	Ig kappa chain V-III region CLL OS=Homo sapiens - [KV308_HUMAN]
P04434	Ig kappa chain V-III region VH (Fragment) OS=Homo sapiens - [KV310_HUMAN]
P61204	ADP-ribosylation factor 3 OS=Homo sapiens GN=ARF3 - [ARF3_HUMAN]
O00159-2	Isoform 2 of Myosin-Ic OS=Homo sapiens GN=MYO1C - [MYO1C_HUMAN]
B4DTE8	cDNA FLJ57588, highly similar to Phospholipid scramblase 1 OS=Homo sapiens - [B4DTE8_HUMAN]
P15153	Ras-related C3 botulinum toxin substrate 2 OS=Homo sapiens GN=RAC2 - [RAC2_HUMAN]
P60842	Eukaryotic initiation factor 4A-I OS=Homo sapiens GN=EIF4A1 - [IF4A1_HUMAN]
P30566-1	Isoform 1 of Adenylosuccinate lyase OS=Homo sapiens GN=ADSL - [PUR8_HUMAN]
P51148	Ras-related protein Rab-5C OS=Homo sapiens GN=RAB5C - [RAB5C_HUMAN]
B4DQJ8	6-phosphogluconate dehydrogenase, decarboxylating OS=Homo sapiens - [B4DQJ8_HUMAN]
P23526	Adenosylhomocysteinase OS=Homo sapiens GN=AHCY - [SAHH_HUMAN]
A8K9A9	cDNA FLJ77744, highly similar to Homo sapiens kallikrein B, plasma (Fletcher factor) 1 (KLKB1), mRNA OS=Homo sapiens - [A8K9A9_HUMAN]
P58876	Histone H2B type 1-D OS=Homo sapiens GN=HIST1H2BD - [H2B1D_HUMAN]
P23527	Histone H2B type 1-O OS=Homo sapiens GN=HIST1H2BO - [H2B1O_HUMAN]
Q9UL83	Myosin-reactive immunoglobulin light chain variable region (Fragment) OS=Homo sapiens - [Q9UL83_HUMAN]
P01591	Immunoglobulin J chain OS=Homo sapiens GN=IGJ - [IGJ_HUMAN]
Q9H2K8	Serine/threonine-protein kinase TAO3 OS=Homo sapiens GN=TAOK3 - [TAOK3_HUMAN]
P23528	Cofilin-1 OS=Homo sapiens GN=CFL1 - [COF1_HUMAN]
Q567Q0	Peptidylprolyl isomerase A (Cyclophilin A) OS=Homo sapiens GN=PPIA - [Q567Q0_HUMAN]
Q9H444	Charged multivesicular body protein 4b OS=Homo sapiens GN=CHMP4B - [CHM4B_HUMAN]
P13798	Acylamino-acid-releasing enzyme OS=Homo sapiens GN=APEH - [ACPH_HUMAN]
Q99497	Protein DJ-1 OS=Homo sapiens GN=PARK7 - [PARK7_HUMAN]
B2RUZ4	Uncharacterized protein LOC388588 OS=Homo sapiens - [YA047_HUMAN]
P10643	Complement component C7 OS=Homo sapiens GN=C7 - [CO7_HUMAN]
P01714	Ig lambda chain V-III region SH OS=Homo sapiens - [LV301_HUMAN]
Q96IY4-1	Isoform 1 of Carboxypeptidase B2 OS=Homo sapiens GN=CPB2 - [CBPB2_HUMAN]
O95445	Apolipoprotein M OS=Homo sapiens GN=APOM - [APOM_HUMAN]
A8K494	cDNA FLJ78440, highly similar to Human lactoferrin OS=Homo sapiens - [A8K494_HUMAN]
A2NJV5	Kappa light chain variable region (Fragment) OS=Homo sapiens GN=IGKV A18 - [A2NJV5_HUMAN]
P01619	Ig kappa chain V-III region B6 OS=Homo sapiens - [KV301_HUMAN]
A2N2G5	VH87-2 protein (Fragment) OS=Homo sapiens GN=VH87-2 - [A2N2G5_HUMAN]
P31947-2	Isoform 2 of 14-3-3 protein sigma OS=Homo sapiens GN=SFN - [1433S_HUMAN]
P04433	Ig kappa chain V-III region VG (Fragment) OS=Homo sapiens - [KV309_HUMAN]
Q9UHG9	Mutant Rh50 glycoprotein OS=Homo sapiens GN=RHAG - [Q9UHG9_HUMAN]
B7Z7D5	cDNA FLJ53110 OS=Homo sapiens - [B7Z7D5_HUMAN]
B3KWI4	cDNA FLJ43122 fis, clone CTONG3003737, highly similar to Leucine-rich repeat-containing protein 15 OS=Homo sapiens - [B3KWI4_HUMAN]
Q9Y617-1	Isoform 1 of Phosphoserine aminotransferase OS=Homo sapiens GN=PSAT1 - [SERC_HUMAN]
P00492	Hypoxanthine-guanine phosphoribosyltransferase OS=Homo sapiens GN=HPRT1 - [HPRT_HUMAN]
O43663-3	Isoform 3 of Protein regulator of cytokinesis 1 OS=Homo sapiens GN=PRC1 - [PRC1_HUMAN]
P54920	Alpha-soluble NSF attachment protein OS=Homo sapiens GN=NAPA - [SNAA_HUMAN]
A6NIW1	CD99 antigen, isoform CRA_b OS=Homo sapiens GN=CD99 - [A6NIW1_HUMAN]
Q68CR8	Protein phosphatase 2A activator, regulatory subunit 4 OS=Homo sapiens GN=DKFZp781M17165 - [Q68CR8_HUMAN]
P22061-1	Isoform 1 of Protein-L-isoaspartate(D-aspartate) O-methyltransferase OS=Homo sapiens GN=PCMT1 - [PIMT_HUMAN]
P00441	Superoxide dismutase [Cu-Zn] OS=Homo sapiens GN=SOD1 - [SODC_HUMAN]
Q14344	Guanine nucleotide-binding protein subunit alpha-13 OS=Homo sapiens GN=GNA13 - [GNA13_HUMAN]
P23634-7	Isoform ZB of Plasma membrane calcium-transporting ATPase 4 OS=Homo sapiens GN=ATP2B4 - [AT2B4_HUMAN]
P22792	Carboxypeptidase N subunit 2 OS=Homo sapiens GN=CPN2 - [CPN2_HUMAN]
P05543	Thyroxine-binding globulin OS=Homo sapiens GN=SERPINA7 - [THBG_HUMAN]
P01597	Ig kappa chain V-I region DEE OS=Homo sapiens - [KV105_HUMAN]
P00742	Coagulation factor X OS=Homo sapiens GN=F10 - [FA10_HUMAN]
Q9UK55	Protein Z-dependent protease inhibitor OS=Homo sapiens GN=SERPINA10 - [ZPI_HUMAN]
Q16775-2	Isoform 2 of Hydroxyacylglutathione hydrolase, mitochondrial OS=Homo sapiens GN=HAGH - [GLO2_HUMAN]
O75326	Semaphorin-7A OS=Homo sapiens GN=SEMA7A - [SEM7A_HUMAN]
E9PDK5	Uncharacterized protein OS=Homo sapiens GN=ANXA11 - [E9PDK5_HUMAN]
B4E3S6	cDNA FLJ58413, highly similar to Complement component C7 OS=Homo sapiens - [B4E3S6_HUMAN]
P43652	Afamin OS=Homo sapiens GN=AFM - [AFAM_HUMAN]
P80108-1	Isoform 1 of Phosphatidylinositol-glycan-specific phospholipase D OS=Homo sapiens GN=GPLD1 - [PHLD_HUMAN]
Q15166	Serum paraoxonase/lactonase 3 OS=Homo sapiens GN=PON3 - [PON3_HUMAN]
Q96PD5-1	Isoform 1 of N-acetylmuramoyl-L-alanine amidase OS=Homo sapiens GN=PGLYRP2 - [PGRP2_HUMAN]
A8CED3	Trypsinogen 5 OS=Homo sapiens GN=PRSS3 - [A8CED3_HUMAN]
P02654	Apolipoprotein C-I OS=Homo sapiens GN=APOC1 - [APOC1_HUMAN]
P02655	Apolipoprotein C-II OS=Homo sapiens GN=APOC2 - [APOC2_HUMAN]
B4E1Q0	cDNA FLJ59603, highly similar to Serine/threonine-protein phosphatase 2A 65 kDa regulatory subunit A alpha isoform OS=Homo sapiens - [B4E1Q0_HUMAN]
P63241-1	Isoform 1 of Eukaryotic translation initiation factor 5A-1 OS=Homo sapiens GN=EIF5A - [IF5A1_HUMAN]
P27348	14-3-3 protein theta OS=Homo sapiens GN=YWHAQ - [1433T_HUMAN]
B5MCC7	Uncharacterized protein OS=Homo sapiens GN=ACP1 - [B5MCC7_HUMAN]
Q9Y5B2	Junction adhesion molecule OS=Homo sapiens - [Q9Y5B2_HUMAN]
P61106	Ras-related protein Rab-14 OS=Homo sapiens GN=RAB14 - [RAB14_HUMAN]
Q9NRQ2	Phospholipid scramblase 4 OS=Homo sapiens GN=PLSCR4 - [PLS4_HUMAN]
B4DUR8	cDNA FLJ57603, highly similar to T-complex protein 1 subunit gamma OS=Homo sapiens - [B4DUR8_HUMAN]
A5D6W7	SEC14L4 protein OS=Homo sapiens GN=SEC14L4 - [A5D6W7_HUMAN]
P28072	Proteasome subunit beta type-6 OS=Homo sapiens GN=PSMB6 - [PSB6_HUMAN]
B4DEM7	cDNA FLJ53379, highly similar to T-complex protein 1 subunit theta OS=Homo sapiens - [B4DEM7_HUMAN]
Q6XQN6-3	Isoform 3 of Nicotinate phosphoribosyltransferase OS=Homo sapiens GN=NAPRT1 - [PNCB_HUMAN]
Q5VW32	BRO1 domain-containing protein BROX OS=Homo sapiens GN=BROX - [BROX_HUMAN]
P06703	Protein S100-A6 OS=Homo sapiens GN=S100A6 - [S10A6_HUMAN]
E7ERY9	Uncharacterized protein OS=Homo sapiens GN=ATP2B1 - [E7ERY9_HUMAN]
A0N7I9	F5-20 (Fragment) OS=Homo sapiens GN=F5-20 - [A0N7I9_HUMAN]
P35542	Serum amyloid A-4 protein OS=Homo sapiens GN=SAA4 - [SAA4_HUMAN]
P01593	Ig kappa chain V-I region AG OS=Homo sapiens - [KV101_HUMAN]
A2MYE1	A30 (Fragment) OS=Homo sapiens - [A2MYE1_HUMAN]
Q8TCF0	LBP protein OS=Homo sapiens GN=LBP - [Q8TCF0_HUMAN]
A2NYV4	Light chain Fab (Fragment) OS=Homo sapiens - [A2NYV4_HUMAN]
Q9BWD1	Acetyl-CoA acetyltransferase, cytosolic OS=Homo sapiens GN=ACAT2 - [THIC_HUMAN]
Q8IZF3	Probable G-protein coupled receptor 115 OS=Homo sapiens GN=GPR115 - [GP115_HUMAN]
Q9ULP9-2	Isoform 2 of TBC1 domain family member 24 OS=Homo sapiens GN=TBC1D24 - [TBC24_HUMAN]
Q96FZ7	Charged multivesicular body protein 6 OS=Homo sapiens GN=CHMP6 - [CHMP6_HUMAN]
Q7KZ85-1	Isoform 1 of Transcription elongation factor SPT6 OS=Homo sapiens GN=SUPT6H - [SPT6H_HUMAN]
Q9UNZ2-1	Isoform 1 of NSFL1 cofactor p47 OS=Homo sapiens GN=NSFL1C - [NSF1C_HUMAN]
Q9UKV8-1	Isoform 1 of Protein argonaute-2 OS=Homo sapiens GN=EIF2C2 - [AGO2_HUMAN]
P07996	Thrombospondin-1 OS=Homo sapiens GN=THBS1 - [TSP1_HUMAN]
P07225	Vitamin K-dependent protein S OS=Homo sapiens GN=PROS1 - [PROS_HUMAN]
Q5NV62	V3-4 protein (Fragment) OS=Homo sapiens GN=IGLV8-61 - [Q5NV62_HUMAN]
Q96SB0	Anti-streptococcal/anti-myosin immunoglobulin lambda light chain variable region (Fragment) OS=Homo sapiens - [Q96SB0_HUMAN]
A2JA16	Anti-mucin1 light chain variable region (Fragment) OS=Homo sapiens - [A2JA16_HUMAN]
A2MYD0	V1-17 protein (Fragment) OS=Homo sapiens GN=V1-17 - [A2MYD0_HUMAN]
P08571	Monocyte differentiation antigen CD14 OS=Homo sapiens GN=CD14 - [CD14_HUMAN]
P01594	Ig kappa chain V-I region AU OS=Homo sapiens - [KV102_HUMAN]
B2R6L0	cDNA, FLJ93005, highly similar to Homo sapiens tubulin, beta polypeptide (TUBB), mRNA OS=Homo sapiens - [B2R6L0_HUMAN]
P01606	Ig kappa chain V-I region OU OS=Homo sapiens - [KV114_HUMAN]
Q9BQE3	Tubulin alpha-1C chain OS=Homo sapiens GN=TUBA1C - [TBA1C_HUMAN]
Q86SJ6-1	Isoform 1 of Desmoglein-4 OS=Homo sapiens GN=DSG4 - [DSG4_HUMAN]
P61088	Ubiquitin-conjugating enzyme E2 N OS=Homo sapiens GN=UBE2N - [UBE2N_HUMAN]
Q8IUE6	Histone H2A type 2-B OS=Homo sapiens GN=HIST2H2AB - [H2A2B_HUMAN]
B4DTN7	cDNA FLJ57198, highly similar to Protein-glutamine gamma-glutamyltransferase 2 (EC 2.3.2.13) OS=Homo sapiens - [B4DTN7_HUMAN]
P04180	Phosphatidylcholine-sterol acyltransferase OS=Homo sapiens GN=LCAT - [LCAT_HUMAN]
B4DM70	cDNA FLJ54451, highly similar to Stress-induced-phosphoprotein 1 OS=Homo sapiens - [B4DM70_HUMAN]
P05106-2	Isoform Beta-3B of Integrin beta-3 OS=Homo sapiens GN=ITGB3 - [ITB3_HUMAN]
Q9NRC6	Spectrin beta chain, brain 4 OS=Homo sapiens GN=SPTBN5 - [SPTN5_HUMAN]
Q13041	P67 OS=Homo sapiens - [Q13041_HUMAN]
E9PCA4	Uncharacterized protein OS=Homo sapiens GN=LGALS3BP - [E9PCA4_HUMAN]
Q13835-2	Isoform 1 of Plakophilin-1 OS=Homo sapiens GN=PKP1 - [PKP1_HUMAN]
A2JA19	Anti-mucin1 light chain variable region (Fragment) OS=Homo sapiens - [A2JA19_HUMAN]
O00233-2	Isoform p27-S of 26S proteasome non-ATPase regulatory subunit 9 OS=Homo sapiens GN=PSMD9 - [PSMD9_HUMAN]
Q8WUT4	Leucine-rich repeat neuronal protein 4 OS=Homo sapiens GN=LRRN4 - [LRRN4_HUMAN]
Q13404-4	Isoform 3 of Ubiquitin-conjugating enzyme E2 variant 1 OS=Homo sapiens GN=UBE2V1 - [UB2V1_HUMAN]
E9PJ99	Uncharacterized protein OS=Homo sapiens GN=TTN - [E9PJ99_HUMAN]
O00299	Chloride intracellular channel protein 1 OS=Homo sapiens GN=CLIC1 - [CLIC1_HUMAN]
B7Z8B1	T-complex protein 1 subunit delta OS=Homo sapiens - [B7Z8B1_HUMAN]
Q96PL5	Erythroid membrane-associated protein OS=Homo sapiens GN=ERMAP - [ERMAP_HUMAN]
D6RD63	Uncharacterized protein OS=Homo sapiens GN=COPS4 - [D6RD63_HUMAN]
B4DXJ9	Proteasome (Prosome, macropain) subunit, alpha type, 6, isoform CRA_a OS=Homo sapiens GN=PSMA6 - [B4DXJ9_HUMAN]
P11021	78 kDa glucose-regulated protein OS=Homo sapiens GN=HSPA5 - [GRP78_HUMAN]
P30086	Phosphatidylethanolamine-binding protein 1 OS=Homo sapiens GN=PEBP1 - [PEBP1_HUMAN]
P35754	Glutaredoxin-1 OS=Homo sapiens GN=GLRX - [GLRX1_HUMAN]
P25786-1	Isoform Short of Proteasome subunit alpha type-1 OS=Homo sapiens GN=PSMA1 - [PSA1_HUMAN]
P07900-1	Isoform 1 of Heat shock protein HSP 90-alpha OS=Homo sapiens GN=HSP90AA1 - [HS90A_HUMAN]
E7EQR6	T-complex protein 1 subunit alpha OS=Homo sapiens GN=TCP1 - [E7EQR6_HUMAN]
B4DKL5	cDNA FLJ51983, highly similar to Phosphoglycerate mutase 1 (EC 5.4.2.1) OS=Homo sapiens - [B4DKL5_HUMAN]
P52907	F-actin-capping protein subunit alpha-1 OS=Homo sapiens GN=CAPZA1 - [CAZA1_HUMAN]
P08397-2	Isoform 2 of Porphobilinogen deaminase OS=Homo sapiens GN=HMBS - [HEM3_HUMAN]
Q9UL25	Ras-related protein Rab-21 OS=Homo sapiens GN=RAB21 - [RAB21_HUMAN]
P10768	S-formylglutathione hydrolase OS=Homo sapiens GN=ESD - [ESTD_HUMAN]
Q53XA7	Putative uncharacterized protein DKFZp686F13224 OS=Homo sapiens GN=DKFZp686F13224 - [Q53XA7_HUMAN]
P61586	Transforming protein RhoA OS=Homo sapiens GN=RHOA - [RHOA_HUMAN]
E9PKD5	Uncharacterized protein OS=Homo sapiens GN=PSMC3 - [E9PKD5_HUMAN]
Q14773-2	Isoform Short of Intercellular adhesion molecule 4 OS=Homo sapiens GN=ICAM4 - [ICAM4_HUMAN]
B4DKS0	cDNA FLJ53381, highly similar to Monocarboxylate transporter 1 OS=Homo sapiens - [B4DKS0_HUMAN]
P53004	Biliverdin reductase A OS=Homo sapiens GN=BLVRA - [BIEA_HUMAN]
P11233	Ras-related protein Ral-A OS=Homo sapiens GN=RALA - [RALA_HUMAN]
P17858-1	Isoform 1 of 6-phosphofructokinase, liver type OS=Homo sapiens GN=PFKL - [K6PL_HUMAN]
Q6LES2	ANXA4 protein (Fragment) OS=Homo sapiens GN=ANXA4 - [Q6LES2_HUMAN]
Q9BS40	Latexin OS=Homo sapiens GN=LXN - [LXN_HUMAN]
P07384	Calpain-1 catalytic subunit OS=Homo sapiens GN=CAPN1 - [CAN1_HUMAN]
P37840-2	Isoform 2-4 of Alpha-synuclein OS=Homo sapiens GN=SNCA - [SYUA_HUMAN]
E9PC18	Glucose-6-phosphate isomerase OS=Homo sapiens GN=GPI - [E9PC18_HUMAN]
P51884	Lumican OS=Homo sapiens GN=LUM - [LUM_HUMAN]
Q9UL82	Myosin-reactive immunoglobulin light chain variable region (Fragment) OS=Homo sapiens - [Q9UL82_HUMAN]
A2IPI6	HRV Fab 027-VL (Fragment) OS=Homo sapiens - [A2IPI6_HUMAN]
A2N0T7	VH6DJ protein (Fragment) OS=Homo sapiens GN=VH6DJ - [A2N0T7_HUMAN]
Q9HA64	Ketosamine-3-kinase OS=Homo sapiens GN=FN3KRP - [KT3K_HUMAN]
O95782-2	Isoform B of AP-2 complex subunit alpha-1 OS=Homo sapiens GN=AP2A1 - [AP2A1_HUMAN]
P05089-1	Isoform 1 of Arginase-1 OS=Homo sapiens GN=ARG1 - [ARGI1_HUMAN]
Q93070	Ecto-ADP-ribosyltransferase 4 OS=Homo sapiens GN=ART4 - [NAR4_HUMAN]
P25787	Proteasome subunit alpha type-2 OS=Homo sapiens GN=PSMA2 - [PSA2_HUMAN]
Q96P70	Importin-9 OS=Homo sapiens GN=IPO9 - [IPO9_HUMAN]
P09211	Glutathione S-transferase P OS=Homo sapiens GN=GSTP1 - [GSTP1_HUMAN]
B4DH39	cDNA FLJ57028, highly similar to Long-chain-fatty-acid--CoA ligase 4 (EC 6.2.1.3) OS=Homo sapiens - [B4DH39_HUMAN]
Q9NP79	Vacuolar protein sorting-associated protein VTA1 homolog OS=Homo sapiens GN=VTA1 - [VTA1_HUMAN]
Q9NRV9	Heme-binding protein 1 OS=Homo sapiens GN=HEBP1 - [HEBP1_HUMAN]
P23276	Kell blood group glycoprotein OS=Homo sapiens GN=KEL - [KELL_HUMAN]
P02679-2	Isoform Gamma-A of Fibrinogen gamma chain OS=Homo sapiens GN=FGG - [FIBG_HUMAN]
A6XNE2	Complement factor D preproprotein OS=Homo sapiens - [A6XNE2_HUMAN]
P02766	Transthyretin OS=Homo sapiens GN=TTR - [TTHY_HUMAN]
P00748	Coagulation factor XII OS=Homo sapiens GN=F12 - [FA12_HUMAN]
P05156	Complement factor I OS=Homo sapiens GN=CFI - [CFAI_HUMAN]
A0N5G3	Rheumatoid factor G9 light chain (Fragment) OS=Homo sapiens GN=V<lambda>3 - [A0N5G3_HUMAN]
P20851-2	Isoform 2 of C4b-binding protein beta chain OS=Homo sapiens GN=C4BPB - [C4BPB_HUMAN]
Q5FBE1	Coagulation factor IX OS=Homo sapiens GN=F9 - [Q5FBE1_HUMAN]
Q96JD0	Amyloid lambda 6 light chain variable region SAR (Fragment) OS=Homo sapiens - [Q96JD0_HUMAN]
P01621	Ig kappa chain V-III region NG9 (Fragment) OS=Homo sapiens - [KV303_HUMAN]
Q9H804	cDNA FLJ14022 fis, clone HEMBA1003538, weakly similar to COMPLEMENT C1R COMPONENT (EC 3.4.21.41) OS=Homo sapiens - [Q9H804_HUMAN]
P23142-4	Isoform C of Fibulin-1 OS=Homo sapiens GN=FBLN1 - [FBLN1_HUMAN]
Q5NV83	V3-3 protein (Fragment) OS=Homo sapiens GN=IGLV7-46 - [Q5NV83_HUMAN]
P15924-2	Isoform DPII of Desmoplakin OS=Homo sapiens GN=DSP - [DESP_HUMAN]
A6NDY9	Uncharacterized protein OS=Homo sapiens GN=FLNA - [A6NDY9_HUMAN]
Q9Y490	Talin-1 OS=Homo sapiens GN=TLN1 - [TLN1_HUMAN]
Q96KN2	Beta-Ala-His dipeptidase OS=Homo sapiens GN=CNDP1 - [CNDP1_HUMAN]
E9PHK0	Uncharacterized protein OS=Homo sapiens GN=CLEC3B - [E9PHK0_HUMAN]
B4E1D3	cDNA FLJ53952, highly similar to Fibrinogen beta chain OS=Homo sapiens - [B4E1D3_HUMAN]
P15531-1	Isoform 1 of Nucleoside diphosphate kinase A OS=Homo sapiens GN=NME1 - [NDKA_HUMAN]
P07737	Profilin-1 OS=Homo sapiens GN=PFN1 - [PROF1_HUMAN]
P04275	von Willebrand factor OS=Homo sapiens GN=VWF - [VWF_HUMAN]
P01767	Ig heavy chain V-III region BUT OS=Homo sapiens - [HV306_HUMAN]
Q9NZD4	Alpha-hemoglobin-stabilizing protein OS=Homo sapiens GN=AHSP - [AHSP_HUMAN]
B4E380	Histone H3 OS=Homo sapiens - [B4E380_HUMAN]
C9J9K3	Uncharacterized protein OS=Homo sapiens GN=RPSA - [C9J9K3_HUMAN]
P01611	Ig kappa chain V-I region Wes OS=Homo sapiens - [KV119_HUMAN]
B1ALW1	Thioredoxin OS=Homo sapiens GN=TXN - [B1ALW1_HUMAN]
Q13103	Secreted phosphoprotein 24 OS=Homo sapiens GN=SPP2 - [SPP24_HUMAN]
E9PCZ7	Uncharacterized protein OS=Homo sapiens GN=CALM3 - [E9PCZ7_HUMAN]
Q3KRA7	FGA protein (Fragment) OS=Homo sapiens GN=FGA - [Q3KRA7_HUMAN]
Q5BKX8	Muscle-related coiled-coil protein OS=Homo sapiens GN=MURC - [MURC_HUMAN]
Q15485-1	Isoform 1 of Ficolin-2 OS=Homo sapiens GN=FCN2 - [FCN2_HUMAN]
P01763	Ig heavy chain V-III region WEA OS=Homo sapiens - [HV302_HUMAN]
P16403	Histone H1.2 OS=Homo sapiens GN=HIST1H1C - [H12_HUMAN]
P22352	Glutathione peroxidase 3 OS=Homo sapiens GN=GPX3 - [GPX3_HUMAN]
P62269	40S ribosomal protein S18 OS=Homo sapiens GN=RPS18 - [RS18_HUMAN]
Q5NV92	V5-6 protein (Fragment) OS=Homo sapiens GN=IGLV4-69 - [Q5NV92_HUMAN]
A2N2F4	VK3 protein (Fragment) OS=Homo sapiens GN=VK3 - [A2N2F4_HUMAN]
P13639	Elongation factor 2 OS=Homo sapiens GN=EEF2 - [EF2_HUMAN]
B7Z722	Tropomyosin 1 (Alpha), isoform CRA_i OS=Homo sapiens GN=TPM1 - [B7Z722_HUMAN]
P28838-2	Isoform 2 of Cytosol aminopeptidase OS=Homo sapiens GN=LAP3 - [AMPL_HUMAN]
Q09666	Neuroblast differentiation-associated protein AHNAK OS=Homo sapiens GN=AHNAK - [AHNK_HUMAN]
E9PP76	Superoxide dismutase [Cu-Zn] OS=Homo sapiens GN=CCS - [E9PP76_HUMAN]
B4DYU0	cDNA FLJ51403, highly similar to Sex hormone-binding globulin OS=Homo sapiens - [B4DYU0_HUMAN]
C9JFR7	Uncharacterized protein OS=Homo sapiens GN=CYCS - [C9JFR7_HUMAN]
Q5HYB6	Putative uncharacterized protein DKFZp686J1372 OS=Homo sapiens GN=DKFZp686J1372 - [Q5HYB6_HUMAN]
P35611-2	Isoform 2 of Alpha-adducin OS=Homo sapiens GN=ADD1 - [ADDA_HUMAN]
B4DLN6	cDNA FLJ59033, highly similar to Protein disulfide-isomerase (EC 5.3.4.1) OS=Homo sapiens - [B4DLN6_HUMAN]
P09105	Hemoglobin subunit theta-1 OS=Homo sapiens GN=HBQ1 - [HBAT_HUMAN]
E9PGT0	Uncharacterized protein OS=Homo sapiens GN=RANBP2 - [E9PGT0_HUMAN]
Q99828	Calcium and integrin-binding protein 1 OS=Homo sapiens GN=CIB1 - [CIB1_HUMAN]
P31327-2	Isoform 2 of Carbamoyl-phosphate synthase [ammonia], mitochondrial OS=Homo sapiens GN=CPS1 - [CPSM_HUMAN]
P06702	Protein S100-A9 OS=Homo sapiens GN=S100A9 - [S10A9_HUMAN]
A8MUD9	Uncharacterized protein OS=Homo sapiens GN=RPL7 - [A8MUD9_HUMAN]
P07359	Platelet glycoprotein Ib alpha chain OS=Homo sapiens GN=GP1BA - [GP1BA_HUMAN]
C9JIZ3	Uncharacterized protein OS=Homo sapiens GN=GCA - [C9JIZ3_HUMAN]
P30046	D-dopachrome decarboxylase OS=Homo sapiens GN=DDT - [DOPD_HUMAN]
P13796	Plastin-2 OS=Homo sapiens GN=LCP1 - [PLSL_HUMAN]
E5RIW3	Uncharacterized protein OS=Homo sapiens GN=TBCA - [E5RIW3_HUMAN]
P47929	Galectin-7 OS=Homo sapiens GN=LGALS7 - [LEG7_HUMAN]
P01833	Polymeric immunoglobulin receptor OS=Homo sapiens GN=PIGR - [PIGR_HUMAN]
B4E1C4	cDNA FLJ51179, highly similar to Vitamin K-dependent protein C (EC 3.4.21.69) OS=Homo sapiens - [B4E1C4_HUMAN]
P01603	Ig kappa chain V-I region Ka OS=Homo sapiens - [KV111_HUMAN]
B7Z3U6	ATPase, Na+/K+ transporting, alpha 1 polypeptide, isoform CRA_a OS=Homo sapiens GN=ATP1A1 - [B7Z3U6_HUMAN]
B4DSZ5	cDNA FLJ53186, highly similar to Leukocyte common antigen (EC 3.1.3.48) (Fragment) OS=Homo sapiens - [B4DSZ5_HUMAN]
Q9UHG3	Prenylcysteine oxidase 1 OS=Homo sapiens GN=PCYOX1 - [PCYOX_HUMAN]
E9PL45	Uncharacterized protein OS=Homo sapiens GN=RPS3 - [E9PL45_HUMAN]
E9PQD7	Uncharacterized protein OS=Homo sapiens GN=RPS2 - [E9PQD7_HUMAN]
P61769	Beta-2-microglobulin OS=Homo sapiens GN=B2M - [B2MG_HUMAN]
P11586	C-1-tetrahydrofolate synthase, cytoplasmic OS=Homo sapiens GN=MTHFD1 - [C1TC_HUMAN]
Q8N9N7	Leucine-rich repeat-containing protein 57 OS=Homo sapiens GN=LRRC57 - [LRC57_HUMAN]
P59665	Neutrophil defensin 1 OS=Homo sapiens GN=DEFA1 - [DEF1_HUMAN]
Q00610-2	Isoform 2 of Clathrin heavy chain 1 OS=Homo sapiens GN=CLTC - [CLH1_HUMAN]
P52566	Rho GDP-dissociation inhibitor 2 OS=Homo sapiens GN=ARHGDIB - [GDIR2_HUMAN]
P30613-2	Isoform L-type of Pyruvate kinase isozymes R/L OS=Homo sapiens GN=PKLR - [KPYR_HUMAN]
P02008	Hemoglobin subunit zeta OS=Homo sapiens GN=HBZ - [HBAZ_HUMAN]
Q08495-2	Isoform Short of Dematin OS=Homo sapiens GN=EPB49 - [DEMA_HUMAN]
Q14475	Epsilon-globin (Fragment) OS=Homo sapiens - [Q14475_HUMAN]
B3KSI4	cDNA FLJ36348 fis, clone THYMU2007025, highly similar to TRANSKETOLASE (EC 2.2.1.1) OS=Homo sapiens - [B3KSI4_HUMAN]
P00488	Coagulation factor XIII A chain OS=Homo sapiens GN=F13A1 - [F13A_HUMAN]
C9JAP5	Uncharacterized protein OS=Homo sapiens GN=TMBIM1 - [C9JAP5_HUMAN]
P28066	Proteasome subunit alpha type-5 OS=Homo sapiens GN=PSMA5 - [PSA5_HUMAN]
P17931	Galectin-3 OS=Homo sapiens GN=LGALS3 - [LEG3_HUMAN]
E9PBS1	Uncharacterized protein OS=Homo sapiens GN=PAICS - [E9PBS1_HUMAN]
Q99816-1	Isoform 1 of Tumor susceptibility gene 101 protein OS=Homo sapiens GN=TSG101 - [TS101_HUMAN]
E9PHS0	Uncharacterized protein OS=Homo sapiens GN=LANCL1 - [E9PHS0_HUMAN]
B4DNA3	Adenylyl cyclase-associated protein OS=Homo sapiens - [B4DNA3_HUMAN]
E9PIH6	Uncharacterized protein OS=Homo sapiens GN=EHBP1L1 - [E9PIH6_HUMAN]
Q04760	Lactoylglutathione lyase OS=Homo sapiens GN=GLO1 - [LGUL_HUMAN]
O15400-2	Isoform 2 of Syntaxin-7 OS=Homo sapiens GN=STX7 - [STX7_HUMAN]
P61019	Ras-related protein Rab-2A OS=Homo sapiens GN=RAB2A - [RAB2A_HUMAN]
B4DR63	cDNA FLJ58247, highly similar to 26S protease regulatory subunit 4 OS=Homo sapiens - [B4DR63_HUMAN]
Q7Z4W1	L-xylulose reductase OS=Homo sapiens GN=DCXR - [DCXR_HUMAN]
O15067	Phosphoribosylformylglycinamidine synthase OS=Homo sapiens GN=PFAS - [PUR4_HUMAN]
P04083	Annexin A1 OS=Homo sapiens GN=ANXA1 - [ANXA1_HUMAN]
B4DX01	cDNA FLJ59092 OS=Homo sapiens - [B4DX01_HUMAN]
E7EMV0	Uncharacterized protein OS=Homo sapiens GN=DIAPH1 - [E7EMV0_HUMAN]
P17612-2	Isoform 2 of cAMP-dependent protein kinase catalytic subunit alpha OS=Homo sapiens GN=PRKACA - [KAPCA_HUMAN]
P54725	UV excision repair protein RAD23 homolog A OS=Homo sapiens GN=RAD23A - [RD23A_HUMAN]
P10644	cAMP-dependent protein kinase type I-alpha regulatory subunit OS=Homo sapiens GN=PRKAR1A - [KAP0_HUMAN]
P28074-1	Isoform 1 of Proteasome subunit beta type-5 OS=Homo sapiens GN=PSMB5 - [PSB5_HUMAN]
P78371	T-complex protein 1 subunit beta OS=Homo sapiens GN=CCT2 - [TCPB_HUMAN]
E5RJR5	Uncharacterized protein OS=Homo sapiens GN=SKP1 - [E5RJR5_HUMAN]
Q7LBR1	Charged multivesicular body protein 1b OS=Homo sapiens GN=CHMP1B - [CHM1B_HUMAN]
Q9UN37	Vacuolar protein sorting-associated protein 4A OS=Homo sapiens GN=VPS4A - [VPS4A_HUMAN]
E9PS74	Uncharacterized protein OS=Homo sapiens GN=SLC43A3 - [E9PS74_HUMAN]
Q5XPI4-1	Isoform 1 of E3 ubiquitin-protein ligase RNF123 OS=Homo sapiens GN=RNF123 - [RN123_HUMAN]
P49247	Ribose-5-phosphate isomerase OS=Homo sapiens GN=RPIA - [RPIA_HUMAN]
E9PC09	Uncharacterized protein OS=Homo sapiens GN=NCSTN - [E9PC09_HUMAN]
B7Z1N6	Fructose-bisphosphate aldolase OS=Homo sapiens - [B7Z1N6_HUMAN]
Q99829	Copine-1 OS=Homo sapiens GN=CPNE1 - [CPNE1_HUMAN]
P48637	Glutathione synthetase OS=Homo sapiens GN=GSS - [GSHB_HUMAN]
P51149	Ras-related protein Rab-7a OS=Homo sapiens GN=RAB7A - [RAB7A_HUMAN]
Q2YDC2	HCG1985580, isoform CRA_f OS=Homo sapiens GN=PDCD6 - [Q2YDC2_HUMAN]
Q9BSL1	Ubiquitin-associated domain-containing protein 1 OS=Homo sapiens GN=UBAC1 - [UBAC1_HUMAN]
Q9H479	Fructosamine-3-kinase OS=Homo sapiens GN=FN3K - [FN3K_HUMAN]
B7Z2X9	Enolase OS=Homo sapiens - [B7Z2X9_HUMAN]
P63218	Guanine nucleotide-binding protein G(I)/G(S)/G(O) subunit gamma-5 OS=Homo sapiens GN=GNG5 - [GBG5_HUMAN]
P13929-3	Isoform 3 of Beta-enolase OS=Homo sapiens GN=ENO3 - [ENOB_HUMAN]
A6NCD2	Uncharacterized protein OS=Homo sapiens GN=CCT6A - [A6NCD2_HUMAN]
P26447	Protein S100-A4 OS=Homo sapiens GN=S100A4 - [S10A4_HUMAN]
P35579-1	Isoform 1 of Myosin-9 OS=Homo sapiens GN=MYH9 - [MYH9_HUMAN]
P08758	Annexin A5 OS=Homo sapiens GN=ANXA5 - [ANXA5_HUMAN]
	Sum
	Mean
	# of "0"s
	Filtered: # of PSMs <3;
	Sum of Scores <2;
	Min # of scored peptides in the total set of experiments 2;
	Min Sum#PSMs <3 and <4 if Sum(#Unique Peptides) is equal to 1;
	Sum(# Unique Peptides)=1 and Max_#PSMs_per_Protein=1
	Sum(# Unique Peptides)=1 and Min #PSMs_per_Protein<=1.5

## Sheet: Antwi-Baffour et al., 2017
ID	Description
Q14568	Heat shock protein 90-alpha
P08238	Heat shock protein 90-beta
P10809	60KDa HSP, mitochondrial
	70KDa HSP
P04792	HSP beta-1
O43294	Transforming growth factor beta-1 induced transcript 1 protein
P14174	Macrophage migration inhibitory factor
P01137	Transforming growth factor beta-1
A4D110	Heat shock cognate 71KDa protein
P0DMV8/9	Heat shock 70KDa protein 1A/1B
P17066	Heat shock 70KDa protein 6
P34931	Heat shock 70KDa protein 1-like
Q9H0U4	Ras-related protein Rab-1B
O00194	Ras-related protein Rab-27B
P62820	Ras-related protein Rab-1A
P61006	Ras-related protein Rab-8A
P61106	Ras-related protein Rab-14
P61026	Ras-related protein Rab-10
P31150	Rab GDP dissociation inhibi
P51149	Ras-related protein Rab-7a
Q92930	Ras-related protein Rab-8B
Q9NRW1	Ras-related protein Rab-6B
P62491	Ras-related protein Rab-11A
P50395	Rab GDP dissociation inhibi
Q15286	Ras-related protein Rab-35
P20340	Ras-related protein Rab-6A
P51148	Ras-related protein Rab-5C
P51153	Ras-related protein Rab-13
Q13637	Ras-related protein Rab-32
Q96AX2	Ras-related protein Rab-37
Q96E17	Ras-related protein Rab-3C
Q9UL25	Ras-related protein Rab-21
P61020	Ras-related protein Rab-5B
P61019	Ras-related protein Rab-2A
Q9NP72	Ras-related protein Rab-18
	Complement proteins
	Hemostatic proteins
	Hemoglobin subunits
	Disintegrin and metalloproteinase domain-containing protein-10,-12,-17
P17927	Complement receptor type 1
P21291	Cysteine and glycine-rich protein 1
P13598	ICAM2
Q76LX8	A disintegrin and metalloproteinase with thrombospondin motif 13
Q96AP7	Endothelial cell-selective adhesion molecule
P02549	Spectrin alpha chain erythrocytic 1
P11277	Spectrin beta chain erythrocytic 1
P31146	Coronin 1A
	Coronin 1C
P35579	Myosin 9
	Actin-1
P61158	Actin-related protein 3
P61160	Actin-related protein 2
P59998	Actin-related protein 2/3 complex subunit 4
O15511	Actin-related protein 2/3 complex subunit 5

## Sheet: Abdi et al., 2017
ID	Description
A0A075B6I0	Immunoglobulin lambda variable 8-61
A0A075B6K4	Immunoglobulin lambda variable 3-10
A0A087WW87	Immunoglobulin kappa variable 2-40
A0A096LPE2	SAA2-SAA4 readthrough
A0A0B4J1Y9	Immunoglobulin heavy variable 3-72
B9A064	Immunoglobulin lambda-like polypeptide 5
O00187	Mannan-binding lectin serine protease 2
O00299	Chloride intracellular channel protein 1
O00391	Sulfhydryl oxidase 1
O00533	Neural cell adhesion molecule L1-like protein
O14791	Apolipoprotein L1
O15400	Syntaxin-7
O43866	CD5 antigen-like
O75146	Huntingtin-interacting protein 1-related protein
O75636	Ficolin-3
O75882	Attractin
P00338	L-lactate dehydrogenase A chain
P00450	Ceruloplasmin
P00488	Coagulation factor XIII A chain
P00558	Phosphoglycerate kinase 1
P00734	Prothrombin
P00736	Complement C1r subcomponent
P00738	Haptoglobin
P00739	Haptoglobin-related protein
P00740	Coagulation factor IX
P00747	Plasminogen
P00748	Coagulation factor XII
P00751	Complement factor B
P00915	Carbonic anhydrase 1
P00918	Carbonic anhydrase 2
P01008	Antithrombin-III
P01009	Alpha-1-antitrypsin
P01011	Alpha-1-antichymotrypsin
P01019	Angiotensinogen
P01023	Alpha-2-macroglobulin
P01024	Complement C3
P01042	Kininogen-1
P01591	Immunoglobulin J chain
P01602	Immunoglobulin kappa variable 1-5
P01614	Immunoglobulin kappa variable 2D-40
P01615	Immunoglobulin kappa variable 2D-28
P01700	Immunoglobulin lambda variable 1-47
P01764	Immunoglobulin heavy variable 3-23
P01834	Immunoglobulin kappa constant
P01857	Immunoglobulin heavy constant gamma 1
P01859	Immunoglobulin heavy constant gamma 2
P01860	Immunoglobulin heavy constant gamma 3
P01861	Immunoglobulin heavy constant gamma 4
P01871	Immunoglobulin heavy constant mu
P01876	Immunoglobulin heavy constant alpha 1
P01877	Immunoglobulin heavy constant alpha 2
P01880	Immunoglobulin heavy constant delta
P02042	Hemoglobin subunit delta
P02549	Spectrin alpha chain, erythrocytic 1
P02647	Apolipoprotein A-I
P02649	Apolipoprotein E
P02656	Apolipoprotein C-III
P02671	Fibrinogen alpha chain [Cleaved into: Fibrinopeptide A; Fibrinogen alpha chain]
P02675	Fibrinogen beta chain [Cleaved into: Fibrinopeptide B; Fibrinogen beta chain]
P02679	Fibrinogen gamma chain
P02730	Band 3 anion transport protein
P02745	Complement C1q subcomponent subunit A
P02746	Complement C1q subcomponent subunit B
P02747	Complement C1q subcomponent subunit C
P02748	Complement component C9
P02749	Beta-2-glycoprotein 1
P02750	Leucine-rich alpha-2-glycoprotein
P02751	Fibronectin
P02760	Protein AMBP
P02765	Alpha-2-HS-glycoprotein
P02766	Transthyretin
P02774	Vitamin D-binding protein
P02786	Transferrin receptor protein 1
P02787	Serotransferrin
P02790	Hemopexin
P03952	Plasma kallikrein
P04003	C4b-binding protein alpha chain
P04004	Vitronectin
P04070	Vitamin K-dependent protein C
P04114	Apolipoprotein B-100
P04180	Phosphatidylcholine-sterol acyltransferase
P04196	Histidine-rich glycoprotein
P04217	Alpha-1B-glycoprotein
P04275	von Willebrand factor
P04278	Sex hormone-binding globulin
P04406	Glyceraldehyde-3-phosphate dehydrogenase
P04433	Immunoglobulin kappa variable 3-11
P05062	Fructose-bisphosphate aldolase B
P05090	Apolipoprotein D
P05106	Integrin beta-3
P05154	Plasma serine protease inhibitor
P05155	Plasma protease C1 inhibitor
P05156	Complement factor I
P05543	Thyroxine-binding globulin
P05546	Heparin cofactor 2
P06396	Gelsolin
P06681	Complement C2
P06727	Apolipoprotein A-IV
P06733	Alpha-enolase
P07225	Vitamin K-dependent protein S
P07357	Complement component C8 alpha chain
P07358	Complement component C8 beta chain
P07360	Complement component C8 gamma chain
P07741	Adenine phosphoribosyltransferase
P08185	Corticosteroid-binding globulin
P08514	Integrin alpha-IIb
P08519	Apolipoprotein
P08571	Monocyte differentiation antigen CD14
P08603	Complement factor H
P08697	Alpha-2-antiplasmin
P08709	Coagulation factor VII
P09871	Complement C1s subcomponent
P0C0L4	Complement C4-A
P0C0L5	Complement C4-B
P0CG04	Immunoglobulin lambda constant 1
P0CG47	Polyubiquitin-B
P0CG48	Polyubiquitin-C
P0DOY2	Immunoglobulin lambda constant 2
P0DOY3	Immunoglobulin lambda constant 3
P10321	HLA class I histocompatibility antigen, C alpha chain
P10586	Receptor-type tyrosine-protein phosphatase F
P10643	Complement component C7
P10909	Clusterin
P11021	Endoplasmic reticulum chaperone BiP
P11142	Heat shock cognate 71 kDa protein
P11166	Solute carrier family 2, facilitated glucose transporter member 1
P11277	Spectrin beta chain, erythrocytic
P11597	Cholesteryl ester transfer protein
P12259	Coagulation factor V
P13671	Complement component C6
P14543	Nidogen-1
P14618	Pyruvate kinase PKM
P15144	Aminopeptidase N
P15169	Carboxypeptidase N catalytic chain
P15311	Ezrin
P15924	Desmoplakin
P16157	Ankyrin-1
P18428	Lipopolysaccharide-binding protein
P19823	Inter-alpha-trypsin inhibitor heavy chain H2
P19827	Inter-alpha-trypsin inhibitor heavy chain H1
P20851	C4b-binding protein beta chain
P21333	Filamin-A
P21926	CD9 antigen
P22105	Tenascin-X
P22792	Carboxypeptidase N subunit 2
P23142	Fibulin-1
P23528	Cofilin-1
P24821	Tenascin
P26038	Moesin
P27105	Stomatin
P27169	Serum paraoxonase/arylesterase 1
P27918	Properdin
P29622	Kallistatin
P30043	Flavin reductase
P30626	Sorcin
P35241	Radixin
P35542	Serum amyloid A-4 protein
P35579	Myosin-9
P35858	Insulin-like growth factor-binding protein complex acid labile subunit
P36955	Pigment epithelium-derived factor
P37837	Transaldolase
P40197	Platelet glycoprotein V
P43652	Afamin
P48740	Mannan-binding lectin serine protease 1
P51884	Lumican
P54652	Heat shock-related 70 kDa protein 2
P55058	Phospholipid transfer protein
P55072	Transitional endoplasmic reticulum ATPase
P60709	Actin, cytoplasmic 1
P61224	Ras-related protein Rap-1b
P62834	Ras-related protein Rap-1A
P62979	Ubiquitin-ribosomal protein eS31 fusion protein
P62987	Ubiquitin-ribosomal protein eL40 fusion protein
P63104	14-3-3 protein zeta/delta
P68871	Hemoglobin subunit beta
P69905	Hemoglobin subunit alpha
P80108	Phosphatidylinositol-glycan-specific phospholipase D
Q02413	Desmoglein-1
Q06033	Inter-alpha-trypsin inhibitor heavy chain H3
Q07954	Prolow-density lipoprotein receptor-related protein 1
Q08380	Galectin-3-binding protein
Q12805	EGF-containing fibulin-like extracellular matrix protein 1
Q12860	Contactin-1
Q13201	Multimerin-1
Q14624	Inter-alpha-trypsin inhibitor heavy chain H4
Q6Q788	Apolipoprotein A-V
Q86UD1	Out at first protein homolog
Q92954	Proteoglycan 4
Q96IY4	Carboxypeptidase B2
Q96KN2	Beta-Ala-His dipeptidase
Q96PD5	N-acetylmuramoyl-L-alanine amidase
Q9BWP8	Collectin-11
Q9C0H2	Protein tweety homolog 3
Q9HDC9	Adipocyte plasma membrane-associated protein
Q9NQ79	Cartilage acidic protein 1
Q9NQ84	G-protein coupled receptor family C group 5 member C
Q9NZP8	Complement C1r subcomponent-like protein
Q9UGM5	Fetuin-B
Q9UK55	Protein Z-dependent protease inhibitor
Q9Y490	Talin-1
Q9Y6R7	IgGFc-binding protein
P04439	major histocompatibility complex, class I, A
P01889	major histocompatibility complex, class I, B
A0A075B6H9	Immunoglobulin lambda variable 4-69
A0A075B6J9	Immunoglobulin lambda variable 2-18
A0A075B6R9	Probable non-functional immunoglobulin kappa variable 2D-24
A0A075B6S6	Immunoglobulin kappa variable 2D-30
A0A075B7B8	Immunoglobulin heavy variable 3/OR16-12
A0A087WSX0	Immunoglobulin lambda variable 5-45
A0A0A0MS15	Immunoglobulin heavy variable 3-49
A0A0C4DH67	Immunoglobulin kappa variable 1-8
A0M8Q6	Immunoglobulin lambda constant 7
O00560	Syntenin-1
O14786	Neuropilin-1
O15162	Phospholipid scramblase 1
O43157	Plexin-B1
O43488	Aflatoxin B1 aldehyde reductase member 2
O75787	Renin receptor
O75830	Serpin I2
O94906	Pre-mRNA-processing factor 6
O95445	Apolipoprotein M
O95479	GDH/6PGL endoplasmic bifunctional protein [Includes: Hexose-6-phosphate dehydrogenase
O95487	Protein transport protein Sec24B
P00387	NADH-cytochrome b5 reductase 3
P00568	Adenylate kinase isoenzyme 1
P00742	Coagulation factor X
P00746	Complement factor D
P01593	Immunoglobulin kappa variable 1D-33
P01703	Immunoglobulin lambda variable 1-40
P01714	Immunoglobulin lambda variable 3-19
P01718	Immunoglobulin lambda variable 3-27
P02652	Apolipoprotein A-II
P02724	Glycophorin-A
P02743	Serum amyloid P-component
P02753	Retinol-binding protein 4
P02776	Platelet factor 4
P04040	Catalase
P04075	Fructose-bisphosphate aldolase A
P04632	Calpain small subunit 1
P04908	Histone H2A type 1-B/E
P04921	Glycophorin-C
P05109	Protein S100-A8
P05556	Integrin beta-1
P06239	Tyrosine-protein kinase Lck
P06241	Tyrosine-protein kinase Fyn
P06310	Immunoglobulin kappa variable 2-30
P06312	Immunoglobulin kappa variable 4-1
P06454	Prothymosin alpha [Cleaved into: Prothymosin alpha, N-terminally processed; Thymosin alpha-1]
P06744	Glucose-6-phosphate isomerase
P07339	Cathepsin D
P07359	Platelet glycoprotein Ib alpha chain
P07711	Procathepsin L
P07738	Bisphosphoglycerate mutase
P07900	Heat shock protein HSP 90-alpha
P07947	Tyrosine-protein kinase Yes
P08397	Porphobilinogen deaminase
P08567	Pleckstrin
P09211	Glutathione S-transferase P
P09525	Annexin A4
P0DMV8	Heat shock 70 kDa protein 1A
P0DSN7	Probable non-functional immunoglobulinn kappa variable 1D-37
P10720	Platelet factor 4 variant
P10768	S-formylglutathione hydrolase
P11047	Laminin subunit gamma-1
P11171	Protein 4.1
P11532	Dystrophin
P11908	Ribose-phosphate pyrophosphokinase 2
P12109	Collagen alpha-1
P12111	Collagen alpha-3
P12429	Annexin A3
P12931	Proto-oncogene tyrosine-protein kinase Src
P12955	Xaa-Pro dipeptidase
P13224	Platelet glycoprotein Ib beta chain
P13716	Delta-aminolevulinic acid dehydratase
P14923	Junction plakoglobin
P15085	Carboxypeptidase A1
P15259	Phosphoglycerate mutase 2
P16452	Protein 4.2
P18206	Vinculin
P18577	Blood group Rh
P18669	Phosphoglycerate mutase 1
P19652	Alpha-1-acid glycoprotein 2
P20742	Pregnancy zone protein
P20774	Mimecan
P21108	Ribose-phosphate pyrophosphokinase 3
P21980	Protein-glutamine gamma-glutamyltransferase 2
P22061	Protein-L-isoaspartate
P22352	Glutathione peroxidase 3
P22735	Protein-glutamine gamma-glutamyltransferase K
P23229	Integrin alpha-6
P24043	Laminin subunit alpha-2
P25786	Proteasome subunit alpha type-1
P26927	Hepatocyte growth factor-like protein
P29144	Tripeptidyl-peptidase 2
P29972	Aquaporin-1
P30041	Peroxiredoxin-6
P30711	Glutathione S-transferase theta-1
P30740	Leukocyte elastase inhibitor
P31146	Coronin-1A
P31944	Caspase-14
P31946	14-3-3 protein beta/alpha
P32119	Peroxiredoxin-2
P32754	4-hydroxyphenylpyruvate dioxygenase
P33151	Cadherin-5
P33908	Mannosyl-oligosaccharide 1,2-alpha-mannosidase IA
P34931	Heat shock 70 kDa protein 1-like
P35443	Thrombospondin-4
P36507	Dual specificity mitogen-activated protein kinase kinase 2
P36959	GMP reductase 1
P36980	Complement factor H-related protein 2
P37802	Transgelin-2
P39060	Collagen alpha-1
P40121	Macrophage-capping protein
P43251	Biotinidase
P47755	F-actin-capping protein subunit alpha-2
P48507	Glutamate--cysteine ligase regulatory subunit
P48643	T-complex protein 1 subunit epsilon
P49908	Selenoprotein P
P50452	Serpin B8
P50453	Serpin B9
P50895	Basal cell adhesion molecule
P51148	Ras-related protein Rab-5C
P51153	Ras-related protein Rab-13
P51587	Breast cancer type 2 susceptibility protein
P51665	26S proteasome non-ATPase regulatory subunit 7
P52565	Rho GDP-dissociation inhibitor 1
P52566	Rho GDP-dissociation inhibitor 2
P52907	F-actin-capping protein subunit alpha-1
P53004	Biliverdin reductase A
P53805	Calcipressin-1
P54802	Alpha-N-acetylglucosaminidase
P58166	Inhibin beta E chain
P58546	Myotrophin
P59190	Ras-related protein Rab-15
P59665	Neutrophil defensin 1
P59666	Neutrophil defensin 3
P60891	Ribose-phosphate pyrophosphokinase 1
P61006	Ras-related protein Rab-8A
P61026	Ras-related protein Rab-10
P61158	Actin-related protein 3
P61163	Alpha-centractin
P61769	Beta-2-microglobulin [Cleaved into: Beta-2-microglobulin form pI 5.3]
P62258	14-3-3 protein epsilon
P62333	26S proteasome regulatory subunit 10B
P62491	Ras-related protein Rab-11A
P62736	Actin, aortic smooth muscle
P62820	Ras-related protein Rab-1A
P62826	GTP-binding nuclear protein Ran
P62873	Guanine nucleotide-binding protein G
P62937	Peptidyl-prolyl cis-trans isomerase A
P62942	Peptidyl-prolyl cis-trans isomerase FKBP1A
P63261	Actin, cytoplasmic 2
P63267	Actin, gamma-enteric smooth muscle
P68032	Actin, alpha cardiac muscle 1
P68133	Actin, alpha skeletal muscle
P78417	Glutathione S-transferase omega-1
P78509	Reelin
P80748	Immunoglobulin lambda variable 3-21
Q00610	Clathrin heavy chain 1
Q01469	Fatty acid-binding protein 5
Q01518	Adenylyl cyclase-associated protein 1
Q02161	Blood group Rh
Q03870	Glycophorin
Q04941	Proteolipid protein 2
Q12913	Receptor-type tyrosine-protein phosphatase eta
Q13045	Protein flightless-1 homolog
Q13103	Secreted phosphoprotein 24
Q13200	26S proteasome non-ATPase regulatory subunit 2
Q13332	Receptor-type tyrosine-protein phosphatase S
Q13404	Ubiquitin-conjugating enzyme E2 variant 1
Q13630	GDP-L-fucose synthase
Q13867	Bleomycin hydrolase
Q14112	Nidogen-2
Q14517	Protocadherin Fat 1
Q14520	Hyaluronan-binding protein 2
Q15008	26S proteasome non-ATPase regulatory subunit 6
Q15057	Arf-GAP with coiled-coil, ANK repeat and PH domain-containing protein 2
Q15102	Platelet-activating factor acetylhydrolase IB subunit alpha1
Q15113	Procollagen C-endopeptidase enhancer 1
Q15166	Serum paraoxonase/lactonase 3
Q15286	Ras-related protein Rab-35
Q15485	Ficolin-2
Q15907	Ras-related protein Rab-11B
Q16610	Extracellular matrix protein 1
Q16706	Alpha-mannosidase 2
Q16777	Histone H2A type 2-C
Q1JUQ3	FK506 binding protein12
Q4LDE5	Sushi, von Willebrand factor type A, EGF and pentraxin domain-containing protein 1
Q53TN4	Plasma membrane ascorbate-dependent reductase CYBRD1
Q5T200	Zinc finger CCCH domain-containing protein 13
Q5T4S7	E3 ubiquitin-protein ligase UBR4
Q5T749	Keratinocyte proline-rich protein
Q658P3	Metalloreductase STEAP3
Q6UVK1	Chondroitin sulfate proteoglycan 4
Q6UY14	ADAMTS-like protein 4
Q76LX8	A disintegrin and metalloproteinase with thrombospondin motifs 13
Q7Z589	BRCA2-interacting transcriptional repressor EMSY
Q86UX7	Fermitin family homolog 3
Q86WR0	Coiled-coil domain-containing protein 25
Q8IYM0	Protein FAM186B
Q8IZ83	Aldehyde dehydrogenase family 16 member A1
Q8N0Y7	Probable phosphoglycerate mutase 4
Q8N699	Myc target protein 1
Q8NA54	IQ motif and ubiquitin-like domain-containing protein
Q8NBJ4	Golgi membrane protein 1
Q8NHG7	Small VCP/p97-interacting protein
Q8NHP1	Aflatoxin B1 aldehyde reductase member 4
Q8WUA8	Tsukushi
Q8WWI5	Choline transporter-like protein 1
Q92859	Neogenin
Q92882	Osteoclast-stimulating factor 1
Q92930	Ras-related protein Rab-8B
Q93079	Histone H2B type 1-H
Q969X1	Protein lifeguard 3
Q96BR5	Cytochrome c oxidase assembly factor 7
Q96JA4	Membrane-spanning 4-domains subfamily A member 14
Q96KK5	Histone H2A type 1-H
Q99439	Calponin-2
Q99832	T-complex protein 1 subunit eta
Q99878	Histone H2A type 1-J
Q9BTM1	Histone H2A.J
Q9C0K3	Actin-related protein 3C
Q9H0U4	Ras-related protein Rab-1B
Q9H2U9	Disintegrin and metalloproteinase domain-containing protein 7
Q9H479	Fructosamine-3-kinase
Q9H4B7	Tubulin beta-1 chain
Q9H4G4	Golgi-associated plant pathogenesis-related protein 1
Q9HBI1	Beta-parvin
Q9NP79	Vacuolar protein sorting-associated protein VTA1 homolog
Q9NRX4	14 kDa phosphohistidine phosphatase
Q9P1U1	Actin-related protein 3B
Q9UHG3	Prenylcysteine oxidase 1
Q9ULL0	Acrosomal protein KIAA1210
Q9UNS2	COP9 signalosome complex subunit 3
Q9UQB8	BAR/IMD domain-containing adapter protein 2
Q9UQP3	Tenascin-N
Q9Y315	Deoxyribose-phosphate aldolase
Q9Y624	Junctional adhesion molecule A
Q9Y6Z7	Collectin-10

## Sheet: Sampaio et al., 2018
ID	Description
P10809	60KDa HSP, mitochondrial
P02549	Spectrin alpha chain erythrocytic 1
P11277	Spectrin beta chain erythrocytic 1
P02730	Band 3 anion transport protein
P27105	Erythrocyte band 7 integral membrane protein
P55072	Transitional endoplasmic reticulum ATPase
P04040	Catalase
P16157	Ankyrin-1
P01023	Alpha-2-macroglobulin
P01024	Complement C3;Complement C3 beta chain;C3-beta-c;Complement C3 alpha chain;C3a anaphylatoxin;Acylation stimulating protein;Complement C3b alpha chain;Complement C3c alpha chain fragment 1;Complement C3dg fragment;Complement C3g fragment;Complement C3d fragment;Complement C3f fragment;Complement C3c alpha chain fragment 2
P13798	Acylamino-acid-releasing enzyme
P04075	Fructose-bisphosphate aldolase A
P11171	Protein 4.1
P04406	Glyceraldehyde-3-phosphate dehydrogenase
P13716	Delta-aminolevulinic acid dehydratase
P25786	Proteasome subunit alpha type-1
P25789	Proteasome subunit alpha type-4
P28074	Proteasome subunit beta type-5
P60900	Proteasome subunit alpha type-6
O14818	Proteasome subunit alpha type-7;Proteasome subunit alpha type-7-like
P00352	Retinal dehydrogenase 1
P00738	Haptoglobin;Haptoglobin alpha chain;Haptoglobin beta chain
P00915	Carbonic anhydrase 1
P16452	Erythrocyte membrane protein band 4.2
P25787	Proteasome subunit alpha type-2
P32119	Peroxiredoxin-2
Q16851	UTP--glucose-1-phosphate uridylyltransferase
P00918	Carbonic anhydrase 2
P07195	L-lactate dehydrogenase B chain
P11142	Heat shock cognate 71 kDa protein
P28070	Proteasome subunit beta type-4
P53396	ATP-citrate synthase
Q8IZ83	Aldehyde dehydrogenase family 16 member A1
P01011	Alpha-1-antichymotrypsin;Alpha-1-antichymotrypsin His-Pro-less
P02042	Hemoglobin subunit delta
P04114	Apolipoprotein B-100;Apolipoprotein B-48
P11166	Solute carrier family 2, facilitated glucose transporter member 1
P14618	Pyruvate kinase PKM
P20618	Proteasome subunit beta type-1
P25788	Proteasome subunit alpha type-3
P28066	Proteasome subunit alpha type-5
P49721	Proteasome subunit beta type-2
P62826	GTP-binding nuclear protein Ran
P68871	Hemoglobin subunit beta;LVV-hemorphin-7;Spinorphin
P69905	Hemoglobin subunit alpha
O75955	Flotillin-1
P00751	Complement factor B;Complement factor B Ba fragment;Complement factor B Bb fragment
P19823	Inter-alpha-trypsin inhibitor heavy chain H2
P23526	Adenosylhomocysteinase
P29144	Tripeptidyl-peptidase 2
P50990	T-complex protein 1 subunit theta
P60174	Triosephosphate isomerase
P62805	Histone H4
Q14254	Flotillin-2
Q99832	T-complex protein 1 subunit eta
P00488	Coagulation factor XIII A chain
P01591	Immunoglobulin J chain
P01871	Ig mu chain C region;Ig mu heavy chain disease protein
P06732	Creatine kinase M-type;Creatine kinase M-type, N-terminally processed
P07203	Glutathione peroxidase 1
P07741	Adenine phosphoribosyltransferase
P13796	Plastin-2
P28072	Proteasome subunit beta type-6
P30613	Pyruvate kinase PKLR
P49720	Proteasome subunit beta type-3
P62195	26S protease regulatory subunit 8
Q5VTE0	Putative elongation factor 1-alpha-like 3;Elongation factor 1-alpha 1;Elongation factor 1-alpha 2
Q13200	26S proteasome non-ATPase regulatory subunit 2
Q8IYT4	Katanin p60 ATPase-containing subunit A-like 2
Q99436	Proteasome subunit beta type-7
O00231	26S proteasome non-ATPase regulatory subunit 11
O00232	26S proteasome non-ATPase regulatory subunit 12
O00391	Sulfhydryl oxidase 1
O15400	Syntaxin-7
O43242	26S proteasome non-ATPase regulatory subunit 3
O43813	LanC-like protein 1
Q99880	Histone H2B type 1-L;Histone H2B type 1-M;Histone H2B type 1-N;Histone H2B type 1-H;Histone H2B type 3-B;Histone H2B type 2-F;Histone H2B type 2-E;Histone H2B type 1-C/E/F/G/I;Histone H2B type 1-D;Histone H2B type F-S;Histone H2B type 1-B;Histone H2B type 1-O;Histone H2B type 1-J;Histone H2B type 1-K;Histone H2B type 1-A
O75882	Attractin
P00338	L-lactate dehydrogenase A chain
P00450	Ceruloplasmin
P00558	Phosphoglycerate kinase 1;Phosphoglycerate kinase 2
P01008	Antithrombin-III
P01009	Alpha-1-antitrypsin;Short peptide from AAT
P01834	Ig kappa chain C region
P0DOX5	Ig gamma-1 chain C region
P02656	Apolipoprotein C-III
P02751	Fibronectin;Anastellin;Ugl-Y1;Ugl-Y2;Ugl-Y3
P02760	Protein AMBP;Alpha-1-microglobulin;Inter-alpha-trypsin inhibitor light chain;Trypstatin
P03951	Coagulation factor XI;Coagulation factor XIa heavy chain;Coagulation factor XIa light chain;Plasma kallikrein;Plasma kallikrein heavy chain;Plasma kallikrein light chain
P04003	C4b-binding protein alpha chain
Q99878	Histone H2A type 1-J;Histone H2A type 1-H;Histone H2A.V;Histone H2A.Z;Histone H2A.J;Histone H2A type 2-C;Histone H2A type 1-C;Histone H2A type 3;Histone H2A type 2-A;Histone H2A type 1-D;Histone H2A type 1;Histone H2A type 1-B/E;Histone H2A type 1-A;Histone H2AX;Histone H2A type 2-B
P05062	Fructose-bisphosphate aldolase B
P05067	Amyloid beta A4 protein;N-APP;Soluble APP-alpha;Soluble APP-beta;C99;Beta-amyloid protein 42;Beta-amyloid protein 40;C83;P3(42);P3(40);C80;Gamma-secretase C-terminal fragment 59;Gamma-secretase C-terminal fragment 57;Gamma-secretase C-terminal fragment 50;C31
P06733	Alpha-enolase
P06737	Glycogen phosphorylase, liver form
P07358	Complement component C8 beta chain
P07900	Heat shock protein HSP 90-alpha
P09972	Fructose-bisphosphate aldolase C
P0DOX6
P0DOY3	Ig lambda-6 chain C region;Ig lambda-7 chain C region;Ig lambda-1 chain C regions
P10768	S-formylglutathione hydrolase
P10909	Clusterin;Clusterin beta chain;Clusterin alpha chain
P12955	Xaa-Pro dipeptidase
P16422	Epithelial cell adhesion molecule
P17858	ATP-dependent 6-phosphofructokinase, liver type;ATP-dependent 6-phosphofructokinase, platelet type
P17987	T-complex protein 1 subunit alpha
P60891	Ribose-phosphate pyrophosphokinase 1;Ribose-phosphate pyrophosphokinase 3;Ribose-phosphate pyrophosphokinase 2
P21980	Protein-glutamine gamma-glutamyltransferase 2
P22234	Multifunctional protein ADE2;Phosphoribosylaminoimidazole-succinocarboxamide synthase;Phosphoribosylaminoimidazole carboxylase
P23528	Cofilin-1;Cofilin-2
P27169	Serum paraoxonase/arylesterase 1
P28702	Retinoic acid receptor RXR-beta
P29401	Transketolase
P30043	Flavin reductase (NADPH)
P30626	Sorcin
P31939	Bifunctional purine biosynthesis protein PURH;Phosphoribosylaminoimidazolecarboxamide formyltransferase;IMP cyclohydrolase
P35612	Beta-adducin
P50454	Serpin H1
P63267	Actin, gamma-enteric smooth muscle;Actin, alpha skeletal muscle;Actin, alpha cardiac muscle 1;Actin, aortic smooth muscle
P78417	Glutathione S-transferase omega-1
Q6PEY2	Tubulin alpha-3E chain;Tubulin alpha-3C/D chain;Tubulin alpha-4A chain;Tubulin alpha-8 chain;Tubulin alpha-1C chain;Tubulin alpha-1A chain;Tubulin alpha-1B chain
Q16539	Mitogen-activated protein kinase 14
Q16853	Membrane primary amine oxidase
Q9H4G4	Golgi-associated plant pathogenesis-related protein 1
Q9ULA0	Aspartyl aminopeptidase
Q9Y230	RuvB-like 2
A2NJV5	Ig kappa chain V-II region RPMI 6410;Ig kappa chain V-II region FR;Ig kappa chain V-II region Cum
A0A0B4J1V6
B2RUZ4	Small integral membrane protein 1
O00487	26S proteasome non-ATPase regulatory subunit 14
O75874	Isocitrate dehydrogenase [NADP] cytoplasmic
P01861	Ig gamma-4 chain C region;Ig gamma-2 chain C region
P01876	Ig alpha-1 chain C region
P02790	Hemopexin
P04180	Phosphatidylcholine-sterol acyltransferase
P06681	Complement C2;Complement C2b fragment;Complement C2a fragment
P06727	Apolipoprotein A-IV
P07437	Tubulin beta chain;Tubulin beta-2B chain;Tubulin beta-2A chain;Tubulin beta-3 chain
P0C0L4	Complement C4-A;Complement C4 beta chain;Complement C4-A alpha chain;C4a anaphylatoxin;C4b-A;C4d-A;Complement C4 gamma chain;Complement C4-B;Complement C4 beta chain;Complement C4-B alpha chain;C4a anaphylatoxin;C4b-B;C4d-B;Complement C4 gamma chain
P62987	Ubiquitin-60S ribosomal protein L40;Ubiquitin;60S ribosomal protein L40;Ubiquitin-40S ribosomal protein S27a;Ubiquitin;40S ribosomal protein S27a;Polyubiquitin-B;Ubiquitin;Polyubiquitin-C;Ubiquitin
P0DMV9	Heat shock 70 kDa protein 1B;Heat shock 70 kDa protein 1A
P0DOX2	Ig heavy chain V-III region BUT;Ig heavy chain V-III region JON;Ig heavy chain V-III region KOL;Ig heavy chain V-III region WEA;Ig heavy chain V-III region TRO;Ig alpha-2 chain C region
P0DOX8	Immunoglobulin lambda-like polypeptide 5
P0DP25
P48741	Putative heat shock 70 kDa protein 7;Heat shock 70 kDa protein 6;Heat shock 70 kDa protein 1-like
P17980	26S protease regulatory subunit 6A
P18669	Phosphoglycerate mutase 1
Q9NRW1	Ras-related protein Rab-6B;Ras-related protein Rab-6A;Ras-related protein Rab-39A
P28289	Tropomodulin-1
P36871	Phosphoglucomutase-1
P38646	Stress-70 protein, mitochondrial
P48740	Mannan-binding lectin serine protease 1;Mannan-binding lectin serine protease 1 heavy chain;Mannan-binding lectin serine protease 1 light chain
P49454	Centromere protein F
P50991	T-complex protein 1 subunit delta
P55058	Phospholipid transfer protein
P60709	Actin, cytoplasmic 1;Actin, cytoplasmic 1, N-terminally processed
P61981	14-3-3 protein gamma;14-3-3 protein gamma, N-terminally processed
P62333	26S protease regulatory subunit 10B
P62820	Ras-related protein Rab-1A
P63104	14-3-3 protein zeta/delta
P63261	Actin, cytoplasmic 2;Actin, cytoplasmic 2, N-terminally processed
P69891	Hemoglobin subunit gamma-1
P69892	Hemoglobin subunit gamma-2
P78371	T-complex protein 1 subunit beta
Q03181	Peroxisome proliferator-activated receptor delta
Q13642	Four and a half LIM domains protein 1
Q562R1	Beta-actin-like protein 2
Q6EMB2	Tubulin polyglutamylase TTLL5
Q6ICI0	Transmembrane protein 211
Q76MJ5	Serine/threonine-protein kinase/endoribonuclease IRE2;Serine/threonine-protein kinase;Endoribonuclease
Q7L592	NADH dehydrogenase [ubiquinone] complex I, assembly factor 7
Q8N807	Protein disulfide-isomerase-like protein of the testis
Q969X1	Protein lifeguard 3
Q96JB1	Dynein heavy chain 8, axonemal
Q9NR56	Muscleblind-like protein 1
Q9NRX4	14 kDa phosphohistidine phosphatase
Q9UHG3	Prenylcysteine oxidase 1
Q9UN37	Vacuolar protein sorting-associated protein 4A
O75106	Retina-specific copper amine oxidase

## Sheet: Dekel et al., 2021
ID	Description
P04040	CAT Catalase Tax_Id=9606
P02768	ALB Serum albumin Tax_Id=9606
P13645	KRT10 Keratin, type I cytoskeletal 10 Tax_Id=9606
P04264	KRT1 Keratin, type II cytoskeletal 1 Tax_Id=9606
P02549	SPTA1 Spectrin alpha chain, erythrocytic 1 Tax_Id=9606
P35908	KRT2 Keratin, type II cytoskeletal 2 epidermal Tax_Id=9606
P68871	HBB Hemoglobin subunit beta Tax_Id=9606
P32119	PRDX2 Peroxiredoxin‐2 Tax_Id=9606
P11277	SPTB Spectrin beta chain, erythrocytic Tax_Id=9606
P35527	KRT9 Keratin, type I cytoskeletal 9 Tax_Id=9606
P00352	ALDH1A1 Retinal dehydrogenase 1 Tax_Id=9606
P00915	CA1 Carbonic anhydrase 1 Tax_Id=9606
P13798	APEH Acylamino‐acid‐releasing enzyme Tax_Id=9606
Q13228	SELENBP1 Selenium‐binding protein 1 Tax_Id=9606
P30041	PRDX6 Peroxiredoxin‐6 Tax_Id=9606
P69905	HBA1 Hemoglobin subunit alpha Tax_Id=9606
P04406	GAPDH Glyceraldehyde‐3‐phosphate dehydrogenase Tax_Id=9606
P02042	HBD Hemoglobin subunit delta Tax_Id=9606
P30043	BLVRB Flavin reductase (NADPH) Tax_Id=9606
P50395	GDI2 Rab GDP dissociation inhibitor beta Tax_Id=9606
P08779	KRT16 Keratin, type I cytoskeletal 16 Tax_Id=9606
P07195	LDHB L‐lactate dehydrogenase B chain Tax_Id=9606
P02533	KRT14 Keratin, type I cytoskeletal 14 Tax_Id=9606
P23526	AHCY Adenosylhomocysteinase Tax_Id=9606
P06744	GPI Glucose‐6‐phosphate isomerase Tax_Id=9606
P02538	KRT6A Keratin, type II cytoskeletal 6A Tax_Id=9606
P48668	KRT6C Keratin, type II cytoskeletal 6C Tax_Id=9606
P13716	ALAD Delta‐aminolevulinic acid dehydratase Tax_Id=9606
P04075	ALDOA Fructose‐bisphosphate aldolase A Tax_Id=9606
P13647	KRT5 Keratin, type II cytoskeletal 5 Tax_Id=9606
P00918	CA2 Carbonic anhydrase 2 Tax_Id=9606
Q06830	PRDX1 Peroxiredoxin‐1 Tax_Id=9606
Q99497	PARK7 Protein DJ‐1 Tax_Id=9606
P11142	HSPA8 Heat shock cognate 71 kDa protein Tax_Id=9606
P06733	ENO1 Alpha‐enolase Tax_Id=9606
Q86VP6	CAND1 Cullin‐associated NEDD8‐dissociated protein 1 Tax_Id=9606
P60174	TPI1 Triosephosphate isomerase Tax_Id=9606
P22392‐2	NME2 Isoform 3 of Nucleoside diphosphate kinase B Tax_Id=9606
P00568	AK1 Adenylate kinase isoenzyme 1 Tax_Id=9606
P52209	PGD 6‐phosphogluconate dehydrogenase, decarboxylating Tax_Id=9606
Q6XQN6	NAPRT1 Nicotinate phosphoribosyltransferase Tax_Id=9606
P48506	GCLC Glutamate‐‐cysteine ligase catalytic subunit Tax_Id=9606
O15067	PFAS Phosphoribosylformylglycinamidine synthase Tax_Id=9606
P07738	BPGM Bisphosphoglycerate mutase Tax_Id=9606
P00558	PGK1 Phosphoglycerate kinase 1 Tax_Id=9606
P30566	ADSL Adenylosuccinate lyase Tax_Id=9606
P00390	GSR Glutathione reductase, mitochondrial Tax_Id=9606
P50990	CCT8 T‐complex protein 1 subunit theta Tax_Id=9606
P49247	RPIA Ribose‐5‐phosphate isomerase Tax_Id=9606
P29401	TKT Transketolase Tax_Id=9606
P31939	ATIC Bifunctional purine biosynthesis protein PURH Tax_Id=9606
P62937	PPIA Peptidyl‐prolyl cis‐trans isomerase A Tax_Id=9606
P29144	TPP2 Tripeptidyl‐peptidase 2 Tax_Id=9606
P01857	IGHG1 Ig gamma‐1 chain C region Tax_Id=9606
P40925	MDH1 Malate dehydrogenase, cytoplasmic Tax_Id=9606
P48637	GSS Glutathione synthetase Tax_Id=9606
P50991	CCT4 T‐complex protein 1 subunit delta Tax_Id=9606
P54578	USP14 Ubiquitin carboxyl‐terminal hydrolase 14 Tax_Id=9606
P07384	CAPN1 Calpain‐1 catalytic subunit Tax_Id=9606
P60709	ACTB Actin, cytoplasmic 1 Tax_Id=9606
P69891	HBG1 Hemoglobin subunit gamma‐1 Tax_Id=9606
P22314	UBA1 Ubiquitin‐like modifier‐activating enzyme 1 Tax_Id=9606
P78417	GSTO1 Glutathione S‐transferase omega‐1 Tax_Id=9606
P78371	CCT2 T‐complex protein 1 subunit beta Tax_Id=9606
P09960	LTA4H Leukotriene A‐4 hydrolase Tax_Id=9606
P37837	TALDO1 Transaldolase Tax_Id=9606
P17174	GOT1 Aspartate aminotransferase, cytoplasmic Tax_Id=9606
P30086	PEBP1 Phosphatidylethanolamine‐binding protein 1 Tax_Id=9606
P49368	CCT3 T‐complex protein 1 subunit gamma Tax_Id=9606
P01860	IGHG3 Ig gamma‐3 chain C region Tax_Id=9606
Q9NY33	DPP3 Dipeptidyl peptidase 3 Tax_Id=9606
P01024	C3 Complement C3 Tax_Id=9606
P00492	HPRT1 Hypoxanthine‐guanine phosphoribosyltransferase Tax_Id=9606
P21980	TGM2 Protein‐glutamine gamma‐glutamyltransferase 2 Tax_Id=9606
P01834	IGKC Ig kappa chain C region Tax_Id=9606
P23528	CFL1 Cofilin‐1 Tax_Id=9606
Q14525	KRT33B Keratin, type I cuticular Ha3‐II Tax_Id=9606
Q15323	KRT31 Keratin, type I cuticular Ha1 Tax_Id=9606
P02787	TF Serotransferrin Tax_Id=9606
Q16775	HAGH Hydroxyacylglutathione hydrolase, mitochondrial Tax_Id=9606
P62987	UBA52 Ubiquitin‐60S ribosomal protein L40 Tax_Id=9606
Q99832	CCT7 T‐complex protein 1 subunit eta Tax_Id=9606
Q15631	TSN Translin Tax_Id=9606
P63104	YWHAZ 14‐3‐3 protein zeta/delta Tax_Id=9606
P07900	HSP90AA1 Heat shock protein HSP 90‐alpha Tax_Id=9606
P30613	PKLR Pyruvate kinase PKLR Tax_Id=9606
P01859	IGHG2 Ig gamma‐2 chain C region Tax_Id=9606
P24666	ACP1 Low molecular weight phosphotyrosine protein phosphatase Tax_Id=9606
P62826	RAN GTP‐binding nuclear protein Ran Tax_Id=9606
Q9GZP4	PITHD1 PITH domain‐containing protein 1 Tax_Id=9606
O75083	WDR1 WD repeat‐containing protein 1 Tax_Id=9606
P40227	CCT6A T‐complex protein 1 subunit zeta Tax_Id=9606
P00491	PNP Purine nucleoside phosphorylase Tax_Id=9606
P00338	LDHA L‐lactate dehydrogenase A chain Tax_Id=9606
Q16531	DDB1 DNA damage‐binding protein 1 Tax_Id=9606
P08107	HSPA1A Heat shock 70 kDa protein 1A/1B Tax_Id=9606
P26447	S100A4 Protein S100‐A4 Tax_Id=9606
P02647	APOA1 Apolipoprotein A‐I Tax_Id=9606
P16157	ANK1 Ankyrin‐1 Tax_Id=9606
O43790	KRT86 Keratin, type II cuticular Hb6 Tax_Id=9606
P01876	IGHA1 Ig alpha‐1 chain C region Tax_Id=9606
P17987	TCP1 T‐complex protein 1 subunit alpha Tax_Id=9606
O76011	KRT34 Keratin, type I cuticular Ha4 Tax_Id=9606
Q13630	TSTA3 GDP‐L‐fucose synthase Tax_Id=9606
P50502	ST13 Hsc70‐interacting protein Tax_Id=9606
Q04760	GLO1 Lactoylglutathione lyase Tax_Id=9606
P52565	ARHGDIA Rho GDP‐dissociation inhibitor 1 Tax_Id=9606
P02675	FGB Fibrinogen beta chain Tax_Id=9606
P09104	ENO2 Gamma‐enolase Tax_Id=9606
P22061	PCMT1 Protein‐L‐isoaspartate(D‐aspartate) O‐methyltransferase Tax_Id=9606
Q86Y46	KRT73 Keratin, type II cytoskeletal 73 Tax_Id=9606
P34932	HSPA4 Heat shock 70 kDa protein 4 Tax_Id=9606
P30046	DDT D‐dopachrome decarboxylase Tax_Id=9606
P48643	CCT5 T‐complex protein 1 subunit epsilon Tax_Id=9606
P07451	CA3 Carbonic anhydrase 3 Tax_Id=9606
Q00796	SORD Sorbitol dehydrogenase Tax_Id=9606
Q3LXA3	DAK Bifunctional ATP‐dependent dihydroxyacetone kinase/FAD‐AMP lyase (cyclizing) Ta
P06132	UROD Uroporphyrinogen decarboxylase Tax_Id=9606
P09211	GSTP1 Glutathione S‐transferase P Tax_Id=9606
P13489	RNH1 Ribonuclease inhibitor Tax_Id=9606
Q9UKV8	AGO2 Protein argonaute‐2 Tax_Id=9606
P35611	ADD1 Alpha‐adducin Tax_Id=9606
P11413	G6PD Glucose‐6‐phosphate 1‐dehydrogenase Tax_Id=9606
O95336	PGLS 6‐phosphogluconolactonase Tax_Id=9606
P61970	NUTF2 Nuclear transport factor 2 Tax_Id=9606
P07954	FH Fumarate hydratase, mitochondrial Tax_Id=9606
P21281	ATP6V1B2 V‐type proton ATPase subunit B, brain isoform Tax_Id=9606
P52566	ARHGDIB Rho GDP‐dissociation inhibitor 2 Tax_Id=9606
P18669	PGAM1 Phosphoglycerate mutase 1 Tax_Id=9606
P55786	NPEPPS Puromycin‐sensitive aminopeptidase Tax_Id=9606
P06703	S100A6 Protein S100‐A6 Tax_Id=9606
P14923	JUP Junction plakoglobin Tax_Id=9606
P12955	PEPD Xaa‐Pro dipeptidase Tax_Id=9606
P15924	DSP Desmoplakin Tax_Id=9606
P17858	PFKL 6‐phosphofructokinase, liver type Tax_Id=9606
P22234	PAICS Multifunctional protein ADE2 Tax_Id=9606
Q96IU4	ABHD14B Alpha/beta hydrolase domain‐containing protein 14B Tax_Id=9606
P16930	FAH Fumarylacetoacetase Tax_Id=9606
P63241	EIF5A Eukaryotic translation initiation factor 5A‐1 Tax_Id=9606
P30153	PPP2R1A Serine/threonine‐protein phosphatase 2A 65 kDa regulatory subunit A alpha is
Q7Z3Y8	KRT27 Keratin, type I cytoskeletal 27 Tax_Id=9606
P45974	USP5 Ubiquitin carboxyl‐terminal hydrolase 5 Tax_Id=9606
P07203	GPX1 Glutathione peroxidase 1 Tax_Id=9606
P60891	PRPS1 Ribose‐phosphate pyrophosphokinase 1 Tax_Id=9606
P43034	PAFAH1B1 Platelet‐activating factor acetylhydrolase IB subunit alpha Tax_Id=9606
Q9NRV9	HEBP1 Heme‐binding protein 1 Tax_Id=9606
P10599	TXN Thioredoxin Tax_Id=9606
P00441	SOD1 Superoxide dismutase [Cu‐Zn] Tax_Id=9606
Q9BS40	LXN Latexin Tax_Id=9606
O14618	CCS Copper chaperone for superoxide dismutase Tax_Id=9606
P16083	NQO2 Ribosyldihydronicotinamide dehydrogenase [quinone] Tax_Id=9606
P09972	ALDOC Fructose‐bisphosphate aldolase C Tax_Id=9606
P61088	UBE2N Ubiquitin‐conjugating enzyme E2 N Tax_Id=9606
P68036	UBE2L3 Ubiquitin‐conjugating enzyme E2 L3 Tax_Id=9606
Q13404	UBE2V1 Ubiquitin‐conjugating enzyme E2 variant 1 Tax_Id=9606
Q16881	TXNRD1 Thioredoxin reductase 1, cytoplasmic Tax_Id=9606
Q86X55	CARM1 Histone‐arginine methyltransferase CARM1 Tax_Id=9606
Q9HC38	GLOD4 Glyoxalase domain‐containing protein 4 Tax_Id=9606
Q9UIA9	XPO7 Exportin‐7 Tax_Id=9606
P54725	RAD23A UV excision repair protein RAD23 homolog A Tax_Id=9606
P02775	PPBP Platelet basic protein Tax_Id=9606
P15374	UCHL3 Ubiquitin carboxyl‐terminal hydrolase isozyme L3 Tax_Id=9606
Q9NTK5	OLA1 Obg‐like ATPase 1 Tax_Id=9606
P00738	HP Haptoglobin Tax_Id=9606
O00233	PSMD9 26S proteasome non‐ATPase regulatory subunit 9 Tax_Id=9606
P35612	ADD2 Beta‐adducin Tax_Id=9606
Q9GZT8	NIF3L1 Putative GTP cyclohydrolase 1 type 2 NIF3L1 Tax_Id=9606
Q9BT73	PSMG3 Proteasome assembly chaperone 3 Tax_Id=9606
B9A064	IGLL5 Immunoglobulin lambda‐like polypeptide 5 Tax_Id=9606
Q5XPI4	RNF123 E3 ubiquitin‐protein ligase RNF123 Tax_Id=9606
P62258	YWHAE 14‐3‐3 protein epsilon Tax_Id=9606
Q13098	GPS1 COP9 signalosome complex subunit 1 Tax_Id=9606
Q7Z4W1	DCXR L‐xylulose reductase Tax_Id=9606
Q00610	CLTC Clathrin heavy chain 1 Tax_Id=9606
P26038	MSN Moesin Tax_Id=9606
P25325	MPST 3‐mercaptopyruvate sulfurtransferase Tax_Id=9606
P05089	ARG1 Arginase‐1 Tax_Id=9606
P08397	HMBS Porphobilinogen deaminase Tax_Id=9606
P58546	MTPN Myotrophin Tax_Id=9606
P52888	THOP1 Thimet oligopeptidase Tax_Id=9606
Q96G03	PGM2 Phosphoglucomutase‐2 Tax_Id=9606
P01625	Ig kappa chain V‐IV region Len Tax_Id=9606
P01742	Ig heavy chain V‐I region EU Tax_Id=9606
P49189	ALDH9A1 4‐trimethylaminobutyraldehyde dehydrogenase Tax_Id=9606
P53004	BLVRA Biliverdin reductase A Tax_Id=9606
Q16658	FSCN1 Fascin Tax_Id=9606
Q9BWD1	ACAT2 Acetyl‐CoA acetyltransferase, cytosolic Tax_Id=9606
Q9H479	FN3K Fructosamine‐3‐kinase Tax_Id=9606
Q9NWV4	C1orf123 UPF0587 protein C1orf123 Tax_Id=9606
O00321	ETV2 ETS translocation variant 2 Tax_Id=9606
O14980	XPO1 Exportin‐1 Tax_Id=9606
P02679	FGG Fibrinogen gamma chain Tax_Id=9606
P07477	PRSS1 Trypsin‐1 Tax_Id=9606
P36959	GMPR GMP reductase 1 Tax_Id=9606
P48426	PIP4K2A Phosphatidylinositol 5‐phosphate 4‐kinase type‐2 alpha Tax_Id=9606
P60842	EIF4A1 Eukaryotic initiation factor 4A‐I Tax_Id=9606
Q02413	DSG1 Desmoglein‐1 Tax_Id=9606
Q13564	NAE1 NEDD8‐activating enzyme E1 regulatory subunit Tax_Id=9606
Q5TDH0	DDI2 Protein DDI1 homolog 2 Tax_Id=9606
Q96F85	CNRIP1 CB1 cannabinoid receptor‐interacting protein 1 Tax_Id=9606
Q99627	COPS8 COP9 signalosome complex subunit 8 Tax_Id=9606
Q9UN70	PCDHGC3 Protocadherin gamma‐C3 Tax_Id=9606
P49589	CARS Cysteine‐‐tRNA ligase, cytoplasmic Tax_Id=9606
P04632	CAPNS1 Calpain small subunit 1 Tax_Id=9606
P55072	VCP Transitional endoplasmic reticulum ATPase Tax_Id=9606
Q9C0C9	UBE2O Ubiquitin‐conjugating enzyme E2 O Tax_Id=9606
P30626	SRI Sorcin Tax_Id=9606
P49720	PSMB3 Proteasome subunit beta type‐3 Tax_Id=9606
P28074	PSMB5 Proteasome subunit beta type‐5 Tax_Id=9606
Q13315	ATM Serine‐protein kinase ATM Tax_Id=9606
Q9Y230	RUVBL2 RuvB‐like 2 Tax_Id=9606
Q07092	COL16A1 Collagen alpha‐1(XVI) chain Tax_Id=9606
Q5T4D3‐2	TMTC4 Isoform 2 of Transmembrane and TPR repeat‐containing protein 4 Tax_Id=9606
P05109	S100A8 Protein S100‐A8 Tax_Id=9606
P31946	YWHAB 14‐3‐3 protein beta/alpha Tax_Id=9606
P08069	IGF1R Insulin‐like growth factor 1 receptor Tax_Id=9606
P28072	PSMB6 Proteasome subunit beta type‐6 Tax_Id=9606
Q13200	PSMD2 26S proteasome non‐ATPase regulatory subunit 2 Tax_Id=9606
Q15102	PAFAH1B3 Platelet‐activating factor acetylhydrolase IB subunit gamma Tax_Id=9606
Q9BRA2	TXNDC17 Thioredoxin domain‐containing protein 17 Tax_Id=9606
Q9NUW8	TDP1 Tyrosyl‐DNA phosphodiesterase 1 Tax_Id=9606
A0AVI4	TMEM129 Transmembrane protein 129 Tax_Id=9606
Q14494	NFE2L1 Nuclear factor erythroid 2‐related factor 1 Tax_Id=9606
P04424	ASL Argininosuccinate lyase Tax_Id=9606
Q5H9U9	DDX60L Probable ATP‐dependent RNA helicase DDX60‐like Tax_Id=9606
Q8N3C0‐3	ASCC3 Isoform 2 of Activating signal cointegrator 1 complex subunit 3 Tax_Id=9606
Q9ULJ1	ODF2L Outer dense fiber protein 2‐like Tax_Id=9606
Q99460	PSMD1 26S proteasome non‐ATPase regulatory subunit 1 Tax_Id=9606
Q8WZ42	TTN Titin Tax_Id=9606
Q7L5N1	COPS6 COP9 signalosome complex subunit 6 Tax_Id=9606
Q9UIQ6	LNPEP Leucyl‐cystinyl aminopeptidase Tax_Id=9606
P01772	Ig heavy chain V‐III region KOL Tax_Id=9606
P01781	Ig heavy chain V‐III region GAL Tax_Id=9606
P04080	CSTB Cystatin‐B Tax_Id=9606
P14174	MIF Macrophage migration inhibitory factor Tax_Id=9606
P14550	AKR1A1 Alcohol dehydrogenase [NADP(+)] Tax_Id=9606
Q15181	PPA1 Inorganic pyrophosphatase Tax_Id=9606
Q86YZ3	HRNR Hornerin Tax_Id=9606
Q96KW2	POM121L2 POM121‐like protein 2 Tax_Id=9606
Q99969	RARRES2 Retinoic acid receptor responder protein 2 Tax_Id=9606
Q9BSL1	UBAC1 Ubiquitin‐associated domain‐containing protein 1 Tax_Id=9606
Q9BYZ2	LDHAL6B L‐lactate dehydrogenase A‐like 6B Tax_Id=9606
Q9H3K6	BOLA2 BolA‐like protein 2 Tax_Id=9606
Q9NR45	NANS Sialic acid synthase Tax_Id=9606
Q9P0G3	KLK14 Kallikrein‐14 Tax_Id=9606
O00267	SUPT5H Transcription elongation factor SPT5 Tax_Id=9606
O00410	IPO5 Importin‐5 Tax_Id=9606
O75190	DNAJB6 DnaJ homolog subfamily B member 6 Tax_Id=9606
O75223	GGCT Gamma‐glutamylcyclotransferase Tax_Id=9606
O75970	MPDZ Multiple PDZ domain protein Tax_Id=9606
P01009	SERPINA1 Alpha‐1‐antitrypsin Tax_Id=9606
P01600	Ig kappa chain V‐I region Hau Tax_Id=9606
P01614	Ig kappa chain V‐II region Cum Tax_Id=9606
P01620	Ig kappa chain V‐III region SIE Tax_Id=9606
P01765	Ig heavy chain V‐III region TIL Tax_Id=9606
P01766	Ig heavy chain V‐III region BRO Tax_Id=9606
P02671	FGA Fibrinogen alpha chain Tax_Id=9606
P0CG29	GSTT2 Glutathione S‐transferase theta‐2 Tax_Id=9606
P11171	EPB41 Protein 4.1 Tax_Id=9606
P17980	PSMC3 26S protease regulatory subunit 6A Tax_Id=9606
P20810	CAST Calpastatin Tax_Id=9606
P23381	WARS Tryptophan‐‐tRNA ligase, cytoplasmic Tax_Id=9606
P28066	PSMA5 Proteasome subunit alpha type‐5 Tax_Id=9606
P30622	CLIP1 CAP‐Gly domain‐containing linker protein 1 Tax_Id=9606
P30740	SERPINB1 Leukocyte elastase inhibitor Tax_Id=9606
P47756	CAPZB F‐actin‐capping protein subunit beta Tax_Id=9606
P62158	CALM1 Calmodulin Tax_Id=9606
P62195	PSMC5 26S protease regulatory subunit 8 Tax_Id=9606
P62491	RAB11A Ras‐related protein Rab‐11A Tax_Id=9606
P62942	FKBP1A Peptidyl‐prolyl cis‐trans isomerase FKBP1A Tax_Id=9606
P63000	RAC1 Ras‐related C3 botulinum toxin substrate 1 Tax_Id=9606
P63208	SKP1 S‐phase kinase‐associated protein 1 Tax_Id=9606
P81605	DCD Dermcidin Tax_Id=9606
P84077	ARF1 ADP‐ribosylation factor 1 Tax_Id=9606
Q08554	DSC1 Desmocollin‐1 Tax_Id=9606
Q13322	GRB10 Growth factor receptor‐bound protein 10 Tax_Id=9606
Q14241	TCEB3 Transcription elongation factor B polypeptide 3 Tax_Id=9606
Q14974	KPNB1 Importin subunit beta‐1 Tax_Id=9606
Q15257	PPP2R4 Serine/threonine‐protein phosphatase 2A activator Tax_Id=9606
Q5VYK3	ECM29 Proteasome‐associated protein ECM29 homolog Tax_Id=9606
Q6YBV0	SLC36A4 Proton‐coupled amino acid transporter 4 Tax_Id=9606
Q6ZMW3	EML6 Echinoderm microtubule‐associated protein‐like 6 Tax_Id=9606
Q8NBJ5	COLGALT1 Procollagen galactosyltransferase 1 Tax_Id=9606
Q8TAC1	RFESD Rieske domain‐containing protein Tax_Id=9606
Q8TBC4	UBA3 NEDD8‐activating enzyme E1 catalytic subunit Tax_Id=9606
Q92665	MRPS31 28S ribosomal protein S31, mitochondrial Tax_Id=9606
Q96KS0	EGLN2 Egl nine homolog 2 Tax_Id=9606
Q9BT78	COPS4 COP9 signalosome complex subunit 4 Tax_Id=9606
Q9NZL9	MAT2B Methionine adenosyltransferase 2 subunit beta Tax_Id=9606
Q9UNZ2	NSFL1C NSFL1 cofactor p47 Tax_Id=9606
Q9Y265	RUVBL1 RuvB‐like 1 Tax_Id=9606
Q9Y3C8	UFC1 Ubiquitin‐fold modifier‐conjugating enzyme 1 Tax_Id=9606
Q9Y4E8	USP15 Ubiquitin carboxyl‐terminal hydrolase 15 Tax_Id=9606
Q9Y4G8	RAPGEF2 Rap guanine nucleotide exchange factor 2 Tax_Id=9606
Q8TD26‐2	CHD6 Isoform 2 of Chromodomain‐helicase‐DNA‐binding protein 6 Tax_Id=9606
Q5T5Y3	CAMSAP1 Calmodulin‐regulated spectrin‐associated protein 1 Tax_Id=9606
Q9H706	GAREM GRB2‐associated and regulator of MAPK protein Tax_Id=9606
Q53FA7	TP53I3 Quinone oxidoreductase PIG3 Tax_Id=9606
Q9Y2P8	RCL1 RNA 3'‐terminal phosphate cyclase‐like protein Tax_Id=9606
Q96GG9	DCUN1D1 DCN1‐like protein 1 Tax_Id=9606
Q15006	EMC2 ER membrane protein complex subunit 2 Tax_Id=9606
P61566	HERV‐K_22q11.21 provirus ancestral Env polyprotein Tax_Id=9606
O75052	NOS1AP Carboxyl‐terminal PDZ ligand of neuronal nitric oxide synthase protein Tax_Id=9
Q8N715	C1orf65 Uncharacterized protein C1orf65 Tax_Id=9606
Q8N3D4	EHBP1L1 EH domain‐binding protein 1‐like protein 1 Tax_Id=9606
P35030	PRSS3 Trypsin‐3 Tax_Id=9606
O95714	HERC2 E3 ubiquitin‐protein ligase HERC2 Tax_Id=9606
P20618	PSMB1 Proteasome subunit beta type‐1 Tax_Id=9606
O15061	SYNM Synemin Tax_Id=9606
Q68EM7‐3	ARHGAP17 Isoform 3 of Rho GTPase‐activating protein 17 Tax_Id=9606
P19883	FST Follistatin Tax_Id=9606
Q8TC92	ENOX1 Ecto‐NOX disulfide‐thiol exchanger 1 Tax_Id=9606
P07202	TPO Thyroid peroxidase Tax_Id=9606
Q9NZ56	FMN2 Formin‐2 Tax_Id=9606
O95861	BPNT1 3'(2'),5'‐bisphosphate nucleotidase 1 Tax_Id=9606
P20339	RAB5A Ras‐related protein Rab‐5A Tax_Id=9606
P17540	CKMT2 Creatine kinase S‐type, mitochondrial Tax_Id=9606
Q7RTT3	SSX9 Protein SSX9 Tax_Id=9606
Q9P281	BAHCC1 BAH and coiled‐coil domain‐containing protein 1 Tax_Id=9606
Q8N9B5	JMY Junction‐mediating and ‐regulatory protein Tax_Id=9606
Q71H61	ILDR2 Immunoglobulin‐like domain‐containing receptor 2 Tax_Id=9606
Q96QV6	HIST1H2AA Histone H2A type 1‐A Tax_Id=9606
Q9HCD5	NCOA5 Nuclear receptor coactivator 5 Tax_Id=9606
O00151	PDLIM1 PDZ and LIM domain protein 1 Tax_Id=9606
P02763	ORM1 Alpha‐1‐acid glycoprotein 1 Tax_Id=9606
P53804	TTC3 E3 ubiquitin‐protein ligase TTC3 Tax_Id=9606
Q92905	COPS5 COP9 signalosome complex subunit 5 Tax_Id=9606
P50226	SULT1A2 Sulfotransferase 1A2 Tax_Id=9606
Q07864	POLE DNA polymerase epsilon catalytic subunit A Tax_Id=9606
Q05215	EGR4 Early growth response protein 4 Tax_Id=9606
Q9P2Q2	FRMD4A FERM domain‐containing protein 4A Tax_Id=9606
Q16821	PPP1R3A Protein phosphatase 1 regulatory subunit 3A Tax_Id=9606
Q13510	ASAH1 Acid ceramidase Tax_Id=9606
P27708	CAD CAD protein Tax_Id=9606
P61086	UBE2K Ubiquitin‐conjugating enzyme E2 K Tax_Id=9606
Q8WUM4	PDCD6IP Programmed cell death 6‐interacting protein Tax_Id=9606
Q8N1I0	DOCK4 Dedicator of cytokinesis protein 4 Tax_Id=9606
Q01668	CACNA1D Voltage‐dependent L‐type calcium channel subunit alpha‐1D Tax_Id=9606
Q16222	UAP1 UDP‐N‐acetylhexosamine pyrophosphorylase Tax_Id=9606
Q5SXM2	SNAPC4 snRNA‐activating protein complex subunit 4 Tax_Id=9606
P31944	CASP14 Caspase‐14 Tax_Id=9606
Q9P2D8	UNC79 Protein unc‐79 homolog Tax_Id=9606
Q8IWC1	MAP7D3 MAP7 domain‐containing protein 3 Tax_Id=9606
Q9H299	SH3BGRL3 SH3 domain‐binding glutamic acid‐rich‐like protein 3 Tax_Id=9606
P04433	Ig kappa chain V‐III region VG (Fragment) Tax_Id=9606
Q149M9	NWD1 NACHT and WD repeat domain‐containing protein 1 Tax_Id=9606
P06396	GSN Gelsolin Tax_Id=9606
Q9Y462	ZNF711 Zinc finger protein 711 Tax_Id=9606
O43396	TXNL1 Thioredoxin‐like protein 1 Tax_Id=9606
Q9NZJ4	SACS Sacsin Tax_Id=9606
Q9Y3B8	REXO2 Oligoribonuclease, mitochondrial Tax_Id=9606
Q9Y4R7	TTLL3 Tubulin monoglycylase TTLL3 Tax_Id=9606
Q7Z570	ZNF804A Zinc finger protein 804A Tax_Id=9606
P42566	EPS15 Epidermal growth factor receptor substrate 15 Tax_Id=9606
Q92833	JARID2 Protein Jumonji Tax_Id=9606
Q9H307	PNN Pinin Tax_Id=9606
Q99965	ADAM2 Disintegrin and metalloproteinase domain‐containing protein 2 Tax_Id=9606
Q12981	BNIP1 Vesicle transport protein SEC20 Tax_Id=9606
Q9Y616	IRAK3 Interleukin‐1 receptor‐associated kinase 3 Tax_Id=9606
Q8IW41	MAPKAPK5 MAP kinase‐activated protein kinase 5 Tax_Id=9606
Q8N3K9	CMYA5 Cardiomyopathy‐associated protein 5 Tax_Id=9606
Q6SZW1	SARM1 Sterile alpha and TIR motif‐containing protein 1 Tax_Id=9606
Q7Z5Y7	KCTD20 BTB/POZ domain‐containing protein KCTD20 Tax_Id=9606
Q6N022	TENM4 Teneurin‐4 Tax_Id=9606
Q96SQ5	ZNF587 Zinc finger protein 587 Tax_Id=9606
Q86YQ8	CPNE8 Copine‐8 Tax_Id=9606
P55285	CDH6 Cadherin‐6 Tax_Id=9606
P10114	RAP2A Ras‐related protein Rap‐2a Tax_Id=9606
P09493	TPM1 Tropomyosin alpha‐1 chain Tax_Id=9606
Q96GP6	SCARF2 Scavenger receptor class F member 2 Tax_Id=9606
P42892‐4	ECE1 Isoform D of Endothelin‐converting enzyme 1 Tax_Id=9606
Q9BUQ8	DDX23 Probable ATP‐dependent RNA helicase DDX23 Tax_Id=9606
Q9BXJ9	NAA15 N‐alpha‐acetyltransferase 15, NatA auxiliary subunit Tax_Id=9606
Q8N573	OXR1 Oxidation resistance protein 1 Tax_Id=9606
O43542	XRCC3 DNA repair protein XRCC3 Tax_Id=9606
P07311	ACYP1 Acylphosphatase‐1 Tax_Id=9606
Q6NT04	TIGD7 Tigger transposable element‐derived protein 7 Tax_Id=9606
P07098‐3	LIPF Isoform 3 of Gastric triacylglycerol lipase Tax_Id=9606
Q15643	TRIP11 Thyroid receptor‐interacting protein 11 Tax_Id=9606
P16144	ITGB4 Integrin beta‐4 Tax_Id=9606
P10523	SAG S‐arrestin Tax_Id=9606
Q8TBB6	SLC7A14 Probable cationic amino acid transporter Tax_Id=9606
Q6ZRP7	QSOX2 Sulfhydryl oxidase 2 Tax_Id=9606
Q14587	ZNF268 Zinc finger protein 268 Tax_Id=9606
P00450	CP Ceruloplasmin Tax_Id=9606
Q5HYA8	TMEM67 Meckelin Tax_Id=9606
Q9H9A6	LRRC40 Leucine‐rich repeat‐containing protein 40 Tax_Id=9606
Q86W92	PPFIBP1 Liprin‐beta‐1 Tax_Id=9606
Q8NHS4	CLHC1 Clathrin heavy chain linker domain‐containing protein 1 Tax_Id=9606
Q9UKT6	FBXL21 F‐box/LRR‐repeat protein 21 Tax_Id=9606
Q9UKA2	FBXL4 F‐box/LRR‐repeat protein 4 Tax_Id=9606
Q6ZR52	ZNF493 Zinc finger protein 493 Tax_Id=9606
P01011	SERPINA3 Alpha‐1‐antichymotrypsin Tax_Id=9606
Q96F44	TRIM11 E3 ubiquitin‐protein ligase TRIM11 Tax_Id=9606
Q9Y2D5‐4	AKAP2 Isoform 2 of A‐kinase anchor protein 2 Tax_Id=9606
Q96ID5	IGSF21 Immunoglobulin superfamily member 21 Tax_Id=9606
Q9NXV2	KCTD5 BTB/POZ domain‐containing protein KCTD5 Tax_Id=9606
P06730	EIF4E Eukaryotic translation initiation factor 4E Tax_Id=9606
Q2QD12	RPEL1 Ribulose‐phosphate 3‐epimerase‐like protein 1 Tax_Id=9606
P13796	LCP1 Plastin‐2 Tax_Id=9606
Q13751	LAMB3 Laminin subunit beta‐3 Tax_Id=9606
Q9BV73	CEP250 Centrosome‐associated protein CEP250 Tax_Id=9606
P28161	GSTM2 Glutathione S‐transferase Mu 2 Tax_Id=9606
Q5VU65	NUP210L Nuclear pore membrane glycoprotein 210‐like Tax_Id=9606
Q96T37	RBM15 Putative RNA‐binding protein 15 Tax_Id=9606
Q9HBH7	BEX1 Protein BEX1 Tax_Id=9606
Q8NBM8	PCYOX1L Prenylcysteine oxidase‐like Tax_Id=9606
Q8IVL1	NAV2 Neuron navigator 2 Tax_Id=9606
Q9NX74	DUS2 tRNA‐dihydrouridine(20) synthase [NAD(P)+]‐like Tax_Id=9606
P0CJ78	ZNF865 Zinc finger protein 865 Tax_Id=9606
Q5QP82	DCAF10 DDB1‐ and CUL4‐associated factor 10 Tax_Id=9606
Q96NR3	PTCHD1 Patched domain‐containing protein 1 Tax_Id=9606
P51582	P2RY4 P2Y purinoceptor 4 Tax_Id=9606
Q9Y6N9	USH1C Harmonin Tax_Id=9606
Q9C0C7	AMBRA1 Activating molecule in BECN1‐regulated autophagy protein 1 Tax_Id=9606
Q8N4C6	NIN Ninein Tax_Id=9606
Q6WRI0	IGSF10 Immunoglobulin superfamily member 10 Tax_Id=9606
Q9NUL5	C19orf66 UPF0515 protein C19orf66 Tax_Id=9606
Q86XZ4	SPATS2 Spermatogenesis‐associated serine‐rich protein 2 Tax_Id=9606
Q5VZ89	DENND4C DENN domain‐containing protein 4C Tax_Id=9606
P49207	RPL34 60S ribosomal protein L34 Tax_Id=9606
Q9BTZ2‐4	DHRS4 Isoform 4 of Dehydrogenase/reductase SDR family member 4 Tax_Id=9606
O43451	MGAM Maltase‐glucoamylase, intestinal Tax_Id=9606
P35318	ADM ADM Tax_Id=9606
O60437	PPL Periplakin Tax_Id=9606
O60294	LCMT2 tRNA wybutosine‐synthesizing protein 4 Tax_Id=9606
O14647	CHD2 Chromodomain‐helicase‐DNA‐binding protein 2 Tax_Id=9606
O75912	DGKI Diacylglycerol kinase iota Tax_Id=9606
Q9UL51	HCN2 Potassium/sodium hyperpolarization‐activated cyclic nucleotide‐gated channel 2 T
O75165	DNAJC13 DnaJ homolog subfamily C member 13 Tax_Id=9606
O95672	ECEL1 Endothelin‐converting enzyme‐like 1 Tax_Id=9606
Q8NG50	RDM1 RAD52 motif‐containing protein 1 Tax_Id=9606
P06702	S100A9 Protein S100‐A9 Tax_Id=9606
O75325	LRRN2 Leucine‐rich repeat neuronal protein 2 Tax_Id=9606
P56537	EIF6 Eukaryotic translation initiation factor 6 Tax_Id=9606
Q8NFR7‐4	CCDC148 Isoform 4 of Coiled‐coil domain‐containing protein 148 Tax_Id=9606
Q8N2Y8	RUSC2 Iporin Tax_Id=9606
Q7Z478	DHX29 ATP‐dependent RNA helicase DHX29 Tax_Id=9606
O95633	FSTL3 Follistatin‐related protein 3 Tax_Id=9606
P05090	APOD Apolipoprotein D Tax_Id=9606
Q9NS62	THSD1 Thrombospondin type‐1 domain‐containing protein 1 Tax_Id=9606
Q8TAQ5	ZNF420 Zinc finger protein 420 Tax_Id=9606
Q00013	MPP1 55 kDa erythrocyte membrane protein Tax_Id=9606
Q8NH19	OR10AG1 Olfactory receptor 10AG1 Tax_Id=9606
Q8N6Y0	USHBP1 Usher syndrome type‐1C protein‐binding protein 1 Tax_Id=9606
Q14683	SMC1A Structural maintenance of chromosomes protein 1A Tax_Id=9606
Q9BW92	TARS2 Threonine‐‐tRNA ligase, mitochondrial Tax_Id=9606
P45985	MAP2K4 Dual specificity mitogen‐activated protein kinase kinase 4 Tax_Id=9606
Q86UQ4‐2	ABCA13 Isoform 2 of ATP‐binding cassette sub‐family A member 13 Tax_Id=9606
O60268	KIAA0513 Uncharacterized protein KIAA0513 Tax_Id=9606
P0CL83	STAG3L1 Putative STAG3‐like protein 1 Tax_Id=9606
Q7L1W4	LRRC8D Leucine‐rich repeat‐containing protein 8D Tax_Id=9606
Q9GZN2	TGIF2 Homeobox protein TGIF2 Tax_Id=9606
Q8N6G6‐5	ADAMTSL1 Isoform 5 of ADAMTS‐like protein 1 Tax_Id=9606
Q9H082	RAB33B Ras‐related protein Rab‐33B Tax_Id=9606
Q15149	PLEC Plectin Tax_Id=9606
Q9HBG4	ATP6V0A4 V‐type proton ATPase 116 kDa subunit a isoform 4 Tax_Id=9606
Q8WUQ7	CACTIN Cactin Tax_Id=9606
Q8NA82	H10 Probable E3 ubiquitin‐protein ligase MARCH10 Tax_Id=9606
Q13490	BIRC2 Baculoviral IAP repeat‐containing protein 2 Tax_Id=9606
Q9ULL0	KIAA1210 Uncharacterized protein KIAA1210 Tax_Id=9606
Q13330	MTA1 Metastasis‐associated protein MTA1 Tax_Id=9606
Q7Z7L7	ZER1 Protein zer‐1 homolog Tax_Id=9606
Q5T5X7	BEND3 BEN domain‐containing protein 3 Tax_Id=9606
Q06136	KDSR 3‐ketodihydrosphingosine reductase Tax_Id=9606
Q8N6K7	SAMD3 Sterile alpha motif domain‐containing protein 3 Tax_Id=9606
Q15208	STK38 Serine/threonine‐protein kinase 38 Tax_Id=9606
Q9ULE0	WWC3 Protein WWC3 Tax_Id=9606
P12821	ACE Angiotensin‐converting enzyme Tax_Id=9606
Q9Y2G0	EFR3B Protein EFR3 homolog B Tax_Id=9606
Q96A65	EXOC4 Exocyst complex component 4 Tax_Id=9606
Q8N6N2	TTC9B Tetratricopeptide repeat protein 9B Tax_Id=9606
Q8IZU0	FAM9B Protein FAM9B Tax_Id=9606
P29218	IMPA1 Inositol monophosphatase 1 Tax_Id=9606
P20340‐4	RAB6A Isoform 4 of Ras‐related protein Rab‐6A Tax_Id=9606
Q08AG5	ZNF844 Zinc finger protein 844 Tax_Id=9606
P49257	LMAN1 Protein ERGIC‐53 Tax_Id=9606
P15498	VAV1 Proto‐oncogene vav Tax_Id=9606
Q86UR5‐12	RIMS1 Isoform 12 of Regulating synaptic membrane exocytosis protein 1 Tax_Id=9606
Q8TBM8	DNAJB14 DnaJ homolog subfamily B member 14 Tax_Id=9606
Q702N8	XIRP1 Xin actin‐binding repeat‐containing protein 1 Tax_Id=9606
O95342	ABCB11 Bile salt export pump Tax_Id=9606
Q6NV75	GPR153 Probable G‐protein coupled receptor 153 Tax_Id=9606
O75891	ALDH1L1 Cytosolic 10‐formyltetrahydrofolate dehydrogenase Tax_Id=9606
P19823	ITIH2 Inter‐alpha‐trypsin inhibitor heavy chain H2 Tax_Id=9606
P26639	TARS Threonine‐‐tRNA ligase, cytoplasmic Tax_Id=9606
A6NCS4	NKX2‐6 Homeobox protein Nkx‐2.6 Tax_Id=9606
Q9BX10	GTPBP2 GTP‐binding protein 2 Tax_Id=9606
Q8N8U3	ZCCHC5 Zinc finger CCHC domain‐containing protein 5 Tax_Id=9606
P01833	PIGR Polymeric immunoglobulin receptor Tax_Id=9606
O43173	ST8SIA3 Sia‐alpha‐2,3‐Gal‐beta‐1,4‐GlcNAc‐R:alpha 2,8‐sialyltransferase Tax_Id=9606
Q6PCE3	PGM2L1 Glucose 1,6‐bisphosphate synthase Tax_Id=9606
Q02383	SEMG2 Semenogelin‐2 Tax_Id=9606
Q00872	MYBPC1 Myosin‐binding protein C, slow‐type Tax_Id=9606
O94979	SEC31A Protein transport protein Sec31A Tax_Id=9606
Q6PIW4	FIGNL1 Fidgetin‐like protein 1 Tax_Id=9606
Q8WWX9	SELM Selenoprotein M Tax_Id=9606
A4FU49	SH3D21 SH3 domain‐containing protein 21 Tax_Id=9606
Q9Y6K5	OAS3 2'‐5'‐oligoadenylate synthase 3 Tax_Id=9606
O75911	DHRS3 Short‐chain dehydrogenase/reductase 3 Tax_Id=9606
O15263	Beta‐defensin 4A Tax_Id=9606
Q969L4	LSM10 U7 snRNA‐associated Sm‐like protein LSm10 Tax_Id=9606
Q9BVM4	GGACT Gamma‐glutamylaminecyclotransferase Tax_Id=9606
P19634	SLC9A1 Sodium/hydrogen exchanger 1 Tax_Id=9606
Q9Y217	MTMR6 Myotubularin‐related protein 6 Tax_Id=9606
P32927	CSF2RB Cytokine receptor common subunit beta Tax_Id=9606
Q96PQ0	SORCS2 VPS10 domain‐containing receptor SorCS2 Tax_Id=9606
Q9UQ07	MOK MAPK/MAK/MRK overlapping kinase Tax_Id=9606
Q5VUB5	FAM171A1 Protein FAM171A1 Tax_Id=9606
Q14055	COL9A2 Collagen alpha‐2(IX) chain Tax_Id=9606
Q92959	SLCO2A1 Solute carrier organic anion transporter family member
Q9H1M3	DEFB129 Beta‐defensin 129 Tax_Id=9606
P16662	UGT2B7 UDP‐glucuronosyltransferase 2B7 Tax_Id=9606
O14531	DPYSL4 Dihydropyrimidinase‐related protein 4 Tax_Id=9606
Q14994	NR1I3 Nuclear receptor subfamily 1 group I member 3 Tax_Id
Q96K21	ZFYVE19 Zinc finger FYVE domain‐containing protein 19 Tax_Id=
Q5TZA2	CROCC Rootletin Tax_Id=9606
Q6UWY5	OLFML1 Olfactomedin‐like protein 1 Tax_Id=9606
Q9UEY8	ADD3 Gamma‐adducin Tax_Id=9606
Q8NEZ4	KMT2C Histone‐lysine N‐methyltransferase 2C Tax_Id=9606
Q96JM3	CHAMP1 Chromosome alignment‐maintaining phosphoprotein 1 Tax_Id=9606
O15131	KPNA5 Importin subunit alpha‐6 Tax_Id=9606
P16152	CBR1 Carbonyl reductase [NADPH] 1 Tax_Id=9606
Q9BPX7	C7orf25 UPF0415 protein C7orf25 Tax_Id=9606
P43487	RANBP1 Ran‐specific GTPase‐activating protein Tax_Id=9606
Q8WXX0	DNAH7 Dynein heavy chain 7, axonemal Tax_Id=9606
Q8WXB4	ZNF606 Zinc finger protein 606 Tax_Id=9606
Q9BZW8	CD244 Natural killer cell receptor 2B4 Tax_Id=9606
Q8TE58	ADAMTS15 A disintegrin and metalloproteinase with thrombospondin motifs 15 Tax_Id=
Q8N4M1	SLC44A3 Choline transporter‐like protein 3 Tax_Id=9606
Q6PRD1	GPR179 Probable G‐protein coupled receptor 179 Tax_Id=9606
P10768	ESD S‐formylglutathione hydrolase Tax_Id=9606
P30085	CMPK1 UMP‐CMP kinase Tax_Id=9606
Q58FF6	HSP90AB4P Putative heat shock protein HSP 90‐beta 4 Tax_Id=9606
A0JNW5	UHRF1BP1L UHRF1‐binding protein 1‐like Tax_Id=9606
O00566	MPHOSPH10 U3 small nucleolar ribonucleoprotein protein MPP10 Tax_Id=9606
O95995	GAS8 Growth arrest‐specific protein 8 Tax_Id=9606
Q9BQ52	ELAC2 Zinc phosphodiesterase ELAC protein 2 Tax_Id=9606
Q8IYJ2	C10orf67 Uncharacterized protein C10orf67 Tax_Id=9606
Q8TDW7	FAT3 Protocadherin Fat 3 Tax_Id=9606
Q9Y223	GNE Bifunctional UDP‐N‐acetylglucosamine 2‐epimerase/N‐acetylmannosamine kinase T
Q76N32	CEP68 Centrosomal protein of 68 kDa Tax_Id=9606
Q3V6T2	CCDC88A Girdin Tax_Id=9606
Q5QJ38	TCHHL1 Trichohyalin‐like protein 1 Tax_Id=9606
Q15008	PSMD6 26S proteasome non‐ATPase regulatory subunit 6 Tax_Id=9606
Q96S53	TESK2 Dual specificity testis‐specific protein kinase 2 Tax_Id=9606
Q8WU10	PYROXD1 Pyridine nucleotide‐disulfide oxidoreductase domain‐containing protein 1 Tax
Q92570	NR4A3 Nuclear receptor subfamily 4 group A member 3 Tax_Id=9606
Q86YB7	ECHDC2 Enoyl‐CoA hydratase domain‐containing protein 2, mitochondrial Tax_Id=9606
Q99418	CYTH2 Cytohesin‐2 Tax_Id=9606
Q9Y6N6	LAMC3 Laminin subunit gamma‐3 Tax_Id=9606
Q5BJF6	ODF2 Outer dense fiber protein 2 Tax_Id=9606
O43150	ASAP2 Arf‐GAP with SH3 domain, ANK repeat and PH domain‐containing protein 2 Tax_I
Q8IWA4	MFN1 Mitofusin‐1 Tax_Id=9606
Q5VT25	CDC42BPA Serine/threonine‐protein kinase MRCK alpha Tax_Id=9606
Q6ZR08	DNAH12 Dynein heavy chain 12, axonemal Tax_Id=9606
Q9BTP6	ZBED2 Zinc finger BED domain‐containing protein 2 Tax_Id=9606
O43304	SEC14L5 SEC14‐like protein 5 Tax_Id=9606
Q8NCY6	MSANTD4 Myb/SANT‐like DNA‐binding domain‐containing protein 4 Tax_Id=9606
P35070	BTC Probetacellulin Tax_Id=9606
P28331	NDUFS1 NADH‐ubiquinone oxidoreductase 75 kDa subunit, mitochondrial Tax_Id=9606
O15169	AXIN1 Axin‐1 Tax_Id=9606
Q8WVS4	WDR60 WD repeat‐containing protein 60 Tax_Id=9606
Q8N228	SCML4 Sex comb on midleg‐like protein 4 Tax_Id=9606
Q5JV73	FRMPD3 FERM and PDZ domain‐containing protein 3 Tax_Id=9606
Q7L3T8	PARS2 Probable proline‐‐tRNA ligase, mitochondrial Tax_Id=9606
Q9NZH5	PTTG2 Securin‐2 Tax_Id=9606
P24941	CDK2 Cyclin‐dependent kinase 2 Tax_Id=9606
P21754‐3	ZP3 Isoform 3 of Zona pellucida sperm‐binding protein 3 Tax_Id=9606
Q8N9P6	C9orf163 Uncharacterized protein C9orf163 Tax_Id=9606
Q58F21	BRDT Bromodomain testis‐specific protein Tax_Id=9606
Q6W2J9	BCOR BCL‐6 corepressor Tax_Id=9606
Q17R55	FAM187B Protein FAM187B Tax_Id=9606
Q5T1A1	DCST2 DC‐STAMP domain‐containing protein 2 Tax_Id=9606
P19801	AOC1 Amiloride‐sensitive amine oxidase [copper‐containing] Tax_Id=9606
Q8TBZ5	ZNF502 Zinc finger protein 502 Tax_Id=9606
Q8N7U6	EFHB EF‐hand domain‐containing family member B Tax_Id=9606
O14607	UTY Histone demethylase UTY Tax_Id=9606
Q99985	SEMA3C Semaphorin‐3C Tax_Id=9606
Q13347	EIF3I Eukaryotic translation initiation factor 3 subunit I Tax_Id=9606
Q5NE16	CTSL3P Putative inactive cathepsin L‐like protein CTSL3P Tax_Id=9606
O14920	IKBKB Inhibitor of nuclear factor kappa‐B kinase subunit beta Tax_Id=9606
P28062	PSMB8 Proteasome subunit beta type‐8 Tax_Id=9606
Q8IYS0	GRAMD1C GRAM domain‐containing protein 1C Tax_Id=9606
Q6ZT12	UBR3 E3 ubiquitin‐protein ligase UBR3 Tax_Id=9606
Q5JYT7	KIAA1755 Uncharacterized protein KIAA1755 Tax_Id=9606
O14907	TAX1BP3 Tax1‐binding protein 3 Tax_Id=9606
Q8IWI9	MGA MAX gene‐associated protein Tax_Id=9606
Q8NHM4	PRSS3P2 Putative trypsin‐6 Tax_Id=9606
P63316	TNNC1 Troponin C, slow skeletal and cardiac muscles Tax_Id=9606
O43861	ATP9B Probable phospholipid‐transporting ATPase IIB Tax_Id=9606
Q5W0V3‐2	FAM160B1 Isoform 2 of Protein FAM160B1 Tax_Id=9606
O60941	DTNB Dystrobrevin beta Tax_Id=9606
Q99829	CPNE1 Copine‐1 Tax_Id=9606
O75815	BCAR3 Breast cancer anti‐estrogen resistance protein 3 Tax_Id=9606
P01871	IGHM Ig mu chain C region Tax_Id=9606
Q5C9Z4	NOM1 Nucleolar MIF4G domain‐containing protein 1 Tax_Id=9606
Q14194‐2	CRMP1 Isoform LCRMP‐1 of Dihydropyrimidinase‐related protein 1 Tax_Id=9606
Q6ZMP0	THSD4 Thrombospondin type‐1 domain‐containing protein 4 Tax_Id=9606
Q9HCS7	XAB2 Pre‐mRNA‐splicing factor SYF1 Tax_Id=9606
Q2KHR2	RFX7 DNA‐binding protein RFX7 Tax_Id=9606
Q63HN8	RNF213 E3 ubiquitin‐protein ligase RNF213 Tax_Id=9606
A1A4Y4	IRGM Immunity‐related GTPase family M protein Tax_Id=9606
Q14667	KIAA0100 UPF0378 protein KIAA0100 Tax_Id=9606
P09497	CLTB Clathrin light chain B Tax_Id=9606
O14514	BAI1 Brain‐specific angiogenesis inhibitor 1 Tax_Id=9606
Q96MF4	CCDC140 Coiled‐coil domain‐containing protein 140 Tax_Id=9606
Q9Y2G4	ANKRD6 Ankyrin repeat domain‐containing protein 6 Tax_Id=9606
Q12830	BPTF Nucleosome‐remodeling factor subunit BPTF Tax_Id=9606
Q9NZN3	EHD3 EH domain‐containing protein 3 Tax_Id=9606
Q9NPA5	ZFP64 Zinc finger protein 64 homolog, isoforms 1 and 2 Tax_Id=9606
Q96BY6	DOCK10 Dedicator of cytokinesis protein 10 Tax_Id=9606
O94762	RECQL5 ATP‐dependent DNA helicase Q5 Tax_Id=9606
Q8IY21	DDX60 Probable ATP‐dependent RNA helicase DDX60 Tax_Id=9606
Q9UL68‐3	MYT1L Isoform 3 of Myelin transcription factor 1‐like protein Tax_Id=9606
P28482	MAPK1 Mitogen‐activated protein kinase 1 Tax_Id=9606
Q15935	ZNF77 Zinc finger protein 77 Tax_Id=9606
Q9UKK3	PARP4 Poly [ADP‐ribose] polymerase 4 Tax_Id=9606
Q8TB40	ABHD4 Abhydrolase domain‐containing protein 4 Tax_Id=9606
Q70JA7	CHSY3 Chondroitin sulfate synthase 3 Tax_Id=9606
O14526	FCHO1 FCH domain only protein 1 Tax_Id=9606
Q9Y421	FAM32A Protein FAM32A Tax_Id=9606
Q6NY19	KANK3 KN motif and ankyrin repeat domain‐containing protein 3 Tax_Id=9606
Q0Z7S8	FABP9 Fatty acid‐binding protein 9 Tax_Id=9606
Q8IZR5	CMTM4 CKLF‐like MARVEL transmembrane domain‐containing protein 4 Tax_Id=9606
P20591	MX1 Interferon‐induced GTP‐binding protein Mx1 Tax_Id=9606
Q5JU67	C9orf117 Uncharacterized protein C9orf117 Tax_Id=9606
Q6PI48	DARS2 Aspartate‐‐tRNA ligase, mitochondrial Tax_Id=9606
Q8NFY9	KBTBD8 Kelch repeat and BTB domain‐containing protein 8 Tax_Id=9606
P29375	KDM5A Lysine‐specific demethylase 5A Tax_Id=9606
O75038‐2	PLCH2 Isoform 2 of 1‐phosphatidylinositol 4,5‐bisphosphate phosphodiesterase eta‐2 Ta
Q9BSD7	NTPCR Cancer‐related nucleoside‐triphosphatase Tax_Id=9606
Q8NCP5	ZBTB44 Zinc finger and BTB domain‐containing protein 44 Tax_Id=9606
Q9H9T3	ELP3 Elongator complex protein 3 Tax_Id=9606
P40939	HADHA Trifunctional enzyme subunit alpha, mitochondrial Tax_Id=9606
P11597	CETP Cholesteryl ester transfer protein Tax_Id=9606
A4FU01	MTMR11 Myotubularin‐related protein 11 Tax_Id=9606
Q9H1C3	GLT8D2 Glycosyltransferase 8 domain‐containing protein 2 Tax_Id=9606
P14735	IDE Insulin‐degrading enzyme Tax_Id=9606
Q8NG08	HELB DNA helicase B Tax_Id=9606
Q9NVR7	TBCCD1 TBCC domain‐containing protein 1 Tax_Id=9606
Q1RMZ1	C7orf60 Probable methyltransferase BTM2 homolog Tax_Id=9606
Q9P212	PLCE1 1‐phosphatidylinositol 4,5‐bisphosphate phosphodiesterase epsilon‐1 Tax_Id=960
Q02388	COL7A1 Collagen alpha‐1(VII) chain Tax_Id=9606
Q14691	GINS1 DNA replication complex GINS protein PSF1 Tax_Id=9606
Q08629	SPOCK1 Testican‐1 Tax_Id=9606
O75792	RNASEH2A Ribonuclease H2 subunit A Tax_Id=9606
Q09328	MGAT5 Alpha‐1,6‐mannosylglycoprotein 6‐beta‐N‐acetylglucosaminyltransferase A Tax_
Q9NRY4	ARHGAP35 Rho GTPase‐activating protein 35 Tax_Id=9606
P49588	AARS Alanine‐‐tRNA ligase, cytoplasmic Tax_Id=9606
Q9H4I3	TRABD TraB domain‐containing protein Tax_Id=9606
Q9H074	PAIP1 Polyadenylate‐binding protein‐interacting protein 1 Tax_Id=9606
Q9P2E5	CHPF2 Chondroitin sulfate glucuronyltransferase Tax_Id=9606
Q96S86	HAPLN3 Hyaluronan and proteoglycan link protein 3 Tax_Id=9606
Q8IWB9	TEX2 Testis‐expressed sequence 2 protein Tax_Id=9606
Q9Y603	ETV7 Transcription factor ETV7 Tax_Id=9606
Q15428	SF3A2 Splicing factor 3A subunit 2 Tax_Id=9606
P20248	CCNA2 Cyclin‐A2 Tax_Id=9606
Q9H4Z3	PCIF1 Phosphorylated CTD‐interacting factor 1 Tax_Id=9606
P18031	PTPN1 Tyrosine‐protein phosphatase non‐receptor type 1 Tax_Id=9606
O95822	MLYCD Malonyl‐CoA decarboxylase, mitochondrial Tax_Id=9606
P46063	RECQL ATP‐dependent DNA helicase Q1 Tax_Id=9606
A6NGG8	C2orf71 Uncharacterized protein C2orf71 Tax_Id=9606
P08174‐6	CD55 Isoform 6 of Complement decay‐accelerating factor Tax_Id=9606
Q6P4A8	PLBD1 Phospholipase B‐like 1 Tax_Id=9606
Q9ULX7	CA14 Carbonic anhydrase 14 Tax_Id=9606
Q9Y2D0	CA5B Carbonic anhydrase 5B, mitochondrial Tax_Id=9606
Q9Y696	CLIC4 Chloride intracellular channel protein 4 Tax_Id=9606
Q08499‐6	PDE4D Isoform 5 of cAMP‐specific 3',5'‐cyclic phosphodiesterase 4D Tax_Id=9606
O94779	CNTN5 Contactin‐5 Tax_Id=9606
O60264	SMARCA5 SWI/SNF‐related matrix‐associated actin‐dependent regulator of chromatin su
Q8TCU5	GRIN3A Glutamate receptor ionotropic, NMDA 3A Tax_Id=9606
Q15399	TLR1 Toll‐like receptor 1 Tax_Id=9606
Q9H3R0	KDM4C Lysine‐specific demethylase 4C Tax_Id=9606
P14410	SI Sucrase‐isomaltase, intestinal Tax_Id=9606
Q16740	CLPP ATP‐dependent Clp protease proteolytic subunit, mitochondrial Tax_Id=9606
P13727	PRG2 Bone marrow proteoglycan Tax_Id=9606
Q9Y5B9	SUPT16H FACT complex subunit SPT16 Tax_Id=9606
Q5TC82	RC3H1 Roquin‐1 Tax_Id=9606
Q96MD7	C9orf85 Uncharacterized protein C9orf85 Tax_Id=9606
Q5T2W1	PDZK1 Na(+)/H(+) exchange regulatory cofactor NHE‐RF3 Tax_Id=9606
Q92546	RGP1 Retrograde Golgi transport protein RGP1 homolog Tax_Id=9606
Q9P107	GMIP GEM‐interacting protein Tax_Id=9606
Q9UHY7	ENOPH1 Enolase‐phosphatase E1 Tax_Id=9606
P52737	ZNF136 Zinc finger protein 136 Tax_Id=9606
Q96T23	RSF1 Remodeling and spacing factor 1 Tax_Id=9606
Q14152	EIF3A Eukaryotic translation initiation factor 3 subunit A Tax_Id=9606
P07196	NEFL Neurofilament light polypeptide Tax_Id=9606
A2VEC9‐2	SSPO Isoform 2 of SCO‐spondin Tax_Id=9606
A6PVC2	TTLL8 Protein monoglycylase TTLL8 Tax_Id=9606
Q9BXT5	TEX15 Testis‐expressed sequence 15 protein Tax_Id=9606
Q96MG2	JSRP1 Junctional sarcoplasmic reticulum protein 1 Tax_Id=9606
Q9UQ13	SHOC2 Leucine‐rich repeat protein SHOC‐2 Tax_Id=9606
Q96LB8	PGLYRP4 Peptidoglycan recognition protein 4 Tax_Id=9606
Q07283	TCHH Trichohyalin Tax_Id=9606
Q9NRX4‐2	PHPT1 Isoform 2 of 14 kDa phosphohistidine phosphatase Tax_Id=9606
O95425	SVIL Supervillin Tax_Id=9606
Q96P50	ACAP3 Arf‐GAP with coiled‐coil, ANK repeat and PH domain‐containing protein 3 Tax_Id=
P52756	RBM5 RNA‐binding protein 5 Tax_Id=9606
O60333	KIF1B Kinesin‐like protein KIF1B Tax_Id=9606
Q9P0K9	FRRS1L DOMON domain‐containing protein FRRS1L Tax_Id=9606
Q13976	PRKG1 cGMP‐dependent protein kinase 1 Tax_Id=9606
Q00G26	PLIN5 Perilipin‐5 Tax_Id=9606
P28335	HTR2C 5‐hydroxytryptamine receptor 2C Tax_Id=9606
O95235	KIF20A Kinesin‐like protein KIF20A Tax_Id=9606
P32929‐3	CTH Isoform 3 of Cystathionine gamma‐lyase Tax_Id=9606
Q8N7E2	ZNF645 E3 ubiquitin‐protein ligase ZNF645 Tax_Id=9606
P55017	SLC12A3 Solute carrier family 12 member 3 Tax_Id=9606
Q9Y6Y1‐4	CAMTA1 Isoform 4 of Calmodulin‐binding transcription activator 1 Tax_Id=9606
P40617	ARL4A ADP‐ribosylation factor‐like protein 4A Tax_Id=9606
Q6UXS9‐2	CASP12 Isoform 2 of Inactive caspase‐12 Tax_Id=9606
P35348‐4	ADRA1A Isoform 4 of Alpha‐1A adrenergic receptor Tax_Id=9606
Q96JG6	CCDC132 Coiled‐coil domain‐containing protein 132 Tax_Id=9606
Q92736	RYR2 Ryanodine receptor 2 Tax_Id=9606
Q9Y5H3	PCDHGA10 Protocadherin gamma‐A10 Tax_Id=9606
Q99496	RNF2 E3 ubiquitin‐protein ligase RING2 Tax_Id=9606
P02766	TTR Transthyretin Tax_Id=9606
O15021	MAST4 Microtubule‐associated serine/threonine‐protein kinase 4 Tax_Id=9606
P18054	ALOX12 Arachidonate 12‐lipoxygenase, 12S‐type Tax_Id=9606
Q5TCZ1	SH3PXD2A SH3 and PX domain‐containing protein 2A Tax_Id=9606
P56715	RP1 Oxygen‐regulated protein 1 Tax_Id=9606
Q7L9B9	EEPD1 Endonuclease/exonuclease/phosphatase family domain‐containing protein 1 Tax
P01023	A2M Alpha‐2‐macroglobulin Tax_Id=9606
Q13107	USP4 Ubiquitin carboxyl‐terminal hydrolase 4 Tax_Id=9606
Q8WZA9	IRGQ Immunity‐related GTPase family Q protein Tax_Id=9606
Q9Y4B6	VPRBP Protein VPRBP Tax_Id=9606
Q13085	ACACA Acetyl‐CoA carboxylase 1 Tax_Id=9606
Q9NS56	TOPORS E3 ubiquitin‐protein ligase Topors Tax_Id=9606
P50851	LRBA Lipopolysaccharide‐responsive and beige‐like anchor protein Tax_Id=9606
Q8N4L4	SPEM1 Spermatid maturation protein 1 Tax_Id=9606
Q9H596	DUSP21 Dual specificity protein phosphatase 21 Tax_Id=9606
P01621	Ig kappa chain V‐III region NG9 (Fragment) Tax_Id=9606
Q00688	FKBP3 Peptidyl‐prolyl cis‐trans isomerase FKBP3 Tax_Id=9606
P0C671	C6orf222 Uncharacterized protein C6orf222 Tax_Id=9606
O15090	ZNF536 Zinc finger protein 536 Tax_Id=9606
Q9Y592	CCDC41 Centrosomal protein of 83 kDa Tax_Id=9606
Q14320	FAM50A Protein FAM50A Tax_Id=9606
Q9NVI7‐2	ATAD3A Isoform 2 of ATPase family AAA domain‐containing protein 3A Tax_Id=9606
Q00536	CDK16 Cyclin‐dependent kinase 16 Tax_Id=9606
P07357	C8A Complement component C8 alpha chain Tax_Id=9606
Q9NXX6	NSMCE4A Non‐structural maintenance of chromosomes element 4 homolog A Tax_Id=9
Q13423	NNT NAD(P) transhydrogenase, mitochondrial Tax_Id=9606
Q1L5Z9	LONRF2 LON peptidase N‐terminal domain and RING finger protein 2 Tax_Id=9606
Q8NHR7	C15orf43 Uncharacterized protein C15orf43 Tax_Id=9606
Q9HCR9	PDE11A Dual 3',5'‐cyclic‐AMP and ‐GMP phosphodiesterase 11A Tax_Id=9606
Q96S16	JMJD8 JmjC domain‐containing protein 8 Tax_Id=9606
Q9NP80	PNPLA8 Calcium‐independent phospholipase A2‐gamma Tax_Id=9606
Q6P2C0	WDR93 WD repeat‐containing protein 93 Tax_Id=9606
Q96T76	MMS19 MMS19 nucleotide excision repair protein homolog Tax_Id=9606
Q9ULS6	KCNS2 Potassium voltage‐gated channel subfamily S member 2 Tax_Id=9606
Q8WY41	NANOS1 Nanos homolog 1 Tax_Id=9606
Q8N8E3	CEP112 Centrosomal protein of 112 kDa Tax_Id=9606
Q9NX61	TMEM161A Transmembrane protein 161A Tax_Id=9606
Q9HBJ0	PLAC1 Placenta‐specific protein 1 Tax_Id=9606
Q9UL45	BLOC1S6 Biogenesis of lysosome‐related organelles complex 1 subunit 6 Tax_Id=9606
Q8WXI7	MUC16 Mucin‐16 Tax_Id=9606
Q8IVG5	SAMD9L Sterile alpha motif domain‐containing protein 9‐like Tax_Id=9606
O00418	EEF2K Eukaryotic elongation factor 2 kinase Tax_Id=9606
O43488	AKR7A2 Aflatoxin B1 aldehyde reductase member 2 Tax_Id=9606
Q5SZK8	FREM2 FRAS1‐related extracellular matrix protein 2 Tax_Id=9606
Q8WUA4	GTF3C2 General transcription factor 3C polypeptide 2 Tax_Id=9606
O60427	FADS1 Fatty acid desaturase 1 Tax_Id=9606
Q12929	EPS8 Epidermal growth factor receptor kinase substrate 8 Tax_Id=9606
O75880	SCO1 Protein SCO1 homolog, mitochondrial Tax_Id=9606
Q9BY11	PACSIN1 Protein kinase C and casein kinase substrate in neurons protein 1 Tax_Id=9606
Q96AC6	KIFC2 Kinesin‐like protein KIFC2 Tax_Id=9606
Q0VF96	CGNL1 Cingulin‐like protein 1 Tax_Id=9606
Q2LD37	KIAA1109 Uncharacterized protein KIAA1109 Tax_Id=9606
Q8IX12	CCAR1 Cell division cycle and apoptosis regulator protein 1 Tax_Id=9606
Q96Q42	ALS2 Alsin Tax_Id=9606
Q9ULD9	ZNF608 Zinc finger protein 608 Tax_Id=9606
O15083	ERC2 ERC protein 2 Tax_Id=9606
P12814	ACTN1 Alpha‐actinin‐1 Tax_Id=9606
Q9UMN6	KMT2B Histone‐lysine N‐methyltransferase 2B Tax_Id=9606
Q96HD1	CRELD1 Cysteine‐rich with EGF‐like domain protein 1 Tax_Id=9606
Q9UNA4	POLI DNA polymerase iota Tax_Id=9606
Q92766‐6	RREB1 Isoform 6 of Ras‐responsive element‐binding protein 1 Tax_Id=9606
Q9Y6R7	FCGBP IgGFc‐binding protein Tax_Id=9606
Q9HBG7	LY9 T‐lymphocyte surface antigen Ly‐9 Tax_Id=9606
Q8IXJ9	ASXL1 Putative Polycomb group protein ASXL1 Tax_Id=9606
Q6XPS3	TPTE2 Phosphatidylinositol 3,4,5‐trisphosphate 3‐phosphatase TPTE2 Tax_Id=9606
O94851	MICAL2 Protein‐methionine sulfoxide oxidase MICAL2 Tax_Id=9606
P51854	TKTL1 Transketolase‐like protein 1 Tax_Id=9606
Q14515	SPARCL1 SPARC‐like protein 1 Tax_Id=9606
O95239	KIF4A Chromosome‐associated kinesin KIF4A Tax_Id=9606
Q9UK61	FAM208A Protein FAM208A Tax_Id=9606
P11532	DMD Dystrophin Tax_Id=9606
Q8N5C6	SRBD1 S1 RNA‐binding domain‐containing protein 1 Tax_Id=9606
Q07973	CYP24A1 1,25‐dihydroxyvitamin D(3) 24‐hydroxylase, mitochondrial Tax_Id=9606
Q9ULI3	HEG1 Protein HEG homolog 1 Tax_Id=9606
O14544	SOCS6 Suppressor of cytokine signaling 6 Tax_Id=9606
Q9UGL1	KDM5B Lysine‐specific demethylase 5B Tax_Id=9606
Q8NFZ3	NLGN4Y Neuroligin‐4, Y‐linked Tax_Id=9606
O60245	PCDH7 Protocadherin‐7 Tax_Id=9606
Q86UW9	DTX2 Probable E3 ubiquitin‐protein ligase DTX2 Tax_Id=9606
Q96RS0	TGS1 Trimethylguanosine synthase Tax_Id=9606
Q5HYC2	KIAA2026 Uncharacterized protein KIAA2026 Tax_Id=9606
Q96M66	Putative uncharacterized protein FLJ32790 Tax_Id=9606
Q9NQH7	XPNPEP3 Probable Xaa‐Pro aminopeptidase 3 Tax_Id=9606
Q8NFY4	SEMA6D Semaphorin‐6D Tax_Id=9606

## Sheet: Abou-Karam et al., 2022
ID	Description
A0A075B6I0	Immunoglobulin lambda variable 8-61
A0A087WUM5	Golgi-associated plant pathogenesis-related protein 1
A0A0B4J231	Immunoglobulin lambda-like polypeptide 5;Ig lambda-1 chain C regions;Ig lambda-6 chain C region
A0A0C4DGL8	Haptoglobin;Haptoglobin alpha chain;Haptoglobin beta chain;Haptoglobin-related protein
A0A0C4DH90	Ig kappa chain V-III region POM
A0A0G2JMB2	Ig alpha-2 chain C region;Ig alpha-1 chain C region
A0A0G2JMD7	Amyloid beta A4 precursor protein-binding family A member 1
A0A2R8Y7X9	Hemoglobin subunit gamma-1;Hemoglobin subunit gamma-2
A0A3B3ITP0	Protein 4.1
A0A3B3ITZ0	Fructose-bisphosphate aldolase;Fructose-bisphosphate aldolase B
A0A494C1B	Tripeptidyl-peptidase 2
A0A5F9ZHM4	L-lactate dehydrogenase B chain;L-lactate dehydrogenase
A0A7P0TAW3	Transitional endoplasmic reticulum ATPase
B0YIW2	Apolipoprotein C-III
B5MDF5	GTP-binding nuclear protein Ran
C9J0K6	Sorcin
C9JEN3	Protein lifeguard 3
C9JEU5	Fibrinogen gamma chain
C9JIF9	Acylamino-acid-releasing enzyme
D6RHJ6	Immunoglobulin J chain
E5RGE1	14-3-3 protein zeta/delta
E5RIF9	Carbonic anhydrase 1
E7EUT	Glyceraldehyde-3-phosphate dehydrogenase
E9PDZ0	Complement C2;Complement C2b fragment;Complement C2a fragment
E9PNW4	CD59 glycoprotein
E9PQR3	Ferritin;Ferritin heavy chain;Ferritin heavy chain, N-terminally processed
F5GX11	Proteasome subunit alpha type-1
F5GY80	Complement component C8 beta chain
G3V1N2	HCG1745306
H0Y7V4	Dynein heavy chain 8, axonemal
H0YMM1	Annexin;Annexin A2;Putative annexin A2-like protein
H3BS66	Small integral membrane protein 1
H3BT25	Pyruvate kinase;Pyruvate kinase PKM
H7BXY6	Tetraspanin;Tetraspanin-14
H7C582	Integrator complex subunit 1
J3KPS3	Fructose-bisphosphate aldolase;Fructose-bisphosphate aldolase A
J3QLD9	Flotillin-2
K7EMV3	Histone H3;Histone H3.2;Histone H3.1t;Histone H3.3;Histone H3.1;Histone H3.3C
K9JIK	Glycophorin-A
O14964	Hepatocyte growth factor-regulated tyrosine kinase substrate
O15400	Syntaxin-7
O75874	Isocitrate dehydrogenase [NADP] cytoplasmic
O75955	Flotillin-1
P00338	L-lactate dehydrogenase A chain
P00450	Ceruloplasmin
P00488	Coagulation factor XIII A chain
P00918	Carbonic anhydrase 2
P01024	Complement C3;Complement C3 beta chain;C3-beta-c;Complement C3 alpha chain;C3a anaphylatoxin;Acylation stimulating protein;Complement C3b alpha chain;Complement C3c alpha chain fragment 1;Complement C3dg fragment;Complement C3g fragment;Complement C3d fragment;Complement C3f fragment;Complement C3c alpha chain fragment 2
P01703	Ig lambda chain V-I region NEWM
P01709	Ig lambda chain V-II region MGC;Ig lambda chain V-II region BOH
P01834	Ig kappa chain C region
P01871	Ig mu chain C region
P02042	Hemoglobin subunit delta
P02730	Band 3 anion transport protein
P04040	Catalase
P04921	Glycophorin-C
P05109	Protein S100-A8;Protein S100-A8, N-terminally processed
P06702	Protein S100-A9
P0CG48	Polyubiquitin-C;Ubiquitin;Ubiquitin-40S ribosomal protein S27a;Ubiquitin;40S ribosomal protein S27a;Ubiquitin-60S ribosomal protein L40;Ubiquitin;60S ribosomal protein L40;Polyubiquitin-B;Ubiquitin
P10599	Thioredoxin
P11142	Heat shock cognate 71 kDa protein
P11166	Solute carrier family 2, facilitated glucose transporter member 1
P11678	Eosinophil peroxidase;Eosinophil peroxidase light chain;Eosinophil peroxidase heavy chain
P14923	Junction plakoglobin
P15924	Desmoplakin
P16157	Ankyrin-1
P16452	Erythrocyte membrane protein band 4.2
P20073	Annexin A7
P22234	Multifunctional protein ADE2;Phosphoribosylaminoimidazole-succinocarboxamide synthase;Phosphoribosylaminoimidazole carboxylase
P27105	Erythrocyte band 7 integral membrane protein
P27169	Serum paraoxonase/arylesterase 1
P28066	Proteasome subunit alpha type-5
P28072	Proteasome subunit beta type-6;Proteasome subunit beta type
P30041	Peroxiredoxin-6
P30043	Flavin reductase (NADPH)
P31944	Caspase-14;Caspase-14 subunit p17, mature form;Caspase-14 subunit p10, mature form;Caspase-14 subunit p20, intermediate form;Caspase-14 subunit p8, intermediate form
P32119	Peroxiredoxin-2
P55058	Phospholipid transfer protein
P59666	Neutrophil defensin 3;HP 3-56;Neutrophil defensin 2;Neutrophil defensin 1;HP 1-56;Neutrophil defensin 2
P60174	Triosephosphate isomerase
P60709	Actin, cytoplasmic 1;Actin, cytoplasmic 1, N-terminally processed;Actin, cytoplasmic 2;Actin, cytoplasmic 2, N-terminally processed
P61626	Lysozyme C
P63267	Actin, gamma-enteric smooth muscle;Actin, alpha skeletal muscle;Actin, alpha cardiac muscle 1;Actin, aortic smooth muscle
P68871	Hemoglobin subunit beta;LVV-hemorphin-7;Spinorphin
P69905	Hemoglobin subunit alpha
P78371	T-complex protein 1 subunit beta
P81605	Dermcidin;Survival-promoting peptide;DCD-1
Q02413	Desmoglein-1
Q08554	Desmocollin-1
Q2L6G8	Corneodesmosin
Q53FA3	Heat shock 70 kDa protein 1-like;Heat shock 70 kDa protein 1B;Heat shock 70 kDa protein 1A;Heat shock 70 kDa protein 6;Putative heat shock 70 kDa protein 7
Q5QNW6	Histone H2B type 2-F;Histone H2B;Histone H2B type 1-J;Histone H2B type 1-O;Histone H2B type 1-B;Histone H2B type F-S;Histone H2B type 1-D;Histone H2B type 1-C/E/F/G/I;Histone H2B type 2-E;Histone H2B type 3-B;Histone H2B type 1-H;Histone H2B type 1-N;Histone H2B type 1-M;Histone H2B type 1-L;Histone H2B type 1-K;Histone H2B type 1-A
Q5T0T0	E3 ubiquitin-protein ligase MARCH8
Q5T749	Keratinocyte proline-rich protein
Q5T750	Skin-specific protein 32
Q5VY30	Retinol-binding protein 4;Plasma retinol-binding protein(1-182);Plasma retinol-binding protein(1-181);Plasma retinol-binding protein(1-179);Plasma retinol-binding protein(1-176)
Q6UWP8	Suprabasin
Q6ZMU1	Putative protein C3P1
Q7L7L0	Histone H2A type 3;Histone H2A type 1-D;Histone H2A.J;Histone H2A type 2-C;Histone H2A type 1-J;Histone H2A type 2-A;Histone H2A type 1-C;Histone H2A type 1;Histone H2A type 1-B/E;Histone H2A type 1-H;Histone H2A;Histone H2A type 2-B;Histone H2A type 1-A;Histone H2A.V;Histone H2AX;Histone H2A.Z
Q8NHG7	Small VCP/p97-interacting protein
Q8WUM4	Programmed cell death 6-interacting protein
Q92783	Signal transducing adapter molecule 1
Q99808	Equilibrative nucleoside transporter 1
Q9NZT1	Calmodulin-like protein 5
Only found in small EVs
Only found in large EVs

## Sheet: Analysis summary_all data sets
List names	number of elements	number of unique elements
Abdi et al., 2017	439	439
Abou-Karam et al., 2022	104	104
Antwi-Baffour et al., 2017	47	47
Dekel et al., 2021	800	800
Mantel et al., 2013	569	569
Sampaio et al., 2018	179	179
Vimonpatranon et al., 2022	307	304
Overall number of unique elements		1929
Names	total	elements
Abdi et al., 2017 Abou-Karam et al., 2022 Dekel et al., 2021 Mantel et al., 2013 Sampaio et al., 2018	10	P02042 P00918 P00450 P32119 P04040 P01024 P60709 P68871 P30043 P69905
Abou-Karam et al., 2022 Dekel et al., 2021 Mantel et al., 2013 Sampaio et al., 2018 Vimonpatranon et al., 2022	1	P78371
Abdi et al., 2017 Dekel et al., 2021 Mantel et al., 2013 Sampaio et al., 2018	13	P01023 P55072 P00558 P30626 P00915 P10768 P62826 P04075 P23528 P63104 P78417 P00738 P04406
Abdi et al., 2017 Abou-Karam et al., 2022 Mantel et al., 2013 Sampaio et al., 2018	5	P27169 P00488 P02730 P11166 P27105
Abdi et al., 2017 Abou-Karam et al., 2022 Dekel et al., 2021 Mantel et al., 2013	2	P14923 P30041
Abou-Karam et al., 2022 Dekel et al., 2021 Mantel et al., 2013 Sampaio et al., 2018	2	P28072 P28066
Abdi et al., 2017 Antwi-Baffour et al., 2017 Dekel et al., 2021 Sampaio et al., 2018	2	P02549 P11277
Abdi et al., 2017 Abou-Karam et al., 2022 Dekel et al., 2021 Sampaio et al., 2018	5	P16157 P01871 P01834 P00338 P11142
Abdi et al., 2017 Abou-Karam et al., 2022 Dekel et al., 2021 Vimonpatranon et al., 2022	1	Q02413
Abdi et al., 2017 Antwi-Baffour et al., 2017 Mantel et al., 2013	7	P51148 P34931 P61026 P61006 Q9H0U4 Q15286 Q92930
Antwi-Baffour et al., 2017 Dekel et al., 2021 Mantel et al., 2013	1	P50395
Abdi et al., 2017 Mantel et al., 2013 Sampaio et al., 2018	12	P02656 P01008 Q9H4G4 P02760 P01591 P06681 P06727 P04114 P04180 P04003 P02790 Q9UHG3
Abdi et al., 2017 Dekel et al., 2021 Mantel et al., 2013	16	P52566 P02787 P04433 P26038 P02647 P53004 Q9H479 P07357 P02766 P00568 Q13630 P09211 P37837 P62937 P05090 P07738
Abdi et al., 2017 Mantel et al., 2013 Vimonpatranon et al., 2022	1	P35241
Abdi et al., 2017 Abou-Karam et al., 2022 Mantel et al., 2013	1	Q8NHG7
Dekel et al., 2021 Mantel et al., 2013 Sampaio et al., 2018	7	P69891 P13796 P13798 Q9Y230 P07195 P23526 P00352
Abou-Karam et al., 2022 Mantel et al., 2013 Sampaio et al., 2018	1	O75955
Dekel et al., 2021 Mantel et al., 2013 Vimonpatranon et al., 2022	1	P50502
Abou-Karam et al., 2022 Dekel et al., 2021 Mantel et al., 2013	2	Q8WUM4 P06702
Abdi et al., 2017 Antwi-Baffour et al., 2017 Sampaio et al., 2018	1	P62820
Abdi et al., 2017 Antwi-Baffour et al., 2017 Dekel et al., 2021	1	P62491
Abdi et al., 2017 Dekel et al., 2021 Sampaio et al., 2018	16	P21980 P01876 Q99832 P60891 P29144 P62987 P11171 P06733 Q13200 P13716 P18669 P19823 P12955 P01011 P01009 P07900
Abdi et al., 2017 Abou-Karam et al., 2022 Sampaio et al., 2018	4	P55058 P16452 P63267 O15400
Abdi et al., 2017 Dekel et al., 2021 Vimonpatranon et al., 2022	2	P11532 P08397
Abdi et al., 2017 Abou-Karam et al., 2022 Dekel et al., 2021	3	P05109 P15924 P31944
Dekel et al., 2021 Sampaio et al., 2018 Vimonpatranon et al., 2022	1	P62195
Abou-Karam et al., 2022 Dekel et al., 2021 Sampaio et al., 2018	2	P22234 P60174
Antwi-Baffour et al., 2017 Mantel et al., 2013	6	P51149 Q9UL25 P61020 P17927 P61106 P61019
Abdi et al., 2017 Mantel et al., 2013	62	P01019 P00748 P01714 P02748 P02765 P08185 P15169 P04004 P06312 P10643 P11021 P68032 P02746 P08571 P00734 P07360 P50895 P01593 P43652 O00299 P59665 Q9UK55 O95445 P35858 P00747 P22792 P04196 P22352 P80748 Q9NP79 P07225 P29622 P05543 P36955 P61769 P02747 P02743 O43866 Q15166 P52907 P08519 P0CG47 P02649 Q96KN2 P02745 P51884 P02786 P62873 P07359 P02652 Q9Y490 Q13103 P62834 P09871 P00742 P13671 P08697 …
Mantel et al., 2013 Sampaio et al., 2018	9	Q14254 P25787 Q9UN37 Q562R1 P48741 A2NJV5 P53396 B2RUZ4 P62805
Dekel et al., 2021 Mantel et al., 2013	39	P00441 P17174 Q06830 P48637 P01833 Q99829 Q99497 Q7Z4W1 P35527 P13647 P61088 P54725 Q9BSL1 Q00013 P01625 P30046 P13489 P06703 P22314 P40925 Q9BS40 P13645 P60842 P00492 P01621 P02533 O15067 P26447 P04264 P35908 Q9NRV9 P07477 Q9BWD1 P49247 P48426 P08779 P07384 P30086 Q04760
Mantel et al., 2013 Vimonpatranon et al., 2022	1	Q9NRC6
Abou-Karam et al., 2022 Mantel et al., 2013	2	Q99808 E9PNW4
Abdi et al., 2017 Antwi-Baffour et al., 2017	5	P31146 P51153 Q76LX8 P61158 P35579
Antwi-Baffour et al., 2017 Sampaio et al., 2018	2	P10809 Q9NRW1
Antwi-Baffour et al., 2017 Dekel et al., 2021	1	P14174
Abdi et al., 2017 Sampaio et al., 2018	20	P07741 P02751 P48740 P07358 Q9NRX4 P63261 O00391 Q8IZ83 P10909 Q969X1 P01861 P05062 P14618 O75882 P00751 Q99878 P62333 P25786 P0DOY3 P0C0L4
Abdi et al., 2017 Dekel et al., 2021	28	Q9Y6R7 P62258 Q00610 Q13404 P62942 Q15008 P01859 Q15102 P36959 P01857 B9A064 P06396 P02679 P02675 O43488 P30740 P31946 P52565 P22061 P01860 P02671 P06744 P11597 P58546 P04632 P01614 P48643 Q9ULL0
Abdi et al., 2017 Vimonpatranon et al., 2022	3	P08514 P20742 P21333
Abdi et al., 2017 Abou-Karam et al., 2022	6	P0CG48 P01703 A0A075B6I0 P04921 Q5T749 P59666
Dekel et al., 2021 Sampaio et al., 2018	14	P50990 P29401 P28074 P17980 P30613 P50991 P17858 P35612 P07203 P31939 P20618 P09972 P17987 P49720
Sampaio et al., 2018 Vimonpatranon et al., 2022	3	O00232 P49721 O00231
Abou-Karam et al., 2022 Sampaio et al., 2018	1	O75874
Dekel et al., 2021 Vimonpatranon et al., 2022	16	Q9BUQ8 P07954 Q9NP80 Q09328 Q8WXX0 P50226 Q15149 Q5SZK8 Q6XQN6 Q8N3K9 P28331 P46063 Q8WZ42 Q5JV73 Q00G26 Q16881
Abou-Karam et al., 2022 Dekel et al., 2021	3	P10599 Q08554 P81605
Mantel et al., 2013	368	P07900-1 Q5JNX2 B4DLN6 P62820-1 P01594 P13639 E9PDK5 P11277-1 Q5CZH9 B4DWD7 P23634-7 P63218 P47929 B4E3S6 P35611-2 A2J423 B7Z3I9 B4E1D3 Q5FBE1 B4DPN0 P01009-1 A2NYV4 O75326 P18135 Q9NSB4 B4DTE8 B3KSI4 P01622 A2NB45 Q9Y509 B7Z3U6 A2NYQ9 P15924-2 Q04656-5 Q7Z351 Q9NP59 A8K494 B4E1H2 Q7Z2U7 Q8IUE6 P15531-1 E9PQI5 O00233-2 A0N5G1 B7Z7N3 P01769 P30566-1 P23276 E9PHY5 C9JFR7 Q9UL88 Q68CR8 B0UZ85 Q8WUT4…
Antwi-Baffour et al., 2017	21	O15511 O43294 A4D110 P04792 P0DMV8/9 Q96AP7 P01137 P17066 P59998 P21291 P31150 Q13637 P13598 Q14568 P20340 Q9NP72 P08238 O00194 P61160 Q96AX2 Q96E17
Abdi et al., 2017	213	Q16706 P02724 P00736 P05155 Q9UQB8 O75146 Q07954 P01880 P03952 P50453 Q9BTM1 Q13045 O75787 Q8WWI5 P51587 Q9C0H2 Q8NHP1 P48507 Q86UD1 P62736 Q01518 P32754 Q9NZP8 Q8N699 P62979 P35443 O94906 Q9UNS2 P06239 P20851 P23142 P04217 Q5T200 Q53TN4 Q14517 O95479 P21108 P07947 P01700 P37802 A0A096LPE2 P0DSN7 Q658P3 P10720 Q9P1U1 P18206 P12931 P02753 O00187 Q04941 P49908 A0A087WW87 Q03870 P02749 P0CG04 Q13332…
Sampaio et al., 2018	48	P0DOX5 P28070 O43813 Q7L592 P36871 P0DOX2 P28289 Q6PEY2 O00487 P0DMV9 Q6ICI0 Q6EMB2 P60900 Q96JB1 Q8IYT4 O14818 O43242 P03951 P0DOX6 Q76MJ5 Q9ULA0 Q8N807 P0DOX8 O75106 P50454 Q16539 P61981 P07437 P0DP25 Q03181 P06737 Q16851 P69892 A0A0B4J1V6 P38646 Q16853 Q9NR56 Q5VTE0 P25789 P25788 P16422 Q99880 P05067 P49454 Q13642 P28702 P06732 Q99436
Dekel et al., 2021	611	Q8IX12 Q15631 O00418 Q9P107 Q6YBV0 Q9HBG7 A6NCS4 Q8TCU5 Q86VP6 Q9UKA2 P18054 Q9P281 Q14515 Q9NRX4â€2 Q14587 P12821 O15090 Q7Z3Y8 Q7Z570 Q9NS62 Q8IWB9 Q8IW41 P49257 P09104 Q63HN8 Q9HBH7 O43173 P16144 P08174â€6 Q0VF96 O75792 P0C671 O95995 O60941 Q99460 Q13107 P16930 P07202 Q8WUQ7 P20340â€4 Q96S86 Q6ZT12 Q07864 Q8IY21 P55017 Q9H082 P09497 Q8TBC4 Q96S16 Q9Y4B6 Q12929 Q7L5N1 O75891 Q9BT78 P53804 Q9…
Vimonpatranon et al., 2022	274	P51828 Q5JW98 Q9BZE7 Q9BYF1 Q8NEC5 Q9Y3T6 Q5JNZ3 Q8N205 P0C263 Q9H1X3 Q8TCC3 O14974 Q9H930 Q96RT6 Q6B0B8 Q9HC35 Q95460 Q5JU00 Q9P215 Q0VF49 Q3KR37 Q8N999 O60237 Q86VM9 Q6UXR4 Q5MJ08 O15066 Q9H9G7 Q147U7 Q96L58 Q8N184 P11308 Q96LI6 Q9NX46 Q13546 Q92878 Q9UI46 Q8IVN3 Q6AWC2 P10767 P48594 Q3ZCU0 Q6ZNF0 Q8IWJ2 Q6J9G0 Q8TD57 Q7ZS72 Q5JRX3 Q12873 Q9BRN9 Q96QD9 Q96MR6 P05186 Q6XUX3 Q9H4I0 P43657 P13667 …
Abou-Karam et al., 2022	53	Q7L7L0 G3V1N2 D6RHJ6 A0A0G2JMB2 C9JIF9 Q6UWP8 A0A5F9ZHM4 H3BS66 Q5QNW6 P61626 H7BXY6 Q2L6G8 Q92783 K7EMV3 A0A0G2JMD7 A0A7P0TAW3 H7C582 C9J0K6 A0A0B4J231 A0A2R8Y7X9 A0A087WUM5 E5RGE1 Q5T750 P01709 Q5VY30 K9JIK H3BT25 E5RIF9 F5GY80 E9PQR3 E7EUT O14964 P20073 Q6ZMU1 E9PDZ0 P11678 J3KPS3 A0A0C4DGL8 H0Y7V4 C9JEU5 C9JEN3 F5GX11 H0YMM1 Q53FA3 A0A3B3ITP0 Q5T0T0 A0A494C1B A0A0C4DH90 B5MDF5 B0YIW2 J3QLD9 A…
This analysis was conducted using the webtool: https://bioinformatics.psb.ugent.be/webtools/Venn/

## Sheet: Vimonpatranon et al., 2022
ID	Description	iRBC-MVs	4 Pf strains		ID	Description	iRBC-Exo	4 Pf strains
A2RRP1	NBAS, NAG				A6NCF6	MAGEA13P
A6NCI4	von Willebrand factor A domain-containing protein 3A				A8MTL3	RING finger protein 212B
A8MXJ8	Protein FAM90A5				O00232	26S proteasome non-ATPase regulatory subunit 12, 26S proteasome regulatory subunit RPN5, 26S proteasome regulatory subunit p55
O00231	26S proteasome non-ATPase regulatory subunit 11, 26S proteasome regulatory subunit RPN6, 26S proteasome regulatory subunit S9, 26S proteasome regulatory subunit p44.5				O14974	Protein phosphatase 1 regulatory subunit 12A, Myosin phosphatase-targeting subunit 1, Myosin phosphatase target subunit 1, Protein phosphatase myosin-binding subunit
O43300	Leucine-rich repeat transmembrane neuronal protein 2, Leucine-rich repeat neuronal 2 protein				O15060	Zinc finger and BTB domain-containing protein 39
O60237	Protein phosphatase 1 regulatory subunit 12B, Myosin phosphatase-targeting subunit 2, Myosin phosphatase target subunit 2				O15066	Kinesin-like protein KIF3B, HH0048, Microtubule plus end-directed kinesin motor 3B, Cleaved into: Kinesin-like protein KIF3B, N-terminally processed
O75038	1-phosphatidylinositol 4,5-bisphosphate phosphodiesterase eta-2, 3.1.4.11, Phosphoinositide phospholipase C-eta-2, Phosphoinositide phospholipase C-like 4, PLC-L4, Phospholipase C-like protein 4, Phospholipase C-eta-2, PLC-eta2				O15072	A disintegrin and metalloproteinase with thrombospondin motifs 3, ADAM-TS 3, ADAM-TS3, ADAMTS-3, 3.4.24.-, Procollagen II N-proteinase, PC II-NP, Procollagen II amino propeptide-processing enzyme
O75140	GATOR1 complex protein DEPDC5, DEP domain-containing protein 5				O43196	MutS protein homolog 5, hMSH5
O75147	Obscurin-like protein 1				O60285	NUAK family SNF1-like kinase 1, 2.7.11.1, AMPK-related protein kinase 5, ARK5, Omphalocele kinase 1
O75391	Sperm-associated antigen 7				O60308	Centrosomal protein of 104 kDa, Cep104
O94832	Unconventional myosin-Id				O60884	DnaJ homolog subfamily A member 2, Cell cycle progression restoration gene 3 protein, Dnj3, Dj3, HIRA-interacting protein 4, Renal carcinoma antigen NY-REN-14
O94885	SAM and SH3 domain-containing protein 1, Proline-glutamate repeat-containing protein				O94822	E3 ubiquitin-protein ligase listerin, 2.3.2.27, RING finger protein 160, RING-type E3 ubiquitin transferase listerin, Zinc finger protein 294
O95221	Olfactory receptor 5F1, Olfactory receptor 11-10, OR11-10, Olfactory receptor OR11-167				O95076	Homeobox protein aristaless-like 3, Proline-rich transcription factor ALX3
O95259	Potassium voltage-gated channel subfamily H member 1, Ether-a-go-go potassium channel 1, EAG channel 1, h-eag, hEAG1, Voltage-gated potassium channel subunit Kv10.1				O95104	SR-related and CTD-associated factor 4, CTD-binding SR-like protein RA4, Splicing factor, arginine/serine-rich 15
O95347	Structural maintenance of chromosomes protein 2, SMC protein 2, SMC-2, Chromosome-associated protein E, hCAP-E, XCAP-E homolog				P00519	Tyrosine-protein kinase ABL1, 2.7.10.2, Abelson murine leukemia viral oncogene homolog 1, Abelson tyrosine-protein kinase 1, Proto-oncogene c-Abl, p150
P04279	Semenogelin-1, Cancer/testis antigen 103, Semenogelin I, SGI, Cleaved into: Alpha-inhibin-92, Alpha-inhibin-31, Seminal basic protein				P05186	Alkaline phosphatase, tissue-nonspecific isozyme, AP-TNAP, TNS-ALP, TNSALP, 3.1.3.1, Alkaline phosphatase liver/bone/kidney isozyme, Phosphoamidase, Phosphocreatine phosphatase, 3.9.1.1
P08397	Porphobilinogen deaminase, PBG-D, 2.5.1.61, Hydroxymethylbilane synthase, HMBS, Pre-uroporphyrinogen synthase				P07954	Fumarate hydratase, mitochondrial, Fumarase, HsFH, 4.2.1.2
[truncated: 143 more rows]
