# Supplementary material for: Extracellular vesicles in malaria: proteomics insights, in vitro and in vivo studies indicate the need for transitioning to natural human infections
Source: mBio. 2025 Jan 27;16(3):e02304-24. doi: 10.1128/mbio.02304-24 (PMC11898581; doi:10.1128/mbio.02304-24)
Supplement: Table S4 — List of proteins shared in in vitro studies. [file mbio.02304-24-s0006.xlsx]

## Sheet: Legend
Table S4. List of proteins shared in the in vitro studies analyzed in the present review

## Sheet: Human
Uniprot Accession	Gene name	Protein name	Number of studies	Name of the studies
P02042	HBD	Hemoglobin subunit delta[...]	5	Abdi et al., 2017 Abou-Karam et al., 2022 Dekel et al., 2021 Mantel et al., 2013 Sampaio et al., 2018
P00918	CA2	Carbonic anhydrase 2[...]	5	Abdi et al., 2017 Abou-Karam et al., 2022 Dekel et al., 2021 Mantel et al., 2013 Sampaio et al., 2018
P00450	CP	Ceruloplasmin[...]	5	Abdi et al., 2017 Abou-Karam et al., 2022 Dekel et al., 2021 Mantel et al., 2013 Sampaio et al., 2018
P32119	PRDX2	Peroxiredoxin-2[...]	5	Abdi et al., 2017 Abou-Karam et al., 2022 Dekel et al., 2021 Mantel et al., 2013 Sampaio et al., 2018
P04040	CAT	Catalase[...]	5	Abdi et al., 2017 Abou-Karam et al., 2022 Dekel et al., 2021 Mantel et al., 2013 Sampaio et al., 2018
P01024	C3	Complement C3[...]	5	Abdi et al., 2017 Abou-Karam et al., 2022 Dekel et al., 2021 Mantel et al., 2013 Sampaio et al., 2018
P60709	ACTB	Actin, cytoplasmic 1[...]	5	Abdi et al., 2017 Abou-Karam et al., 2022 Dekel et al., 2021 Mantel et al., 2013 Sampaio et al., 2018
P68871	HBB	Hemoglobin subunit beta[...]	5	Abdi et al., 2017 Abou-Karam et al., 2022 Dekel et al., 2021 Mantel et al., 2013 Sampaio et al., 2018
P30043	BLVRB	Flavin reductase (NADPH)[...]	5	Abdi et al., 2017 Abou-Karam et al., 2022 Dekel et al., 2021 Mantel et al., 2013 Sampaio et al., 2018
P69905	HBA1, HBA2	Hemoglobin subunit alpha[...]	5	Abdi et al., 2017 Abou-Karam et al., 2022 Dekel et al., 2021 Mantel et al., 2013 Sampaio et al., 2018
P78371	CCT2	T-complex protein 1 subunit beta[...]	5	Abou-Karam et al., 2022 Dekel et al., 2021 Mantel et al., 2013 Sampaio et al., 2018 Vimonpatranon et al., 2022
P01023	A2M	Alpha-2-macroglobulin[...]	4	Abdi et al., 2017 Dekel et al., 2021 Mantel et al., 2013 Sampaio et al., 2018
P55072	VCP	Transitional endoplasmic reticulum ATPase[...]	4	Abdi et al., 2017 Dekel et al., 2021 Mantel et al., 2013 Sampaio et al., 2018
P00558	PGK1	Phosphoglycerate kinase 1[...]	4	Abdi et al., 2017 Dekel et al., 2021 Mantel et al., 2013 Sampaio et al., 2018
P30626	SRI	Sorcin[...]	4	Abdi et al., 2017 Dekel et al., 2021 Mantel et al., 2013 Sampaio et al., 2018
P00915	CA1	Carbonic anhydrase 1[...]	4	Abdi et al., 2017 Dekel et al., 2021 Mantel et al., 2013 Sampaio et al., 2018
P10768	ESD	S-formylglutathione hydrolase[...]	4	Abdi et al., 2017 Dekel et al., 2021 Mantel et al., 2013 Sampaio et al., 2018
P62826	RAN	GTP-binding nuclear protein Ran[...]	4	Abdi et al., 2017 Dekel et al., 2021 Mantel et al., 2013 Sampaio et al., 2018
P04075	ALDOA	Fructose-bisphosphate aldolase A[...]	4	Abdi et al., 2017 Dekel et al., 2021 Mantel et al., 2013 Sampaio et al., 2018
P23528	CFL1	Cofilin-1[...]	4	Abdi et al., 2017 Dekel et al., 2021 Mantel et al., 2013 Sampaio et al., 2018
P63104	YWHAZ	14-3-3 protein zeta/delta[...]	4	Abdi et al., 2017 Dekel et al., 2021 Mantel et al., 2013 Sampaio et al., 2018
P78417	GSTO1	Glutathione S-transferase omega-1[...]	4	Abdi et al., 2017 Dekel et al., 2021 Mantel et al., 2013 Sampaio et al., 2018
P00738	HP	Haptoglobin[...]	4	Abdi et al., 2017 Dekel et al., 2021 Mantel et al., 2013 Sampaio et al., 2018
P04406	GAPDH	Glyceraldehyde-3-phosphate dehydrogenase[...]	4	Abdi et al., 2017 Dekel et al., 2021 Mantel et al., 2013 Sampaio et al., 2018
P27169	PON1	Serum paraoxonase/arylesterase 1[...]	4	Abdi et al., 2017 Abou-Karam et al., 2022 Mantel et al., 2013 Sampaio et al., 2018
P00488	F13A1	Coagulation factor XIII A chain[...]	4	Abdi et al., 2017 Abou-Karam et al., 2022 Mantel et al., 2013 Sampaio et al., 2018
P02730	SLC4A1	Band 3 anion transport protein[...]	4	Abdi et al., 2017 Abou-Karam et al., 2022 Mantel et al., 2013 Sampaio et al., 2018
P11166	SLC2A1	Solute carrier family 2, facilitated glucose transporter member 1[...]	4	Abdi et al., 2017 Abou-Karam et al., 2022 Mantel et al., 2013 Sampaio et al., 2018
P27105	STOM	Stomatin[...]	4	Abdi et al., 2017 Abou-Karam et al., 2022 Mantel et al., 2013 Sampaio et al., 2018
P14923	JUP	Junction plakoglobin[...]	4	Abdi et al., 2017 Abou-Karam et al., 2022 Dekel et al., 2021 Mantel et al., 2013
P30041	PRDX6	Peroxiredoxin-6[...]	4	Abdi et al., 2017 Abou-Karam et al., 2022 Dekel et al., 2021 Mantel et al., 2013
P28072	PSMB6	Proteasome subunit beta type-6[...]	4	Abou-Karam et al., 2022 Dekel et al., 2021 Mantel et al., 2013 Sampaio et al., 2018
P28066	PSMA5	Proteasome subunit alpha type-5[...]	4	Abou-Karam et al., 2022 Dekel et al., 2021 Mantel et al., 2013 Sampaio et al., 2018
P16157	ANK1	Ankyrin-1[...]	4	Abdi et al., 2017 Abou-Karam et al., 2022 Dekel et al., 2021 Sampaio et al., 2018
P01871	IGHM	Immunoglobulin heavy constant mu[...]	4	Abdi et al., 2017 Abou-Karam et al., 2022 Dekel et al., 2021 Sampaio et al., 2018
P01834	IGKC	Immunoglobulin kappa constant[...]	4	Abdi et al., 2017 Abou-Karam et al., 2022 Dekel et al., 2021 Sampaio et al., 2018
P00338	LDHA	L-lactate dehydrogenase A chain[...]	4	Abdi et al., 2017 Abou-Karam et al., 2022 Dekel et al., 2021 Sampaio et al., 2018
P11142	HSPA8	Heat shock cognate 71 kDa protein[...]	4	Abdi et al., 2017 Abou-Karam et al., 2022 Dekel et al., 2021 Sampaio et al., 2018
Q02413	DSG1	Desmoglein-1[...]	4	Abdi et al., 2017 Abou-Karam et al., 2022 Dekel et al., 2021 Vimonpatranon et al., 2022
P02549	SPTA1	Spectrin alpha chain, erythrocytic 1[...]	3	Abdi et al., 2017 Dekel et al., 2021 Sampaio et al., 2018
P11277	SPTB	Spectrin beta chain, erythrocytic[...]	3	Abdi et al., 2017 Dekel et al., 2021 Sampaio et al., 2018
P02656	APOC3	Apolipoprotein C-III[...]	3	Abdi et al., 2017 Mantel et al., 2013 Sampaio et al., 2018
P01008	SERPINC1	Antithrombin-III[...]	3	Abdi et al., 2017 Mantel et al., 2013 Sampaio et al., 2018
Q9H4G4	GLIPR2	Golgi-associated plant pathogenesis-related protein 1[...]	3	Abdi et al., 2017 Mantel et al., 2013 Sampaio et al., 2018
P02760	AMBP	Protein AMBP[...]	3	Abdi et al., 2017 Mantel et al., 2013 Sampaio et al., 2018
P01591	JCHAIN	Immunoglobulin J chain[...]	3	Abdi et al., 2017 Mantel et al., 2013 Sampaio et al., 2018
P06681	C2	Complement C2[...]	3	Abdi et al., 2017 Mantel et al., 2013 Sampaio et al., 2018
P06727	APOA4	Apolipoprotein A-IV[...]	3	Abdi et al., 2017 Mantel et al., 2013 Sampaio et al., 2018
P04114	APOB	Apolipoprotein B-100[...]	3	Abdi et al., 2017 Mantel et al., 2013 Sampaio et al., 2018
P04180	LCAT	Phosphatidylcholine-sterol acyltransferase[...]	3	Abdi et al., 2017 Mantel et al., 2013 Sampaio et al., 2018
P04003	C4BPA	C4b-binding protein alpha chain[...]	3	Abdi et al., 2017 Mantel et al., 2013 Sampaio et al., 2018
P02790	HPX	Hemopexin[...]	3	Abdi et al., 2017 Mantel et al., 2013 Sampaio et al., 2018
Q9UHG3	PCYOX1	Prenylcysteine oxidase 1[...]	3	Abdi et al., 2017 Mantel et al., 2013 Sampaio et al., 2018
P52566	ARHGDIB	Rho GDP-dissociation inhibitor 2[...]	3	Abdi et al., 2017 Dekel et al., 2021 Mantel et al., 2013
P02787	TF	Serotransferrin[...]	3	Abdi et al., 2017 Dekel et al., 2021 Mantel et al., 2013
P04433	-	Immunoglobulin kappa variable 3-11	3	Abdi et al., 2017 Dekel et al., 2021 Mantel et al., 2013
P26038	MSN	Moesin[...]	3	Abdi et al., 2017 Dekel et al., 2021 Mantel et al., 2013
P02647	APOA1	Apolipoprotein A-I[...]	3	Abdi et al., 2017 Dekel et al., 2021 Mantel et al., 2013
P53004	BLVRA	Biliverdin reductase A[...]	3	Abdi et al., 2017 Dekel et al., 2021 Mantel et al., 2013
Q9H479	FN3K	Fructosamine-3-kinase[...]	3	Abdi et al., 2017 Dekel et al., 2021 Mantel et al., 2013
P07357	C8A	Complement component C8 alpha chain[...]	3	Abdi et al., 2017 Dekel et al., 2021 Mantel et al., 2013
P02766	TTR	Transthyretin[...]	3	Abdi et al., 2017 Dekel et al., 2021 Mantel et al., 2013
P00568	AK1	Adenylate kinase isoenzyme 1[...]	3	Abdi et al., 2017 Dekel et al., 2021 Mantel et al., 2013
Q13630	TSTA3	GDP-L-fucose synthase[...]	3	Abdi et al., 2017 Dekel et al., 2021 Mantel et al., 2013
P09211	GSTP1	Glutathione S-transferase P[...]	3	Abdi et al., 2017 Dekel et al., 2021 Mantel et al., 2013
P37837	TALDO1	Transaldolase[...]	3	Abdi et al., 2017 Dekel et al., 2021 Mantel et al., 2013
P62937	PPIA	Peptidyl-prolyl cis-trans isomerase A[...]	3	Abdi et al., 2017 Dekel et al., 2021 Mantel et al., 2013
P05090	APOD	Apolipoprotein D[...]	3	Abdi et al., 2017 Dekel et al., 2021 Mantel et al., 2013
P07738	BPGM	Bisphosphoglycerate mutase[...]	3	Abdi et al., 2017 Dekel et al., 2021 Mantel et al., 2013
P35241	RDX	Radixin	3	Abdi et al., 2017 Mantel et al., 2013 Vimonpatranon et al., 2022
Q8NHG7	SVIP	Small VCP/p97-interacting protein	3	Abdi et al., 2017 Abou-Karam et al., 2022 Mantel et al., 2013
P69891	HBG1	Hemoglobin subunit gamma-1[...]	3	Dekel et al., 2021 Mantel et al., 2013 Sampaio et al., 2018
P13796	LCP1	Plastin-2[...]	3	Dekel et al., 2021 Mantel et al., 2013 Sampaio et al., 2018
P13798	APEH	Acylamino-acid-releasing enzyme[...]	3	Dekel et al., 2021 Mantel et al., 2013 Sampaio et al., 2018
Q9Y230	RUVBL2	RuvB-like 2[...]	3	Dekel et al., 2021 Mantel et al., 2013 Sampaio et al., 2018
P07195	LDHB	L-lactate dehydrogenase B chain[...]	3	Dekel et al., 2021 Mantel et al., 2013 Sampaio et al., 2018
P23526	AHCY	Adenosylhomocysteinase[...]	3	Dekel et al., 2021 Mantel et al., 2013 Sampaio et al., 2018
P00352	ALDH1A1	Aldehyde dehydrogenase 1A1[...]	3	Dekel et al., 2021 Mantel et al., 2013 Sampaio et al., 2018
O75955	FLOT1	Flotillin-1	3	Abou-Karam et al., 2022 Mantel et al., 2013 Sampaio et al., 2018
P50502	ST13	Hsc70-interacting protein[...]	3	Dekel et al., 2021 Mantel et al., 2013 Vimonpatranon et al., 2022
Q8WUM4	PDCD6IP	Programmed cell death 6-interacting protein[...]	3	Abou-Karam et al., 2022 Dekel et al., 2021 Mantel et al., 2013
P06702	S100A9	Protein S100-A9[...]	3	Abou-Karam et al., 2022 Dekel et al., 2021 Mantel et al., 2013
P21980	TGM2	Protein-glutamine gamma-glutamyltransferase 2[...]	3	Abdi et al., 2017 Dekel et al., 2021 Sampaio et al., 2018
P01876	-	Immunoglobulin heavy constant alpha 1[...]	3	Abdi et al., 2017 Dekel et al., 2021 Sampaio et al., 2018
Q99832	CCT7	T-complex protein 1 subunit eta[...]	3	Abdi et al., 2017 Dekel et al., 2021 Sampaio et al., 2018
P60891	PRPS1	Ribose-phosphate pyrophosphokinase 1[...]	3	Abdi et al., 2017 Dekel et al., 2021 Sampaio et al., 2018
P29144	TPP2	Tripeptidyl-peptidase 2[...]	3	Abdi et al., 2017 Dekel et al., 2021 Sampaio et al., 2018
P62987	UBA52	Ubiquitin-ribosomal protein eL40 fusion protein[...]	3	Abdi et al., 2017 Dekel et al., 2021 Sampaio et al., 2018
P11171	EPB41	Protein 4.1[...]	3	Abdi et al., 2017 Dekel et al., 2021 Sampaio et al., 2018
P06733	ENO1	Alpha-enolase[...]	3	Abdi et al., 2017 Dekel et al., 2021 Sampaio et al., 2018
Q13200	PSMD2	26S proteasome non-ATPase regulatory subunit 2[...]	3	Abdi et al., 2017 Dekel et al., 2021 Sampaio et al., 2018
P13716	ALAD	Delta-aminolevulinic acid dehydratase[...]	3	Abdi et al., 2017 Dekel et al., 2021 Sampaio et al., 2018
P18669	PGAM1	Phosphoglycerate mutase 1[...]	3	Abdi et al., 2017 Dekel et al., 2021 Sampaio et al., 2018
P19823	ITIH2	Inter-alpha-trypsin inhibitor heavy chain H2[...]	3	Abdi et al., 2017 Dekel et al., 2021 Sampaio et al., 2018
P12955	PEPD	Xaa-Pro dipeptidase[...]	3	Abdi et al., 2017 Dekel et al., 2021 Sampaio et al., 2018
P01011	SERPINA3	Alpha-1-antichymotrypsin[...]	3	Abdi et al., 2017 Dekel et al., 2021 Sampaio et al., 2018
P01009	SERPINA1	Alpha-1-antitrypsin[...]	3	Abdi et al., 2017 Dekel et al., 2021 Sampaio et al., 2018
P07900	HSP90AA1	Heat shock protein HSP 90-alpha[...]	3	Abdi et al., 2017 Dekel et al., 2021 Sampaio et al., 2018
P55058	PLTP	Phospholipid transfer protein[...]	3	Abdi et al., 2017 Abou-Karam et al., 2022 Sampaio et al., 2018
P16452	EPB42	Protein 4.2[...]	3	Abdi et al., 2017 Abou-Karam et al., 2022 Sampaio et al., 2018
P63267	ACTG2	Actin, gamma-enteric smooth muscle[...]	3	Abdi et al., 2017 Abou-Karam et al., 2022 Sampaio et al., 2018
O15400	STX7	Syntaxin-7	3	Abdi et al., 2017 Abou-Karam et al., 2022 Sampaio et al., 2018
P11532	DMD	Dystrophin	3	Abdi et al., 2017 Dekel et al., 2021 Vimonpatranon et al., 2022
P08397	HMBS	Porphobilinogen deaminase[...]	3	Abdi et al., 2017 Dekel et al., 2021 Vimonpatranon et al., 2022
P05109	S100A8	Protein S100-A8[...]	3	Abdi et al., 2017 Abou-Karam et al., 2022 Dekel et al., 2021
P15924	DSP	Desmoplakin[...]	3	Abdi et al., 2017 Abou-Karam et al., 2022 Dekel et al., 2021
P31944	CASP14	Caspase-14[...]	3	Abdi et al., 2017 Abou-Karam et al., 2022 Dekel et al., 2021
P62195	PSMC5	26S proteasome regulatory subunit 8[...]	3	Dekel et al., 2021 Sampaio et al., 2018 Vimonpatranon et al., 2022
P22234	PAICS	Bifunctional phosphoribosylaminoimidazole carboxylase/phosphoribosylaminoimidazole succinocarboxamide synthetase[...]	3	Abou-Karam et al., 2022 Dekel et al., 2021 Sampaio et al., 2018
P60174	TPI1	Triosephosphate isomerase[...]	3	Abou-Karam et al., 2022 Dekel et al., 2021 Sampaio et al., 2018
P51148	RAB5C	Ras-related protein Rab-5C[...]	2	Abdi et al., 2017 Mantel et al., 2013
P34931	HSPA1L	Heat shock 70 kDa protein 1-like[...]	2	Abdi et al., 2017 Mantel et al., 2013
P61026	RAB10	Ras-related protein Rab-10[...]	2	Abdi et al., 2017 Mantel et al., 2013
P61006	RAB8A	Ras-related protein Rab-8A[...]	2	Abdi et al., 2017 Mantel et al., 2013
Q9H0U4	RAB1B	Ras-related protein Rab-1B[...]	2	Abdi et al., 2017 Mantel et al., 2013
Q15286	RAB35	Ras-related protein Rab-35[...]	2	Abdi et al., 2017 Mantel et al., 2013
Q92930	RAB8B	Ras-related protein Rab-8B	2	Abdi et al., 2017 Mantel et al., 2013
P50395	GDI2	Rab GDP dissociation inhibitor beta[...]	2	Dekel et al., 2021 Mantel et al., 2013
P62820	RAB1A	Ras-related protein Rab-1A[...]	2	Abdi et al., 2017 Sampaio et al., 2018
P62491	RAB11A	Ras-related protein Rab-11A[...]	2	Abdi et al., 2017 Dekel et al., 2021
P01019	AGT	Angiotensinogen[...]	2	Abdi et al., 2017 Mantel et al., 2013
P00748	F12	Coagulation factor XII[...]	2	Abdi et al., 2017 Mantel et al., 2013
P01714	-	Immunoglobulin lambda variable 3-19	2	Abdi et al., 2017 Mantel et al., 2013
P02748	C9	Complement component C9[...]	2	Abdi et al., 2017 Mantel et al., 2013
P02765	AHSG	Alpha-2-HS-glycoprotein[...]	2	Abdi et al., 2017 Mantel et al., 2013
P08185	SERPINA6	Corticosteroid-binding globulin[...]	2	Abdi et al., 2017 Mantel et al., 2013
P15169	CPN1	Carboxypeptidase N catalytic chain[...]	2	Abdi et al., 2017 Mantel et al., 2013
P04004	VTN	Vitronectin[...]	2	Abdi et al., 2017 Mantel et al., 2013
P06312	IGKV4-1	Immunoglobulin kappa variable 4-1[...]	2	Abdi et al., 2017 Mantel et al., 2013
P10643	C7	Complement component C7	2	Abdi et al., 2017 Mantel et al., 2013
P11021	HSPA5	Endoplasmic reticulum chaperone BiP[...]	2	Abdi et al., 2017 Mantel et al., 2013
P68032	ACTC1	Actin, alpha cardiac muscle 1[...]	2	Abdi et al., 2017 Mantel et al., 2013
P02746	C1QB	Complement C1q subcomponent subunit B	2	Abdi et al., 2017 Mantel et al., 2013
P08571	CD14	Monocyte differentiation antigen CD14[...]	2	Abdi et al., 2017 Mantel et al., 2013
P00734	F2	Prothrombin[...]	2	Abdi et al., 2017 Mantel et al., 2013
P07360	C8G	Complement component C8 gamma chain	2	Abdi et al., 2017 Mantel et al., 2013
P50895	BCAM	Basal cell adhesion molecule[...]	2	Abdi et al., 2017 Mantel et al., 2013
P01593	-	Immunoglobulin kappa variable 1D-33	2	Abdi et al., 2017 Mantel et al., 2013
P43652	AFM	Afamin[...]	2	Abdi et al., 2017 Mantel et al., 2013
O00299	CLIC1	Chloride intracellular channel protein 1[...]	2	Abdi et al., 2017 Mantel et al., 2013
P59665	DEFA1, DEFA1B	Neutrophil defensin 1[...]	2	Abdi et al., 2017 Mantel et al., 2013
Q9UK55	SERPINA10	Protein Z-dependent protease inhibitor[...]	2	Abdi et al., 2017 Mantel et al., 2013
O95445	APOM	Apolipoprotein M[...]	2	Abdi et al., 2017 Mantel et al., 2013
P35858	IGFALS	Insulin-like growth factor-binding protein complex acid labile subunit[...]	2	Abdi et al., 2017 Mantel et al., 2013
P00747	PLG	Plasminogen[...]	2	Abdi et al., 2017 Mantel et al., 2013
P22792	CPN2	Carboxypeptidase N subunit 2[...]	2	Abdi et al., 2017 Mantel et al., 2013
P04196	HRG	Histidine-rich glycoprotein[...]	2	Abdi et al., 2017 Mantel et al., 2013
P22352	GPX3	Glutathione peroxidase 3[...]	2	Abdi et al., 2017 Mantel et al., 2013
P80748	IGLV3-21	Immunoglobulin lambda variable 3-21[...]	2	Abdi et al., 2017 Mantel et al., 2013
Q9NP79	VTA1	Vacuolar protein sorting-associated protein VTA1 homolog[...]	2	Abdi et al., 2017 Mantel et al., 2013
P07225	PROS1	Vitamin K-dependent protein S	2	Abdi et al., 2017 Mantel et al., 2013
P29622	SERPINA4	Kallistatin[...]	2	Abdi et al., 2017 Mantel et al., 2013
P05543	SERPINA7	Thyroxine-binding globulin[...]	2	Abdi et al., 2017 Mantel et al., 2013
P36955	SERPINF1	Pigment epithelium-derived factor[...]	2	Abdi et al., 2017 Mantel et al., 2013
P61769	B2M	Beta-2-microglobulin[...]	2	Abdi et al., 2017 Mantel et al., 2013
P02747	C1QC	Complement C1q subcomponent subunit C	2	Abdi et al., 2017 Mantel et al., 2013
P02743	APCS	Serum amyloid P-component[...]	2	Abdi et al., 2017 Mantel et al., 2013
O43866	CD5L	CD5 antigen-like[...]	2	Abdi et al., 2017 Mantel et al., 2013
Q15166	PON3	Serum paraoxonase/lactonase 3[...]	2	Abdi et al., 2017 Mantel et al., 2013
P52907	CAPZA1	F-actin-capping protein subunit alpha-1[...]	2	Abdi et al., 2017 Mantel et al., 2013
P08519	-	Apolipoprotein(a)	2	Abdi et al., 2017 Mantel et al., 2013
P0CG47	UBB	Polyubiquitin-B[...]	2	Abdi et al., 2017 Mantel et al., 2013
P02649	APOE	Apolipoprotein E[...]	2	Abdi et al., 2017 Mantel et al., 2013
Q96KN2	CNDP1	Beta-Ala-His dipeptidase[...]	2	Abdi et al., 2017 Mantel et al., 2013
P02745	C1QA	Complement C1q subcomponent subunit A	2	Abdi et al., 2017 Mantel et al., 2013
P51884	LUM	Lumican[...]	2	Abdi et al., 2017 Mantel et al., 2013
P02786	TFRC	Transferrin receptor protein 1[...]	2	Abdi et al., 2017 Mantel et al., 2013
P62873	GNB1	Guanine nucleotide-binding protein G(I)/G(S)/G(T) subunit beta-1[...]	2	Abdi et al., 2017 Mantel et al., 2013
P07359	GP1BA	Platelet glycoprotein Ib alpha chain[...]	2	Abdi et al., 2017 Mantel et al., 2013
P02652	APOA2	Apolipoprotein A-II[...]	2	Abdi et al., 2017 Mantel et al., 2013
Q9Y490	TLN1	Talin-1	2	Abdi et al., 2017 Mantel et al., 2013
Q13103	SPP2	Secreted phosphoprotein 24[...]	2	Abdi et al., 2017 Mantel et al., 2013
P62834	RAP1A	Ras-related protein Rap-1A[...]	2	Abdi et al., 2017 Mantel et al., 2013
P09871	C1S	Complement C1s subcomponent[...]	2	Abdi et al., 2017 Mantel et al., 2013
P00742	F10	Coagulation factor X[...]	2	Abdi et al., 2017 Mantel et al., 2013
P13671	C6	Complement component C6	2	Abdi et al., 2017 Mantel et al., 2013
P08697	SERPINF2	Alpha-2-antiplasmin[...]	2	Abdi et al., 2017 Mantel et al., 2013
A0M8Q6	IGLC7	Immunoglobulin lambda constant 7[...]	2	Abdi et al., 2017 Mantel et al., 2013
P05156	CFI	Complement factor I[...]	2	Abdi et al., 2017 Mantel et al., 2013
P35542	SAA4	Serum amyloid A-4 protein[...]	2	Abdi et al., 2017 Mantel et al., 2013
P05546	SERPIND1	Heparin cofactor 2[...]	2	Abdi et al., 2017 Mantel et al., 2013
P04275	VWF	von Willebrand factor[...]	2	Abdi et al., 2017 Mantel et al., 2013
Q14254	FLOT2	Flotillin-2[...]	2	Mantel et al., 2013 Sampaio et al., 2018
P25787	PSMA2	Proteasome subunit alpha type-2[...]	2	Mantel et al., 2013 Sampaio et al., 2018
Q9UN37	VPS4A	Vacuolar protein sorting-associated protein 4A[...]	2	Mantel et al., 2013 Sampaio et al., 2018
Q562R1	ACTBL2	Beta-actin-like protein 2[...]	2	Mantel et al., 2013 Sampaio et al., 2018
P48741	-	Putative heat shock 70 kDa protein 7[...]	2	Mantel et al., 2013 Sampaio et al., 2018
A2NJV5	-	Immunoglobulin kappa variable 2-29	2	Mantel et al., 2013 Sampaio et al., 2018
P53396	ACLY	ATP-citrate synthase[...]	2	Mantel et al., 2013 Sampaio et al., 2018
B2RUZ4	SMIM1	Small integral membrane protein 1[...]	2	Mantel et al., 2013 Sampaio et al., 2018
P62805	HIST4H4 and 13 more	Histone H4	2	Mantel et al., 2013 Sampaio et al., 2018
P00441	SOD1	Superoxide dismutase [Cu-Zn][...]	2	Dekel et al., 2021 Mantel et al., 2013
P17174	GOT1	Aspartate aminotransferase, cytoplasmic[...]	2	Dekel et al., 2021 Mantel et al., 2013
Q06830	PRDX1	Peroxiredoxin-1[...]	2	Dekel et al., 2021 Mantel et al., 2013
P48637	GSS	Glutathione synthetase[...]	2	Dekel et al., 2021 Mantel et al., 2013
P01833	PIGR	Polymeric immunoglobulin receptor[...]	2	Dekel et al., 2021 Mantel et al., 2013
Q99829	CPNE1	Copine-1[...]	2	Dekel et al., 2021 Mantel et al., 2013
Q99497	PARK7	Parkinson disease protein 7[...]	2	Dekel et al., 2021 Mantel et al., 2013
Q7Z4W1	DCXR	L-xylulose reductase[...]	2	Dekel et al., 2021 Mantel et al., 2013
P35527	KRT9	Keratin, type I cytoskeletal 9[...]	2	Dekel et al., 2021 Mantel et al., 2013
P13647	KRT5	Keratin, type II cytoskeletal 5[...]	2	Dekel et al., 2021 Mantel et al., 2013
P61088	UBE2N	Ubiquitin-conjugating enzyme E2 N[...]	2	Dekel et al., 2021 Mantel et al., 2013
P54725	RAD23A	UV excision repair protein RAD23 homolog A[...]	2	Dekel et al., 2021 Mantel et al., 2013
Q9BSL1	UBAC1	Ubiquitin-associated domain-containing protein 1[...]	2	Dekel et al., 2021 Mantel et al., 2013
Q00013	MPP1	55 kDa erythrocyte membrane protein[...]	2	Dekel et al., 2021 Mantel et al., 2013
P01625	IGKV4-1	Immunoglobulin kappa variable 4-1[...]	2	Dekel et al., 2021 Mantel et al., 2013
P30046	DDT	D-dopachrome decarboxylase[...]	2	Dekel et al., 2021 Mantel et al., 2013
P13489	RNH1	Ribonuclease inhibitor[...]	2	Dekel et al., 2021 Mantel et al., 2013
P06703	S100A6	Protein S100-A6[...]	2	Dekel et al., 2021 Mantel et al., 2013
P22314	UBA1	Ubiquitin-like modifier-activating enzyme 1[...]	2	Dekel et al., 2021 Mantel et al., 2013
P40925	MDH1	Malate dehydrogenase, cytoplasmic[...]	2	Dekel et al., 2021 Mantel et al., 2013
Q9BS40	LXN	Latexin[...]	2	Dekel et al., 2021 Mantel et al., 2013
P13645	KRT10	Keratin, type I cytoskeletal 10[...]	2	Dekel et al., 2021 Mantel et al., 2013
P60842	EIF4A1	Eukaryotic initiation factor 4A-I[...]	2	Dekel et al., 2021 Mantel et al., 2013
P00492	HPRT1	Hypoxanthine-guanine phosphoribosyltransferase[...]	2	Dekel et al., 2021 Mantel et al., 2013
P01621	IGKV3-20	Immunoglobulin kappa variable 3-20[...]	2	Dekel et al., 2021 Mantel et al., 2013
P02533	KRT14	Keratin, type I cytoskeletal 14[...]	2	Dekel et al., 2021 Mantel et al., 2013
O15067	PFAS	Phosphoribosylformylglycinamidine synthase[...]	2	Dekel et al., 2021 Mantel et al., 2013
P26447	S100A4	Protein S100-A4[...]	2	Dekel et al., 2021 Mantel et al., 2013
P04264	KRT1	Keratin, type II cytoskeletal 1[...]	2	Dekel et al., 2021 Mantel et al., 2013
P35908	KRT2	Keratin, type II cytoskeletal 2 epidermal[...]	2	Dekel et al., 2021 Mantel et al., 2013
Q9NRV9	HEBP1	Heme-binding protein 1[...]	2	Dekel et al., 2021 Mantel et al., 2013
P07477	PRSS1	Serine protease 1[...]	2	Dekel et al., 2021 Mantel et al., 2013
Q9BWD1	ACAT2	Acetyl-CoA acetyltransferase, cytosolic[...]	2	Dekel et al., 2021 Mantel et al., 2013
P49247	RPIA	Ribose-5-phosphate isomerase[...]	2	Dekel et al., 2021 Mantel et al., 2013
P48426	PIP4K2A	Phosphatidylinositol 5-phosphate 4-kinase type-2 alpha[...]	2	Dekel et al., 2021 Mantel et al., 2013
P08779	KRT16	Keratin, type I cytoskeletal 16[...]	2	Dekel et al., 2021 Mantel et al., 2013
P07384	CAPN1	Calpain-1 catalytic subunit[...]	2	Dekel et al., 2021 Mantel et al., 2013
P30086	PEBP1	Phosphatidylethanolamine-binding protein 1[...]	2	Dekel et al., 2021 Mantel et al., 2013
Q04760	GLO1	Lactoylglutathione lyase[...]	2	Dekel et al., 2021 Mantel et al., 2013
Q9NRC6	SPTBN5	Spectrin beta chain, non-erythrocytic 5[...]	2	Mantel et al., 2013 Vimonpatranon et al., 2022
Q99808	SLC29A1	Equilibrative nucleoside transporter 1[...]	2	Abou-Karam et al., 2022 Mantel et al., 2013
E9PNW4	-	CD59 glycoprotein	2	Abou-Karam et al., 2022 Mantel et al., 2013
P07741	APRT	Adenine phosphoribosyltransferase[...]	2	Abdi et al., 2017 Sampaio et al., 2018
P02751	FN1	Fibronectin[...]	2	Abdi et al., 2017 Sampaio et al., 2018
P48740	MASP1	Mannan-binding lectin serine protease 1[...]	2	Abdi et al., 2017 Sampaio et al., 2018
P07358	C8B	Complement component C8 beta chain[...]	2	Abdi et al., 2017 Sampaio et al., 2018
Q9NRX4	PHPT1	14 kDa phosphohistidine phosphatase[...]	2	Abdi et al., 2017 Sampaio et al., 2018
P63261	ACTG1	Actin, cytoplasmic 2[...]	2	Abdi et al., 2017 Sampaio et al., 2018
O00391	QSOX1	Sulfhydryl oxidase 1[...]	2	Abdi et al., 2017 Sampaio et al., 2018
Q8IZ83	ALDH16A1	Aldehyde dehydrogenase family 16 member A1	2	Abdi et al., 2017 Sampaio et al., 2018
P10909	CLU	Clusterin[...]	2	Abdi et al., 2017 Sampaio et al., 2018
Q969X1	TMBIM1	Protein lifeguard 3[...]	2	Abdi et al., 2017 Sampaio et al., 2018
P01861	IGHG4	Immunoglobulin heavy constant gamma 4[...]	2	Abdi et al., 2017 Sampaio et al., 2018
P05062	ALDOB	Fructose-bisphosphate aldolase B[...]	2	Abdi et al., 2017 Sampaio et al., 2018
P14618	PKM	Pyruvate kinase PKM[...]	2	Abdi et al., 2017 Sampaio et al., 2018
O75882	ATRN	Attractin[...]	2	Abdi et al., 2017 Sampaio et al., 2018
P00751	CFB	Complement factor B[...]	2	Abdi et al., 2017 Sampaio et al., 2018
Q99878	HIST1H2AJ	Histone H2A type 1-J[...]	2	Abdi et al., 2017 Sampaio et al., 2018
P62333	PSMC6	26S proteasome regulatory subunit 10B[...]	2	Abdi et al., 2017 Sampaio et al., 2018
P25786	PSMA1	Proteasome subunit alpha type-1[...]	2	Abdi et al., 2017 Sampaio et al., 2018
P0DOY3		Immunoglobulin lambda constant 3[...]	2	Abdi et al., 2017 Sampaio et al., 2018
P0C0L4	C4A, C4B	Complement C4-A[...]	2	Abdi et al., 2017 Sampaio et al., 2018
Q9Y6R7	FCGBP	IgGFc-binding protein[...]	2	Abdi et al., 2017 Dekel et al., 2021
P62258	YWHAE	14-3-3 protein epsilon[...]	2	Abdi et al., 2017 Dekel et al., 2021
Q00610	CLTC	Clathrin heavy chain 1[...]	2	Abdi et al., 2017 Dekel et al., 2021
Q13404	TMEM189-UBE2V1, UBE2V1	Ubiquitin-conjugating enzyme E2 variant 1[...]	2	Abdi et al., 2017 Dekel et al., 2021
P62942	FKBP1A	Peptidyl-prolyl cis-trans isomerase FKBP1A[...]	2	Abdi et al., 2017 Dekel et al., 2021
Q15008	PSMD6	26S proteasome non-ATPase regulatory subunit 6[...]	2	Abdi et al., 2017 Dekel et al., 2021
P01859	PSMD6, KIAA0107, PFAAP4	Immunoglobulin heavy constant gamma 2[...]	2	Abdi et al., 2017 Dekel et al., 2021
Q15102	PAFAH1B3	Platelet-activating factor acetylhydrolase IB subunit alpha1[...]	2	Abdi et al., 2017 Dekel et al., 2021
P36959	GMPR	GMP reductase 1[...]	2	Abdi et al., 2017 Dekel et al., 2021
P01857	GMPR, GMPR1	Immunoglobulin heavy constant gamma 1[...]	2	Abdi et al., 2017 Dekel et al., 2021
B9A064	IGLL5	Immunoglobulin lambda-like polypeptide 5[...]	2	Abdi et al., 2017 Dekel et al., 2021
P06396	GSN	Gelsolin[...]	2	Abdi et al., 2017 Dekel et al., 2021
P02679	FGG	Fibrinogen gamma chain	2	Abdi et al., 2017 Dekel et al., 2021
P02675	FGB	Fibrinogen beta chain[...]	2	Abdi et al., 2017 Dekel et al., 2021
O43488	AKR7A2	Aflatoxin B1 aldehyde reductase member 2[...]	2	Abdi et al., 2017 Dekel et al., 2021
P30740	SERPINB1	Leukocyte elastase inhibitor[...]	2	Abdi et al., 2017 Dekel et al., 2021
P31946	YWHAB	14-3-3 protein beta/alpha[...]	2	Abdi et al., 2017 Dekel et al., 2021
P52565	ARHGDIA	Rho GDP-dissociation inhibitor 1[...]	2	Abdi et al., 2017 Dekel et al., 2021
P22061	PCMT1	Protein-L-isoaspartate(D-aspartate) O-methyltransferase[...]	2	Abdi et al., 2017 Dekel et al., 2021
P01860	PCMT1	Immunoglobulin heavy constant gamma 3[...]	2	Abdi et al., 2017 Dekel et al., 2021
P02671	FGA	Fibrinogen alpha chain[...]	2	Abdi et al., 2017 Dekel et al., 2021
P06744	GPI	Glucose-6-phosphate isomerase[...]	2	Abdi et al., 2017 Dekel et al., 2021
P11597	CETP	Cholesteryl ester transfer protein[...]	2	Abdi et al., 2017 Dekel et al., 2021
P58546	MTPN	Myotrophin[...]	2	Abdi et al., 2017 Dekel et al., 2021
P04632	CAPNS1	Calpain small subunit 1[...]	2	Abdi et al., 2017 Dekel et al., 2021
P01614	CAPNS1, CAPN4, CAPNS	Immunoglobulin kappa variable 2D-40[...]	2	Abdi et al., 2017 Dekel et al., 2021
P48643	CCT5	T-complex protein 1 subunit epsilon[...]	2	Abdi et al., 2017 Dekel et al., 2021
Q9ULL0	KIAA1210	Acrosomal protein KIAA1210	2	Abdi et al., 2017 Dekel et al., 2021
P08514	ITGA2B	Integrin alpha-IIb[...]	2	Abdi et al., 2017 Vimonpatranon et al., 2022
P20742	ITGA2B, GP2B, ITGAB	Pregnancy zone protein[...]	2	Abdi et al., 2017 Vimonpatranon et al., 2022
P21333	FLNA	Filamin-A[...]	2	Abdi et al., 2017 Vimonpatranon et al., 2022
P0CG48	UBC	Polyubiquitin-C[...]	2	Abdi et al., 2017 Abou-Karam et al., 2022
P01703	UBC	Immunoglobulin lambda variable 1-40[...]	2	Abdi et al., 2017 Abou-Karam et al., 2022
A0A075B6I0	IGLV1-40	Immunoglobulin lambda variable 8-61	2	Abdi et al., 2017 Abou-Karam et al., 2022
P04921	GYPC	Glycophorin-C[...]	2	Abdi et al., 2017 Abou-Karam et al., 2022
Q5T749	KPRP	Keratinocyte proline-rich protein[...]	2	Abdi et al., 2017 Abou-Karam et al., 2022
P59666	DEFA3	Neutrophil defensin 3[...]	2	Abdi et al., 2017 Abou-Karam et al., 2022
P50990	CCT8	T-complex protein 1 subunit theta[...]	2	Dekel et al., 2021 Sampaio et al., 2018
P29401	TKT	Transketolase[...]	2	Dekel et al., 2021 Sampaio et al., 2018
P28074	PSMB5	Proteasome subunit beta type-5[...]	2	Dekel et al., 2021 Sampaio et al., 2018
P17980	PSMC3	26S proteasome regulatory subunit 6A[...]	2	Dekel et al., 2021 Sampaio et al., 2018
P30613	PKLR	Pyruvate kinase PKLR[...]	2	Dekel et al., 2021 Sampaio et al., 2018
P50991	CCT4	T-complex protein 1 subunit delta[...]	2	Dekel et al., 2021 Sampaio et al., 2018
P17858	PFKL	ATP-dependent 6-phosphofructokinase, liver type[...]	2	Dekel et al., 2021 Sampaio et al., 2018
P35612	ADD2	Beta-adducin[...]	2	Dekel et al., 2021 Sampaio et al., 2018
P07203	GPX1	Glutathione peroxidase 1[...]	2	Dekel et al., 2021 Sampaio et al., 2018
P31939	ATIC	Bifunctional purine biosynthesis protein ATIC[...]	2	Dekel et al., 2021 Sampaio et al., 2018
P20618	PSMB1	Proteasome subunit beta type-1[...]	2	Dekel et al., 2021 Sampaio et al., 2018
P09972	ALDOC	Fructose-bisphosphate aldolase C[...]	2	Dekel et al., 2021 Sampaio et al., 2018
P17987	TCP1	T-complex protein 1 subunit alpha[...]	2	Dekel et al., 2021 Sampaio et al., 2018
P49720	PSMB3	Proteasome subunit beta type-3[...]	2	Dekel et al., 2021 Sampaio et al., 2018
O00232	PSMD12	26S proteasome non-ATPase regulatory subunit 12[...]	2	Sampaio et al., 2018 Vimonpatranon et al., 2022
P49721	PSMB2	Proteasome subunit beta type-2[...]	2	Sampaio et al., 2018 Vimonpatranon et al., 2022
O00231	PSMD11	26S proteasome non-ATPase regulatory subunit 11[...]	2	Sampaio et al., 2018 Vimonpatranon et al., 2022
O75874	IDH1	Isocitrate dehydrogenase [NADP] cytoplasmic[...]	2	Abou-Karam et al., 2022 Sampaio et al., 2018
Q9BUQ8	DDX23	Probable ATP-dependent RNA helicase DDX23[...]	2	Dekel et al., 2021 Vimonpatranon et al., 2022
P07954	FH	Fumarate hydratase, mitochondrial[...]	2	Dekel et al., 2021 Vimonpatranon et al., 2022
Q9NP80	PNPLA8	Calcium-independent phospholipase A2-gamma[...]	2	Dekel et al., 2021 Vimonpatranon et al., 2022
Q09328	MGAT5	Alpha-1,6-mannosylglycoprotein 6-beta-N-acetylglucosaminyltransferase A[...]	2	Dekel et al., 2021 Vimonpatranon et al., 2022
Q8WXX0	DNAH7	Dynein axonemal heavy chain 7[...]	2	Dekel et al., 2021 Vimonpatranon et al., 2022
P50226	SULT1A2	Sulfotransferase 1A2[...]	2	Dekel et al., 2021 Vimonpatranon et al., 2022
Q15149	PLEC	Plectin[...]	2	Dekel et al., 2021 Vimonpatranon et al., 2022
Q5SZK8	FREM2	FRAS1-related extracellular matrix protein 2[...]	2	Dekel et al., 2021 Vimonpatranon et al., 2022
Q6XQN6	NAPRT	Nicotinate phosphoribosyltransferase[...]	2	Dekel et al., 2021 Vimonpatranon et al., 2022
Q8N3K9	CMYA5	Cardiomyopathy-associated protein 5[...]	2	Dekel et al., 2021 Vimonpatranon et al., 2022
P28331	NDUFS1	NADH-ubiquinone oxidoreductase 75 kDa subunit, mitochondrial[...]	2	Dekel et al., 2021 Vimonpatranon et al., 2022
P46063	RECQL	ATP-dependent DNA helicase Q1[...]	2	Dekel et al., 2021 Vimonpatranon et al., 2022
Q8WZ42	TTN	Titin[...]	2	Dekel et al., 2021 Vimonpatranon et al., 2022
Q5JV73	FRMPD3	FERM and PDZ domain-containing protein 3	2	Dekel et al., 2021 Vimonpatranon et al., 2022
Q00G26	PLIN5	Perilipin-5[...]	2	Dekel et al., 2021 Vimonpatranon et al., 2022
Q16881	TXNRD1	Thioredoxin reductase 1, cytoplasmic[...]	2	Dekel et al., 2021 Vimonpatranon et al., 2022
P10599	TXN	Thioredoxin[...]	2	Abou-Karam et al., 2022 Dekel et al., 2021
Q08554	DSC1	Desmocollin-1[...]	2	Abou-Karam et al., 2022 Dekel et al., 2021
P81605	DCD	Dermcidin[...]	2	Abou-Karam et al., 2022 Dekel et al., 2021

## Sheet: P. falciparum
Uniprot Accession	Protein name	Number of studies	Name of the studies
P27362	Phosphoglycerate kinase[...]	5	Abdi et al., 2017 Dekel et al., 2021 Mantel et al., 2013 Sampaio et al., 2018 Vimonpatranon et al., 2022
Q8I4X0	Actin-1[...]	4	Abdi et al., 2017 Dekel et al., 2021 Mantel et al., 2013 Sampaio et al., 2018
Q7KQL5	Tubulin beta chain[...]	4	Abdi et al., 2017 Dekel et al., 2021 Sampaio et al., 2018 Vimonpatranon et al., 2022
Q76NM3	L-lactate dehydrogenase	4	Abdi et al., 2017 Dekel et al., 2021 Mantel et al., 2013 Sampaio et al., 2018
Q7KQL9	Fructose-bisphosphate aldolase[...]	4	Abdi et al., 2017 Dekel et al., 2021 Mantel et al., 2013 Sampaio et al., 2018
Q8I0P6	Elongation factor 1-alpha	4	Abdi et al., 2017 Dekel et al., 2021 Mantel et al., 2013 Sampaio et al., 2018
C0H571	High molecular weight rhoptry protein 2	4	Abdi et al., 2017 Dekel et al., 2021 Mantel et al., 2013 Sampaio et al., 2018
Q8I0U8	Merozoite surface protein 1[...]	4	Abdi et al., 2017 Dekel et al., 2021 Mantel et al., 2013 Sampaio et al., 2018
Q8IC05	Heat shock protein 90	4	Abdi et al., 2017 Dekel et al., 2021 Mantel et al., 2013 Sampaio et al., 2018
Q7K6A4	S-adenosylmethionine synthase[...]	4	Abdi et al., 2017 Dekel et al., 2021 Mantel et al., 2013 Sampaio et al., 2018
C0H4V6	14-3-3 protein I[...]	4	Abdi et al., 2017 Dekel et al., 2021 Mantel et al., 2013 Sampaio et al., 2018
Q8IKK7	Glyceraldehyde-3-phosphate dehydrogenase[...]	4	Abdi et al., 2017 Dekel et al., 2021 Mantel et al., 2013 Sampaio et al., 2018
Q8IAX8	DNA/RNA-binding protein ALBA1[...]	4	Abdi et al., 2017 Dekel et al., 2021 Mantel et al., 2013 Sampaio et al., 2018
Q8IDQ9	Phosphoethanolamine N-methyltransferase[...]	4	Abdi et al., 2017 Dekel et al., 2021 Mantel et al., 2013 Sampaio et al., 2018
C6KT34	Cell division cycle protein 48 homologue, putative	4	Abdi et al., 2017 Dekel et al., 2021 Mantel et al., 2013 Sampaio et al., 2018
Q6LFH8	Ornithine aminotransferase[...]	4	Abdi et al., 2017 Dekel et al., 2021 Mantel et al., 2013 Sampaio et al., 2018
Q8I2X4	Heat shock protein 70	4	Abdi et al., 2017 Dekel et al., 2021 Mantel et al., 2013 Sampaio et al., 2018
Q8I5D2	Merozoite surface protein 9[...]	4	Abdi et al., 2017 Dekel et al., 2021 Mantel et al., 2013 Vimonpatranon et al., 2022
C6KT50	Pyridoxal 5'-phosphate synthase subunit Pdx1[...]	4	Abdi et al., 2017 Dekel et al., 2021 Sampaio et al., 2018 Vimonpatranon et al., 2022
Q8IJN7	Enolase[...]	3	Dekel et al., 2021 Mantel et al., 2013 Sampaio et al., 2018
Q8I0V4	Endoplasmin, putative	3	Abdi et al., 2017 Mantel et al., 2013 Sampaio et al., 2018
O77381	40S ribosomal protein S11, putative	3	Abdi et al., 2017 Mantel et al., 2013 Sampaio et al., 2018
Q8IKC8	Exported protein 2	3	Abdi et al., 2017 Mantel et al., 2013 Sampaio et al., 2018
Q8IIV2	Histone H4	3	Abdi et al., 2017 Mantel et al., 2013 Sampaio et al., 2018
Q8I484	Rhoptry-associated protein 2	3	Abdi et al., 2017 Mantel et al., 2013 Sampaio et al., 2018
O77310	Cytoadherence-linked asexual protein 3.1[...]	3	Abdi et al., 2017 Mantel et al., 2013 Sampaio et al., 2018
Q8ILL3	60S ribosomal protein L5, putative	3	Abdi et al., 2017 Mantel et al., 2013 Sampaio et al., 2018
Q8IJX8	Endonuclease ALBA3[...]	3	Abdi et al., 2017 Mantel et al., 2013 Sampaio et al., 2018
Q8IKH8	40S ribosomal protein S3	3	Abdi et al., 2017 Mantel et al., 2013 Sampaio et al., 2018
Q8I395	High molecular weight rhoptry protein 3	3	Abdi et al., 2017 Mantel et al., 2013 Sampaio et al., 2018
Q8ILZ1	Rhoptry-associated protein 1	3	Abdi et al., 2017 Mantel et al., 2013 Sampaio et al., 2018
C6KSV0	Histone H3	3	Abdi et al., 2017 Dekel et al., 2021 Mantel et al., 2013
C6KTA4	Pyruvate kinase[...]	3	Dekel et al., 2021 Mantel et al., 2013 Sampaio et al., 2018
C0H4Y6	Protein disulfide-isomerase[...]	3	Dekel et al., 2021 Mantel et al., 2013 Sampaio et al., 2018
Q8IB24	Heat shock 70 kDa protein	3	Dekel et al., 2021 Mantel et al., 2013 Sampaio et al., 2018
Q8I207	Plasmodium RESA N-terminal domain-containing protein	3	Abdi et al., 2017 Dekel et al., 2021 Sampaio et al., 2018
Q8IBA0	Receptor for activated c kinase	3	Abdi et al., 2017 Dekel et al., 2021 Sampaio et al., 2018
Q8I6U8	Glycophorin-binding protein 130[...]	3	Dekel et al., 2021 Sampaio et al., 2018 Vimonpatranon et al., 2022
P38545	GTP-binding nuclear protein Ran[...]	2	Abdi et al., 2017 Vimonpatranon et al., 2022
P11144	Heat shock 70 kDa protein[...]	2	Abdi et al., 2017 Vimonpatranon et al., 2022
Q8IDG8	Membrane associated histidine-rich protein 2	2	Abdi et al., 2017 Mantel et al., 2013
Q8I2B4	Erythrocyte binding antigen-181	2	Abdi et al., 2017 Mantel et al., 2013
Q8I485	Rhoptry-associated protein 3	2	Abdi et al., 2017 Mantel et al., 2013
Q8IBV7	Histone H2B	2	Abdi et al., 2017 Mantel et al., 2013
Q8IIF0	Exported protein 1	2	Abdi et al., 2017 Mantel et al., 2013
C0H5L9	Membrane associated histidine-rich protein 1	2	Abdi et al., 2017 Mantel et al., 2013
Q8II61	60S acidic ribosomal protein P0	2	Abdi et al., 2017 Mantel et al., 2013
Q8I4R5	Rhoptry neck protein 3	2	Abdi et al., 2017 Mantel et al., 2013
Q8I2G1	Ring-exported protein 1	2	Abdi et al., 2017 Mantel et al., 2013
Q8I487	Skeleton-binding protein 1	2	Abdi et al., 2017 Mantel et al., 2013
Q8ILL2	60S ribosomal protein L7a	2	Abdi et al., 2017 Mantel et al., 2013
Q8IBE8	Erythrocyte binding antigen-175	2	Abdi et al., 2017 Mantel et al., 2013
Q8I0U6	Ring-infected erythrocyte surface antigen	2	Abdi et al., 2017 Mantel et al., 2013
Q8IC43	Small exported membrane protein 1	2	Abdi et al., 2017 Mantel et al., 2013
B9ZSJ3	Pfmc-2TM Maurer's cleft two transmembrane protein	2	Abdi et al., 2017 Mantel et al., 2013
Q8IC42	Uncharacterized protein	2	Abdi et al., 2017 Mantel et al., 2013
Q8IEQ1	26S protease regulatory subunit 10B, putative[...]	2	Abdi et al., 2017 Mantel et al., 2013
O96128	Early transcribed membrane protein 2	2	Abdi et al., 2017 Mantel et al., 2013
Q8ILA1	Translocon component PTEX150	2	Abdi et al., 2017 Mantel et al., 2013
Q8I2X3	Glideosome-associated protein 50[...]	2	Abdi et al., 2017 Mantel et al., 2013
Q8IIJ8	Heat shock protein 101	2	Abdi et al., 2017 Mantel et al., 2013
Q8I490	EMP1-trafficking protein	2	Abdi et al., 2017 Mantel et al., 2013
Q8IFM0	Plasmodium RESA N-terminal domain-containing protein	2	Abdi et al., 2017 Mantel et al., 2013
Q8I492	Mature parasite-infected erythrocyte surface antigen	2	Mantel et al., 2013 Sampaio et al., 2018
Q8I2Z8	Probable ATP-dependent 6-phosphofructokinase[...]	2	Mantel et al., 2013 Sampaio et al., 2018
Q8IIV1	Histone H2B	2	Mantel et al., 2013 Sampaio et al., 2018
Q8I1X5	Pre-mRNA-processing-splicing factor 8, putative	2	Dekel et al., 2021 Mantel et al., 2013
Q8IIR7	Endoplasmic reticulum-resident calcium binding protein	2	Dekel et al., 2021 Mantel et al., 2013
Q8IKW5	Elongation factor 2	2	Dekel et al., 2021 Mantel et al., 2013
Q8I3Y8	Inositol-3-phosphate synthase 1[...]	2	Dekel et al., 2021 Mantel et al., 2013
Q8IJS1	Hypoxanthine phosphoribosyltransferase[...]	2	Dekel et al., 2021 Mantel et al., 2013
Q8IC01	Heat shock protein 110	2	Dekel et al., 2021 Mantel et al., 2013
Q7KQK0	cAMP-dependent protein kinase regulatory subunit[...]	2	Dekel et al., 2021 Mantel et al., 2013
Q76NM5	Erythrocyte binding antigen-140	2	Dekel et al., 2021 Mantel et al., 2013
C0H5D6	(deleted)	2	Dekel et al., 2021 Mantel et al., 2013
Q9TY99	Knob-associated histidine-rich protein	2	Abdi et al., 2017 Sampaio et al., 2018
Q7KQM5	Early transcribed membrane protein 14.1	2	Abdi et al., 2017 Sampaio et al., 2018
Q8IAX5	40S ribosomal protein S16, putative	2	Abdi et al., 2017 Sampaio et al., 2018
Q8IKF0	RNA helicase[...]	2	Abdi et al., 2017 Sampaio et al., 2018
Q8IHR8	Ras-related protein Rab-6[...]	2	Abdi et al., 2017 Sampaio et al., 2018
Q8IJD4	Small ribosomal subunit protein uS2[...]	2	Abdi et al., 2017 Sampaio et al., 2018
Q8ID28	26S proteasome regulatory subunit RPN11, putative	2	Abdi et al., 2017 Sampaio et al., 2018
Q8IDB0	40S ribosomal protein S15	2	Abdi et al., 2017 Sampaio et al., 2018
Q8IFP2	40S ribosomal protein S19	2	Abdi et al., 2017 Sampaio et al., 2018
Q8I3T4	FACT complex subunit	2	Abdi et al., 2017 Sampaio et al., 2018
A0A5K1K925	40S ribosomal protein S11	2	Abdi et al., 2017 Sampaio et al., 2018
Q8IBI3	Proteasome subunit alpha type	2	Abdi et al., 2017 Sampaio et al., 2018
Q8IDG3	Proteasome subunit alpha type	2	Abdi et al., 2017 Sampaio et al., 2018
Q8IET7	40S ribosomal protein S7	2	Abdi et al., 2017 Sampaio et al., 2018
Q8IJA0	26S proteasome regulatory subunit RPN9, putative	2	Abdi et al., 2017 Sampaio et al., 2018
O96124	Erythrocyte membrane protein 3	2	Abdi et al., 2017 Sampaio et al., 2018
Q8II72	Parasitophorous vacuolar protein 1	2	Abdi et al., 2017 Dekel et al., 2021
K7NTP5	Heat shock 70 kDa protein	2	Abdi et al., 2017 Dekel et al., 2021
Q8IL57	non-specific serine/threonine protein kinase[...]	2	Abdi et al., 2017 Dekel et al., 2021
C0H4F8	Chorein N-terminal domain-containing protein	2	Abdi et al., 2017 Dekel et al., 2021
Q8I3T8	60S ribosomal protein L12, putative	2	Abdi et al., 2017 Dekel et al., 2021
Q8IJ52	Duffy binding-like merozoite surface protein	2	Abdi et al., 2017 Dekel et al., 2021
Q8IHN1	Ring-infected erythrocyte surface antigen	2	Abdi et al., 2017 Dekel et al., 2021
Q9TY95	Serine-repeat antigen protein 5[...]	2	Abdi et al., 2017 Dekel et al., 2021
Q8IBY8	Uncharacterized protein	2	Abdi et al., 2017 Dekel et al., 2021
B9ZSJ6	Phosphatidylinositol 4-kinase, putative[...]	2	Abdi et al., 2017 Dekel et al., 2021
Q8ILX0	PIPK domain-containing protein	2	Abdi et al., 2017 Dekel et al., 2021
Q9TY96	Serine-repeat antigen protein 6[...]	2	Abdi et al., 2017 Dekel et al., 2021
Q8I431	60S ribosomal protein L4	2	Abdi et al., 2017 Dekel et al., 2021
Q8IDR3	Myosin-A[...]	2	Abdi et al., 2017 Vimonpatranon et al., 2022
Q8IIG1	Uncharacterized protein PF3D7_1120600	2	Abdi et al., 2017 Vimonpatranon et al., 2022
Q8ID94	Uncharacterized protein MAL13P1.304	2	Abdi et al., 2017 Vimonpatranon et al., 2022
O97313	Small ribosomal subunit protein eS1[...]	2	Abdi et al., 2017 Vimonpatranon et al., 2022
Q8ILT0	Glutamate dehydrogenase	2	Dekel et al., 2021 Sampaio et al., 2018
Q8I6T3	Proteasome subunit beta	2	Dekel et al., 2021 Sampaio et al., 2018
Q8IIG6	Phosphoglycerate mutase[...]	2	Dekel et al., 2021 Sampaio et al., 2018
Q7KQK6	GTP-binding nuclear protein	2	Dekel et al., 2021 Sampaio et al., 2018
C6KST3	Proteasome subunit alpha type-2, putative[...]	2	Dekel et al., 2021 Sampaio et al., 2018
Q8IEM5	mRNA-decapping enzyme 2, putative	2	Dekel et al., 2021 Sampaio et al., 2018
Q8I261	Proteasome subunit beta	2	Dekel et al., 2021 Sampaio et al., 2018
O77320	Uncharacterized protein	2	Dekel et al., 2021 Sampaio et al., 2018
Q8IL11	Leucine aminopeptidase[...]	2	Dekel et al., 2021 Sampaio et al., 2018
Q8IKC9	Proteasome subunit beta	2	Dekel et al., 2021 Sampaio et al., 2018
Q8I3Z5	Translationally-controlled tumor protein homolog[...]	2	Dekel et al., 2021 Vimonpatranon et al., 2022
P61074	Proliferating cell nuclear antigen 1[...]	2	Dekel et al., 2021 Vimonpatranon et al., 2022
C6KTB7	Putative E3 ubiquitin-protein ligase protein PFF1365c[...]	2	Dekel et al., 2021 Vimonpatranon et al., 2022
Q8IM77	Uncharacterized J domain-containing protein PF3D7_1401100	2	Dekel et al., 2021 Vimonpatranon et al., 2022
P46468	Putative cell division cycle ATPase	2	Dekel et al., 2021 Vimonpatranon et al., 2022
P50250	Adenosylhomocysteinase[...]	2	Dekel et al., 2021 Vimonpatranon et al., 2022
O77384	Protein PFC0760c	2	Dekel et al., 2021 Vimonpatranon et al., 2022
Q8IIU6	RNA-splicing ligase RtcB homolog[...]	2	Dekel et al., 2021 Vimonpatranon et al., 2022
Q8ILR9	Protein PF3D7_1417600	2	Dekel et al., 2021 Vimonpatranon et al., 2022
Q8IIJ9	Dipeptidyl aminopeptidase 1[...]	2	Dekel et al., 2021 Vimonpatranon et al., 2022
Q8ILT5	Protein SEY1 homolog[...]	2	Dekel et al., 2021 Vimonpatranon et al., 2022
Q8I1Y0	Merozoite surface protein P41[...]	2	Dekel et al., 2021 Vimonpatranon et al., 2022
P61076	Thioredoxin reductase[...]	2	Dekel et al., 2021 Vimonpatranon et al., 2022
Q8I2J4	Profilin	2	Dekel et al., 2021 Vimonpatranon et al., 2022
Q8I467	Cofilin/actin-depolymerizing factor homolog 1	2	Dekel et al., 2021 Vimonpatranon et al., 2022
Q8ID66	Merozoite surface protein P92	2	Dekel et al., 2021 Vimonpatranon et al., 2022
