# Supplementary material for: Extracellular vesicles in malaria: proteomics insights, in vitro and in vivo studies indicate the need for transitioning to natural human infections
Source: mBio. 2025 Jan 27;16(3):e02304-24. doi: 10.1128/mbio.02304-24 (PMC11898581; doi:10.1128/mbio.02304-24)
Supplement: Table S5 — Shared proteins between in vivo and in vitro studies. [file mbio.02304-24-s0007.xlsx]

## Sheet: Legend
Table S5. Shared proteins between in vivo and in vitro studies

## Sheet: Human in vitro vs in vivo
List names	number of elements	number of unique elements
in vitro	2398	1908
in vivo	47	47
Overall number of unique elements		1929
Names	total	elements
in vitro in vivo	26	P51148 P51149 P02549 Q9UL25 P10809 P62491 P34931 P61020 P31146 P61026 P61006 P14174 Q9NRW1 P11277 P51153 P17927 P62820 P61106 Q9H0U4 Q76LX8 Q15286 P61158 P61019 Q92930 P35579 P50395
in vitro	1882	P07900-1 P02656 Q8IX12 Q15631 Q5JNX2 B4DLN6 P62820-1 Q16706 P51828 O00418 Q9P107 Q6YBV0 P01594 Q9HBG7 P02724 P00736 P28072 P05155 Q9UQB8 A6NCS4 P0DOX5 P13639 Q8TCU5 O75146 Q5JW98 Q86VP6 P01019 Q9UKA2 P18054 P21980 Q9BZE7 E9PDK5 P07741 Q07954 P11277-1 Q9BYF1 Q9P281 P50990 P00748 Q5CZH9 Q8NEC5 Q9Y3T6 Q5JNZ3 B4DWD7 Q8N205 Q14515 Q9Y6R7 P23634-7 P0C263 Q9NRX4â€2 P01880 P63218 P47929 Q9H1X3 Q14587 B4…
in vivo	21	O15511 O43294 A4D110 P04792 P0DMV8/9 Q96AP7 P01137 P17066 P59998 P21291 P31150 Q13637 P13598 Q14568 P20340 Q9NP72 P08238 O00194 P61160 Q96AX2 Q96E17
This analysis was conducted using the webtool: https://bioinformatics.psb.ugent.be/webtools/Venn/

## Sheet: Human proteins
From	Species	Protein name	Number of studies	Studies
P51149	Homo sapiens	Ras-related protein Rab-7a	2	Mantel et al., 2013; Antwi-Baffour et al., 2017
Q9UL25	Homo sapiens	Ras-related protein Rab-21	2	Mantel et al., 2013; Antwi-Baffour et al., 2017
P61020	Homo sapiens	Ras-related protein Rab-5B	2	Mantel et al., 2013; Antwi-Baffour et al., 2017
P17927	Homo sapiens	Complement receptor type 1	2	Mantel et al., 2013; Antwi-Baffour et al., 2017
P61106	Homo sapiens	Ras-related protein Rab-14	2	Mantel et al., 2013; Antwi-Baffour et al., 2017
P61019	Homo sapiens	Ras-related protein Rab-2A	2	Mantel et al., 2013; Antwi-Baffour et al., 2017
P10809	Homo sapiens	60 kDa heat shock protein, mitochondrial	2	Antwi-Baffour et al., 2017; Sampaio et al., 2018
Q9NRW1	Homo sapiens	Ras-related protein Rab-6B	2	Antwi-Baffour et al., 2017; Sampaio et al., 2018
P31146	Homo sapiens	Coronin-1A	2	Antwi-Baffour et al., 2017; Abdi et al., 2017
P51153	Homo sapiens	Ras-related protein Rab-13	2	Antwi-Baffour et al., 2017; Abdi et al., 2017
Q76LX8	Homo sapiens	A disintegrin and metalloproteinase with thrombospondin motifs 13	2	Antwi-Baffour et al., 2017; Abdi et al., 2017
P61158	Homo sapiens	Actin-related protein 3	2	Antwi-Baffour et al., 2017; Abdi et al., 2017
P35579	Homo sapiens	Myosin-9	2	Antwi-Baffour et al., 2017; Abdi et al., 2017
P14174	Homo sapiens	Macrophage migration inhibitory factor	2	Antwi-Baffour et al., 2017; Dekel et al., 2021
P62820	Homo sapiens	Ras-related protein Rab-1A	3	Antwi-Baffour et al., 2017; Abdi et al., 2017; Sampaio et al., 2018
P51148	Homo sapiens	Ras-related protein Rab-5C	3	Mantel et al., 2013; Antwi-Baffour et al., 2017; Abdi et al., 2017
P34931	Homo sapiens	Heat shock 70 kDa protein 1-like	3	Mantel et al., 2013; Antwi-Baffour et al., 2017; Abdi et al., 2017
P61026	Homo sapiens	Ras-related protein Rab-10	3	Mantel et al., 2013; Antwi-Baffour et al., 2017; Abdi et al., 2017
P61006	Homo sapiens	Ras-related protein Rab-8A	3	Mantel et al., 2013; Antwi-Baffour et al., 2017; Abdi et al., 2017
Q9H0U4	Homo sapiens	Ras-related protein Rab-1B	3	Mantel et al., 2013; Antwi-Baffour et al., 2017; Abdi et al., 2017
Q15286	Homo sapiens	Ras-related protein Rab-35	3	Mantel et al., 2013; Antwi-Baffour et al., 2017; Abdi et al., 2017
Q92930	Homo sapiens	Ras-related protein Rab-8B	3	Mantel et al., 2013; Antwi-Baffour et al., 2017; Abdi et al., 2017
P50395	Homo sapiens	Rab GDP dissociation inhibitor beta	3	Mantel et al., 2013; Antwi-Baffour et al., 2017; Dekel et al., 2021
P62491	Homo sapiens	Ras-related protein Rab-11A	3	Antwi-Baffour et al., 2017; Abdi et al., 2017; Dekel et al., 2021
P02549	Homo sapiens	Spectrin alpha chain, erythrocytic 1	4	Antwi-Baffour et al., 2017; Abdi et al., 2017; Sampaio et al. 2018; Dekel et al., 2021
P11277	Homo sapiens	Spectrin beta chain, erythrocytic	4	Antwi-Baffour et al., 2017; Abdi et al., 2017; Sampaio et al., 2018; Dekel et al., 2021

## Sheet: PF in vivo vs in vitro
List names	number of elements	number of unique elements
Pf-iRBC EVs	881	689
Plasma MVs	30	30
Overall number of unique elements		703
Names	total	elements
Pf-iRBC EVs Plasma MVs	16	Q8I4X0 P38545 P08569 Q00080 P10988 P11144 Q27727 Q03498 Q7KQL5 P06719 P06916 P13830 P12078 Q8IJN7 P13816 Q94650
Pf-iRBC EVs	673	Q8I6U9 Q8IDG8 Q76NM3 Q8I5T2 Q8I545 Q8I3D1 Q8IEI6 Q8IBS5 Q8IE95 Q8I2V5 Q8IL26 C0H534 Q8IJF5 Q8I2B4 Q8IKK6 P68874 Q8ID92 Q8II72 P27625 O96136 C6KSZ6 O97272 Q8IL58 Q8I638 Q8IDX8 Q8IK52 P17503 C6KSU6 Q8I0V4 Q8IM32 Q8IIR9 O77381 O97283 Q8I3C9 K7NTP5 Q8IM18 Q8IJQ9 C6KSS5 O15770 Q8IJS7 Q8I1P1 Q8I1U7 C0H4Q9 Q8I525 Q8I485 Q02155 O77366 Q8I333 Q8I3Z5 P11459 Q08210 Q8IL71 Q8I3L1 C6K5Q6 O97241 Q8IJE8 Q8I455 …
Plasma MVs	14	Q7KQL3 P14140 P04928 P19599 P19260 Q9UAL5 P19598 Q25761 P86287 P13819 P50490 P04934 Q9U591 P14643
This analysis was conducted using the webtool: https://bioinformatics.psb.ugent.be/webtools/Venn/

## Sheet: Pf proteins
From	Species	Protein Name	Number of studies	Studies
P12078	Plasmodium falciparum 3D7	Heat shock 70 kDa protein PPF203	2	Antwi-Baffour et al., 2017; Vimonpatranon et al., 2022
P13830	Plasmodium falciparum 3D7	Ring-infected erythrocyte surface antigen	2	Antwi-Baffour et al., 2017; Vimonpatranon et al., 2022
Q27727	Plasmodium falciparum 3D7	enolase	2	Antwi-Baffour et al., 2017; Vimonpatranon et al., 2022
P08569	Plasmodium falciparum 3D7	Merozoite surface protein 1	2	Antwi-Baffour et al., 2017; Vimonpatranon et al., 2022
P10988	Plasmodium falciparum 3D7	Actin-1	2	Antwi-Baffour et al., 2017; Vimonpatranon et al., 2022
Q00080	Plasmodium falciparum 3D7	Elongation factor 1-alpha	2	Antwi-Baffour et al., 2017; Vimonpatranon et al., 2022
Q94650	Plasmodium falciparum 3D7	ADP-ribosylation factor	2	Antwi-Baffour et al., 2017; Vimonpatranon et al., 2022
P06916	Plasmodium falciparum 3D7	300 kDa antigen AG231	2	Antwi-Baffour et al., 2017; Vimonpatranon et al., 2022
Q03498	Plasmodium falciparum 3D7	Vacuolar proton pump subunit alpha	2	Antwi-Baffour et al., 2017; Vimonpatranon et al., 2022
P13816	Plasmodium falciparum 3D7	glutamic acid-rich protein GARP	2	Antwi-Baffour et al., 2017; Vimonpatranon et al., 2022
P06719	Plasmodium falciparum 3D7	Knob-associated histidine-rich protein	2	Antwi-Baffour et al., 2017; Vimonpatranon et al., 2022
P38545	Plasmodium falciparum 3D7	GTP-binding nuclear protein RAN/TC4	3	Antwi-Baffour et al., 2017; Dekel et al., 2021; Vimonpatranon et al., 2022
P11144	Plasmodium falciparum 3D7	heat shock protein 70	3	Antwi-Baffour et al., 2017; Abdi et al., 2017; Vimonpatranon et al., 2022
Q8IJN7	Plasmodium falciparum 3D7	enolase	4	Mantel et al., 2013; Antwi-Baffour et al., 2017; Sampaio et al., 2018; Dekel et al., 2021
Q8I4X0	Plasmodium falciparum 3D7	actin I	5	Mantel et al., 2013; Antwi-Baffour et al., 2017; Abdi et al., 2017; Sampaio et al., 2018; Dekel et al., 2021
Q7KQL5	Plasmodium falciparum 3D7	tubulin beta chain	5	Antwi-Baffour et al., 2017; Abdi et al., 2017; Sampaio et al., 2018; Dekel et al., 2021; Vimonpatranon et al., 2022
