# Supplementary material for: Extracellular vesicles in malaria: proteomics insights, in vitro and in vivo studies indicate the need for transitioning to natural human infections
Source: mBio. 2025 Jan 27;16(3):e02304-24. doi: 10.1128/mbio.02304-24 (PMC11898581; doi:10.1128/mbio.02304-24)
Supplement: Table S6 — List of P. vivax proteins. [file mbio.02304-24-s0008.xlsx]

## Sheet: Legend
Table S6. List of P. vivax proteins

## Sheet: All_PV_Proteins
Accession #	Protein	Species	Gene ID	Ref
Q64JW4	Merozoite surface protein 3b	Plasmodium vivax	PVX_097680	Gualdrón-López et al; Aparici-Herraiz et al; Toda et al.
A0A0J9TRE4	Uncharacterized protein	Plasmodium vivax	PVX_083560	Gualdrón-López et al; Aparici-Herraiz et al
D5I762	Merozoite surface protein-1	Plasmodium vivax	PVX_099980	Gualdrón-López et al; Aparici-Herraiz et al
A0A0J9U5J5	Phist protein (Pf-fam-b)	Plasmodium vivax	PVX_093680	Aparici-Herraiz et al; Toda et al.
A5KCU9	unspecified product	Plasmodium vivax	PVX_103660	Gualdrón-López et al
A5KAN6	apical sushi protein, putative	Plasmodium vivax	PVX_000945	Gualdrón-López et al
A5KB33	topoisomerase I, putative	Plasmodium vivax	PVX_098085	Gualdrón-López et al
A5K919	tryptophan--tRNA ligase, putative	Plasmodium vivax	PVX_101475	Gualdrón-López et al
A5K729	hypothetical protein, conserved	Plasmodium vivax	PVX_100005	Gualdrón-López et al
A5K7S0	hypothetical protein, conserved	Plasmodium vivax	PVX_095450	Gualdrón-López et al
A5KAN8**	lysine decarboxylase, putative	Plasmodium vivax	PVX_000955	Gualdrón-López et al
A5K9S8	hypothetical protein, conserved	Plasmodium vivax	PVX_081340	Gualdrón-López et al
A5KB47	N-ethylmaleimide-sensitive fusion protein, putative	Plasmodium vivax	PVX_119275	Gualdrón-López et al
A5K6Q8	protein disulfide isomerase, putative	Plasmodium vivax	PVX_099385	Gualdrón-López et al
A5K3L9	RNA-binding protein, putative	Plasmodium vivax	PVX_117780	Gualdrón-López et al
A0A1K9Y9W3	hypothetical protein, conserved	Plasmodium vivax	PVX_091385	Gualdrón-López et al
A0A1G4H4G2	choline-phosphate cytidylyltransferase, putative	Plasmodium vivax	PVX_122650	Gualdrón-López et al
A0A1K9YED8	hypothetical protein, conserved	Plasmodium vivax	PVX_117480	Gualdrón-López et al
A0A1K9YG78	early transcribed membrane protein (ETRAMP)	Plasmodium vivax	PVX_118680	Gualdrón-López et al
A0A1G4E7D2	unspecified product	Plasmodium vivax	PVX_014625	Gualdrón-López et al
A0A1G4EHF5	unspecified product	Plasmodium vivax	PVX_020175	Gualdrón-López et al
A0A1K9Y5T5	variable surface protein Vir12/24-related	Plasmodium vivax	PVX_001615	Gualdrón-López et al
A0A1K9Y8H6	DNA repair helicase RAD25, putative	Plasmodium vivax	PVX_110880	Gualdrón-López et al
A0A0J9TJW2	unspecified product	Plasmodium vivax	PVX_019160	Gualdrón-López et al
A0A0J9T514	hypothetical protein, conserved	Plasmodium vivax	PVX_123500	Gualdrón-López et al
A0A0J9THC5	hypothetical protein, conserved	Plasmodium vivax	PVX_089975	Gualdrón-López et al
A0A0J9W546*	serine/threonine protein kinase, putative	Plasmodium vivax	PVX_081395	Gualdrón-López et al
A0A0J9TFA3	male gamete fusion factor HAP2, putative	Plasmodium vivax	PVX_094925	Gualdrón-López et al
A0A0J9T5J9	phospholipid-transporting ATPase, putative	Plasmodium vivax	PVX_123800	Gualdrón-López et al
A0A0J9T334	unspecified product	Plasmodium vivax	PVX_173270	Gualdrón-López et al
A0A0J9TA04*	unspecified product	Plasmodium vivax	PVX_005575	Gualdrón-López et al
A0A0J9T944	Plasmodium exported protein, unknown function	Plasmodium vivax	PVX_083560	Gualdrón-López et al
A0A0J9TDV8	hypothetical protein, conserved	Plasmodium vivax	PVX_094405	Gualdrón-López et al
A0A0J9VGV7	hypothetical protein, conserved	Plasmodium vivax	PVX_115430	Gualdrón-López et al
A0A0J9VET9	hypothetical protein, conserved	Plasmodium vivax	PVX_117115	Gualdrón-López et al
A0A0J9VFW5	myosin C, putative	Plasmodium vivax	PVX_082400	Gualdrón-López et al
A0A0J9T0Q1	unspecified product	Plasmodium vivax	PVX_009090	Gualdrón-López et al
A0A0J9T1R1	variable surface protein Vir6, putative	Plasmodium vivax	PVX_106210	Gualdrón-López et al
A0A0J9VHG9	Plasmodium exported protein, unknown function	Plasmodium vivax	PVX_097565	Gualdrón-López et al
A0A0J9SWQ9	proliferating-cell nucleolar antigen p120, putative	Plasmodium vivax	PVX_092085	Gualdrón-López et al
A0A0J9SXX7	U3 small nucleolar ribonucleoprotein protein MPP10, putative	Plasmodium vivax	PVX_111365	Gualdrón-López et al
A0A0J9T2E6	vacuolar protein sorting-associated protein 53, putative	Plasmodium vivax	PVX_081655	Gualdrón-López et al
A0A0J9TPS6	hypothetical protein	Plasmodium vivax	PVX_118355	Gualdrón-López et al
A0A0J9U2N6	hypothetical protein, conserved	Plasmodium vivax	PVX_088165	Gualdrón-López et al
A0A0J9TKW0	microtubule associated protein EB1, putative	Plasmodium vivax	PVX_119485	Gualdrón-López et al
A0A0J9U2A9**	unspecified product	Plasmodium vivax	PVX_185285	Gualdrón-López et al
A0A0J9TYS4	unspecified product	Plasmodium vivax	PVX_242295	Gualdrón-López et al
A0A0J9TQ25	hypothetical protein, conserved	Plasmodium vivax	PVX_084310	Gualdrón-López et al
A0A0J9TW37**	WD domain, G-beta repeat domain containing protein	Plasmodium vivax	PVX_091690	Gualdrón-López et al
A0A0J9TSR2	hypothetical protein, conserved	Plasmodium vivax	PVX_082938	Gualdrón-López et al
A0A0J9SJI9	hypothetical protein, conserved	Plasmodium vivax	PVX_081575	Gualdrón-López et al
A0A0J9SI04	hypothetical protein, conserved	Plasmodium vivax	PVX_000855	Gualdrón-López et al
A0A0J9SIZ5	hypothetical protein, conserved	Plasmodium vivax	PVX_001080	Gualdrón-López et al
A0A0J9SHJ5	variable surface protein Vir5-like ( not perfect orthologue)	Plasmodium vivax	PVX_093715	Gualdrón-López et al
A0A0J9SJY8	unspecified product	Plasmodium vivax	PVX_185285	Gualdrón-López et al
A0A0J9VA73	unspecified product	Plasmodium vivax	PVX_048690	Gualdrón-López et al
A0A0J9SKA2	unspecified product	Plasmodium vivax	PVX_019665	Gualdrón-López et al
A0A0J9SC67	hypothetical protein, conserved	Plasmodium vivax	PVX_113915	Gualdrón-López et al
A0A1G4GZC3	hypothetical protein, conserved	Plasmodium vivax	PVX_115375	Gualdrón-López et al
A0A1G4H1K2	hypothetical protein, conserved	Plasmodium vivax	PVX_116885	Gualdrón-López et al
A0A1G4H4I3	hypothetical protein, conserved	Plasmodium vivax	PVX_122520	Gualdrón-López et al
A0A1G4GRN5	unspecified product	Plasmodium vivax	PVX_015640	Gualdrón-López et al
A0A1G4GRI6	ubiquitin carboxyl-terminal hydrolase family 2, putative	Plasmodium vivax	PVX_081630	Gualdrón-López et al
A0A1G4EDE0	variable surface protein Vir25-related	Plasmodium vivax	PVX_001610	Gualdrón-López et al
A0A1G4HHR9	serine/threonine kinase-1, putative	Plasmodium vivax	PVX_118220	Gualdrón-López et al
A0A1G4HH20	TLD domain-containing protein	Plasmodium vivax	PVX_117065	Gualdrón-López et al
A0A1G4HBM0	transcriptional coactivator ADA2, putative	Plasmodium vivax	PVX_094945	Gualdrón-López et al
F1AR21	merozoite surface protein 1	Plasmodium vivax	PVX_099980	Gualdrón-López et al
X2CMJ5	merozoite surface protein 3	Plasmodium vivax	PVX_097670	Gualdrón-López et al
Q5DSD7	reticulocyte binding protein 2c	Plasmodium vivax	PVX_090325	Gualdrón-López et al
A5K923	hypothetical protein	Plasmodium vivax	PVX_101500	Aparici-Herraiz et al
Q64JW4	merozoite surface protein 3	Plasmodium vivax	PVX_097680	Aparici-Herraiz et al
A0A0J9U5J5	Phist protein (Pf-fam-b)	Plasmodium vivax	PVX_093680	Aparici-Herraiz et al
A0A1G4HB90	Plasmodium exported protein, unknown function	Plasmodium vivax	PVX_094300	Aparici-Herraiz et al
A0A0J9TMU1	M1-family alanyl aminopeptidase, putative	Plasmodium vivax	PVX_122425	Aparici-Herraiz et al
D5I762	merozoite surface protein 1	Plasmodium vivax	PVX_099980	Aparici-Herraiz et al
A0A0J9V766	heat shock 70 kDa protein, putative	Plasmodium vivax	PVX_089425	Aparici-Herraiz et al
A0A1G4HHP8	M17 leucyl aminopeptidase, putative	Plasmodium vivax	PVX_118180	Aparici-Herraiz et al
A0A0J9SIL6	Plasmodium exported protein, unknown function	Plasmodium vivax	PVX_081830	Aparici-Herraiz et al
D3YHW3	merozoite surface protein 3	Plasmodium vivax	PVX_097705 or PVX_097695	Aparici-Herraiz et al
A0A0J9T1B9	ATP-dependent acyl-CoA synthetase, putative	Plasmodium vivax	PVX_002785	Aparici-Herraiz et al
A0A1G4GUN4	hypothetical protein	Plasmodium vivax	PVX_110945	Aparici-Herraiz et al
A5KDU3	hypothetical protein, conserved	Plasmodium vivax	PVX_110940	Aparici-Herraiz et al
A0A0J9TFN8	heat shock protein 70, putative	Plasmodium vivax	PVX_099315	Aparici-Herraiz et al
A0A1G4H7Y7	hypothetical protein, conserved	Plasmodium vivax	PVX_002550	Aparici-Herraiz et al
A0A2S0D631	lactate dehydrogenase	Plasmodium vivax	PVX_116630	Aparici-Herraiz et al
A0A0J9S5C8	male development gene 1, putative	Plasmodium vivax	PVX_123505	Aparici-Herraiz et al
A0A0J9V216	merozoite surface protein 3	Plasmodium vivax	PVX_097670	Aparici-Herraiz et al
X2CLW5	merozoite surface protein 3	Plasmodium vivax	PVX_097710 or PVX_097700	Aparici-Herraiz et al
A0A0J9T1Z7	unspecified product	Plasmodium vivax	PVX_112110	Aparici-Herraiz et al
A0A0J9SXP2	Plasmodium exported protein, unknown function	Plasmodium vivax	PVX_110835	Aparici-Herraiz et al
A0A0J9TZP6	serine-repeat antigen 1 (SERA)	Plasmodium vivax	PVX_003835	Aparici-Herraiz et al
A0A0E4B3F0	serine-repeat antigen 3 (SERA)	Plasmodium vivax	PVX_003840	Aparici-Herraiz et al
A0A1G4H8I6	serine-repeat antigen 4 (SERA)	Plasmodium vivax	PVX_003825	Aparici-Herraiz et al
A0A0J9SD09	RAD protein (Pv-fam-e)	Plasmodium vivax	PVX_094645	Aparici-Herraiz et al
A0A1G4GYS7	purine nucleoside phosphorylase, putative	Plasmodium vivax	PVX_080575	Aparici-Herraiz et al
R9QMB2	serine-repeat antigen 5 (SERA)	Plasmodium vivax	PVX_003830	Aparici-Herraiz et al
A0A0J9VPK6	tryptophan-rich antigen (Pv-fam-a)	Plasmodium vivax	PVX_096995	Aparici-Herraiz et al
A0A0J9T7V3	unspecified product	Plasmodium vivax	PVX_112690	Aparici-Herraiz et al
A0A0J9TI06	26S proteasome regulatory subunit RPN1, putative	Plasmodium vivax	PVX_003730	Aparici-Herraiz et al
A0A0J9S7Y4	6-phosphogluconate dehydrogenase, decarboxylating, putative	Plasmodium vivax	PVX_117745	Aparici-Herraiz et al
A0A0J9TB96	hypothetical protein, conserved	Plasmodium vivax	PVX_115450	Aparici-Herraiz et al
A0A0J9WCM4	hypothetical protein, conserved	Plasmodium vivax	PVX_114090	Aparici-Herraiz et al
A0A0J9VRW6	dynein light chain 1, putative	Plasmodium vivax	PVX_123370	Aparici-Herraiz et al
A0A0J9TL79	heat shock protein 86, putative	Plasmodium vivax	PVX_087950	Aparici-Herraiz et al
A0A0J9TCF5	inositol-3-phosphate synthase, putative	Plasmodium vivax	PVX_080650	Aparici-Herraiz et al
A0A1G4HL18	merozoite surface protein-9 precursor	Plasmodium vivax	PVX_124060	Aparici-Herraiz et al
D2DU45	merozoite surface protein 7 (MSP7), putative	Plasmodium vivax	PVX_082680	Aparici-Herraiz et al
A0A1G4H2Q6	unspecified product	Plasmodium vivax	PVX_022185	Aparici-Herraiz et al
A0A1G4GT50	Phist protein (Pf-fam-b)	Plasmodium vivax	PVX_088830	Aparici-Herraiz et al
A0A0J9SSG3	hypothetical protein	Plasmodium vivax	PVX_113245	Aparici-Herraiz et al
A5JZ02	hypothetical protein, conserved	Plasmodium vivax	PVX_121890	Aparici-Herraiz et al
A0A0J9SHN5	Plasmodium exported protein, unknown function	Plasmodium vivax	PVX_003545	Aparici-Herraiz et al
A0A0J9TRE4	Plasmodium exported protein, unknown function	Plasmodium vivax	PVX_083560	Aparici-Herraiz et al
A0A0J9TVQ9	protein phosphatase PPM8, putative	Plasmodium vivax	PVX_092365	Aparici-Herraiz et al
A0A0J9SRK0	ras-related protein Rab-2, putative	Plasmodium vivax	PVX_124195	Aparici-Herraiz et al
A0A1G4GT25	serine-repeat antigen (SERA), putative	Plasmodium vivax	PVX_003805	Aparici-Herraiz et al
A0A0J9S422	eukaryotic translation initiation factor 2b, subunit 2, putative	Plasmodium vivax	PVX_101425	Aparici-Herraiz et al
A0A0J9WBG4	Glyceraldehyde-3-phosphate dehydrogenase OS	Plasmodium vivax	PVX_117322	Toda et al

## Sheet: Gualdrón-López et al
Accession	Description	Identifier SalI
A5KCU9	Variable surface protein Vir16/32-related OS=Plasmodium vivax (strain Salvador I) OX=126793 GN=PVX_103660 PE=4 SV=1	PVX_103660
A5KAN6	Uncharacterized protein OS=Plasmodium vivax (strain Salvador I) OX=126793 GN=PVX_000945 PE=4 SV=1	PVX_000945
A5KB33	DNA topoisomerase I OS=Plasmodium vivax (strain Salvador I) OX=126793 GN=PVX_098085 PE=3 SV=1	PVX_098085
A5K919	Tryptophanyl-tRNA synthetase, putative OS=Plasmodium vivax (strain Salvador I) OX=126793 GN=PVX_101475 PE=3 SV=1	PVX_101475
A5K729	Uncharacterized protein OS=Plasmodium vivax (strain Salvador I) OX=126793 GN=PVX_100005 PE=4 SV=1	PVX_100005
A5K7S0	Uncharacterized protein OS=Plasmodium vivax (strain Salvador I) OX=126793 GN=PVX_095450 PE=4 SV=1	PVX_095450
A5KAN8**	Lysine decarboxylase, putative OS=Plasmodium vivax (strain Salvador I) OX=126793 GN=PVX_000955 PE=4 SV=1	PVX_000955
A5K9S8	Uncharacterized protein OS=Plasmodium vivax (strain Salvador I) OX=126793 GN=PVX_081340 PE=3 SV=1	PVX_081340
A5KB47	N-ethylmaleimide sensitive fusion protein, putative OS=Plasmodium vivax (strain Salvador I) OX=126793 GN=PVX_119275 PE=4 SV=1	PVX_119275
A5K6Q8	Protein disulfide isomerase, putative OS=Plasmodium vivax (strain Salvador I) OX=126793 GN=PVX_099385 PE=4 SV=1	PVX_099385
A5K3L9	RNA binding protein, putative OS=Plasmodium vivax (strain Salvador I) OX=126793 GN=PVX_117780 PE=4 SV=1	PVX_117780
A0A1K9Y9W3	Uncharacterized protein OS=Plasmodium vivax OX=5855 GN=PVP01_0915600 PE=4 SV=1	PVX_091385
A0A1G4H4G2	Choline-phosphate cytidylyltransferase, putative OS=Plasmodium vivax OX=5855 GN=PVP01_1417500 PE=4 SV=1	PVX_122650
A0A1K9YED8	Uncharacterized protein OS=Plasmodium vivax OX=5855 GN=PVP01_1247300 PE=4 SV=1	PVX_117480
A0A1K9YG78	Early transcribed membrane protein OS=Plasmodium vivax OX=5855 GN=PVP01_1271000 PE=4 SV=1	PVX_118680
A0A1G4E7D2	VIR protein OS=Plasmodium vivax OX=5855 GN=PVP01_0003220 PE=4 SV=1	PVX_014625
A0A1G4EHF5	VIR protein OS=Plasmodium vivax OX=5855 GN=PVP01_0002740 PE=4 SV=1	PVX_020175
A0A1K9Y5T5	VIR protein OS=Plasmodium vivax OX=5855 GN=PVP01_0500300 PE=4 SV=1	PVX_001615
A0A1K9Y8H6	DNA repair helicase RAD25, putative OS=Plasmodium vivax OX=5855 GN=PVP01_0622000 PE=4 SV=1	PVX_110880
A0A0J9TJW2	Uncharacterized protein OS=Plasmodium vivax Mauritania I OX=1035515 GN=PVMG_06029 PE=4 SV=1	PVX_019160
A0A0J9T514	Uncharacterized protein OS=Plasmodium vivax Mauritania I OX=1035515 GN=PVMG_01571 PE=4 SV=1	PVX_123500
A0A0J9THC5	Uncharacterized protein OS=Plasmodium vivax Mauritania I OX=1035515 GN=PVMG_01970 PE=4 SV=1	PVX_089975
A0A0J9W546*	Serine/threonine protein kinase OS=Plasmodium vivax Mauritania I OX=1035515 GN=PVMG_04341 PE=4 SV=1	PVX_081395
A0A0J9TFA3	Uncharacterized protein OS=Plasmodium vivax Mauritania I OX=1035515 GN=PVMG_00883 PE=4 SV=1	PVX_094925
A0A0J9T5J9	Uncharacterized protein (Fragment) OS=Plasmodium vivax Mauritania I OX=1035515 GN=PVMG_01633 PE=4 SV=1	PVX_123800
A0A0J9T334	Uncharacterized protein OS=Plasmodium vivax Mauritania I OX=1035515 GN=PVMG_06165 PE=4 SV=1	PVX_173270
A0A0J9TA04*	Uncharacterized protein OS=Plasmodium vivax Mauritania I OX=1035515 GN=PVMG_03670 PE=4 SV=1	PVX_005575
A0A0J9T944	Uncharacterized protein OS=Plasmodium vivax Mauritania I OX=1035515 GN=PVMG_00031 PE=4 SV=1	PVX_083560
A0A0J9TDV8	Uncharacterized protein OS=Plasmodium vivax Mauritania I OX=1035515 GN=PVMG_00780 PE=4 SV=1	PVX_094405
A0A0J9VGV7	Uncharacterized protein OS=Plasmodium vivax Brazil I OX=1033975 GN=PVBG_03343 PE=4 SV=1	PVX_115430
A0A0J9VET9	Uncharacterized protein OS=Plasmodium vivax Brazil I OX=1033975 GN=PVBG_01472 PE=4 SV=1	PVX_117115
A0A0J9VFW5	Myosin PfM-C OS=Plasmodium vivax Brazil I OX=1033975 GN=PVBG_02199 PE=3 SV=1	PVX_082400
A0A0J9T0Q1	Uncharacterized protein OS=Plasmodium vivax Brazil I OX=1033975 GN=PVBG_05555 PE=4 SV=1	PVX_009090
A0A0J9T1R1	Uncharacterized protein OS=Plasmodium vivax Brazil I OX=1033975 GN=PVBG_06137 PE=4 SV=1	PVX_106210
A0A0J9VHG9	Uncharacterized protein OS=Plasmodium vivax Brazil I OX=1033975 GN=PVBG_05527 PE=4 SV=1	PVX_097565
A0A0J9SWQ9	Proliferating-cell nucleolar antigen p120 OS=Plasmodium vivax Brazil I OX=1033975 GN=PVBG_04983 PE=3 SV=1	PVX_092085
A0A0J9SXX7	U3 small nucleolar ribonucleoprotein MPP10 OS=Plasmodium vivax Brazil I OX=1033975 GN=PVBG_03757 PE=4 SV=1	PVX_111365
A0A0J9T2E6	Uncharacterized protein OS=Plasmodium vivax Brazil I OX=1033975 GN=PVBG_03629 PE=4 SV=1	PVX_081655
A0A0J9TPS6	Uncharacterized protein OS=Plasmodium vivax North Korean OX=1035514 GN=PVNG_03652 PE=4 SV=1	PVX_118355
A0A0J9U2N6	Uncharacterized protein OS=Plasmodium vivax North Korean OX=1035514 GN=PVNG_03779 PE=4 SV=1	PVX_088165
A0A0J9TKW0	Uncharacterized protein OS=Plasmodium vivax North Korean OX=1035514 GN=PVNG_02484 PE=4 SV=1	PVX_119485
A0A0J9U2A9**	UncharacteriD28:AI28zed protein OS=Plasmodium vivax North Korean OX=1035514 GN=PVNG_05915 PE=4 SV=1	PVX_185285
A0A0J9TYS4	Uncharacterized protein (Fragment) OS=Plasmodium vivax North Korean OX=1035514 GN=PVNG_06402 PE=4 SV=1	PVX_242295
A0A0J9TQ25	Uncharacterized protein OS=Plasmodium vivax North Korean OX=1035514 GN=PVNG_01311 PE=4 SV=1	PVX_084310
A0A0J9TW37**	WD domain, G-beta repeat domain-containing protein OS=Plasmodium vivax North Korean OX=1035514 GN=PVNG_05219 PE=4 SV=1	PVX_091690
A0A0J9TSR2	Uncharacterized protein OS=Plasmodium vivax North Korean OX=1035514 GN=PVNG_03462 PE=4 SV=1	PVX_082938
A0A0J9SJI9	Uncharacterized protein OS=Plasmodium vivax India VII OX=1077284 GN=PVIIG_03581 PE=4 SV=1	PVX_081575
A0A0J9SI04	Uncharacterized protein OS=Plasmodium vivax India VII OX=1077284 GN=PVIIG_02426 PE=4 SV=1	PVX_000855
A0A0J9SIZ5	Uncharacterized protein OS=Plasmodium vivax India VII OX=1077284 GN=PVIIG_02379 PE=4 SV=1	PVX_001080
A0A0J9SHJ5	Uncharacterized protein OS=Plasmodium vivax India VII OX=1077284 GN=PVIIG_06211 PE=4 SV=1	PVX_093715
A0A0J9SJY8	Uncharacterized protein OS=Plasmodium vivax India VII OX=1077284 GN=PVIIG_05573 PE=4 SV=1	PVX_185285
A0A0J9VA73	Uncharacterized protein OS=Plasmodium vivax India VII OX=1077284 GN=PVIIG_05263 PE=4 SV=1	PVX_048690
A0A0J9SKA2	Uncharacterized protein OS=Plasmodium vivax India VII OX=1077284 GN=PVIIG_06129 PE=4 SV=1	PVX_019665
A0A0J9SC67	Uncharacterized protein OS=Plasmodium vivax India VII OX=1077284 GN=PVIIG_05771 PE=4 SV=1	PVX_113915
A0A1G4GZC3	Uncharacterized protein OS=Plasmodium vivax OX=5855 GN=PVT01_110008100 PE=4 SV=1	PVX_115375
A0A1G4H1K2	Uncharacterized protein OS=Plasmodium vivax OX=5855 GN=PVT01_120039000 PE=4 SV=1	PVX_116885
A0A1G4H4I3	Uncharacterized protein OS=Plasmodium vivax OX=5855 GN=PVT01_140020000 PE=4 SV=1	PVX_122520
A0A1G4GRN5	VIR protein OS=Plasmodium vivax OX=5855 GN=PVT01_020023100 PE=4 SV=1	PVX_015640
A0A1G4GRI6	Ubiquitin carboxyl-terminal hydrolase, putative OS=Plasmodium vivax OX=5855 GN=PVT01_020016300 PE=3 SV=1	PVX_081630
A0A1G4EDE0	Vir protein, putative OS=Plasmodium vivax OX=5855 GN=PVC01_000080500 PE=4 SV=1	PVX_001610
A0A1G4HHR9	Protein serine/threonine kinase-1, putative OS=Plasmodium vivax OX=5855 GN=PVC01_120065500 PE=4 SV=1	PVX_118220
A0A1G4HH20	Rab GTPase activator, putative OS=Plasmodium vivax OX=5855 GN=PVC01_120042500 PE=4 SV=1	PVX_117065
A0A1G4HBM0	Transcriptional coactivator ADA2, putative OS=Plasmodium vivax OX=5855 GN=PVC01_080019500 PE=4 SV=1	PVX_094945
F1AR21	Merozoite surface protein 1 (Fragment) OS=Plasmodium vivax OX=5855 GN=msp1 PE=4 SV=1	PVX_099980
X2CMJ5	Merozoite surface protein 3 gamma (Fragment) OS=Plasmodium vivax OX=5855 GN=MSP3A PE=4 SV=1	PVX_097670
Q5DSD7	Reticulocyte binding protein 2 OS=Plasmodium vivax OX=5855 PE=4 SV=1	PVX_090325

## Sheet: Aparici-Herraiz et al
Accession	Description	P.vivax Sal ID
A0A0J9TMU1	M1 family aminopeptidase OS=Plasmodium vivax North Korean OX=1035514 GN=PVNG_00123 PE=4 SV=1	PVX_122425
A0A1G4H7Y7	Liver stage antigen 3, putative OS=Plasmodium vivax OX=5855 GN=PVC01_040008200 PE=4 SV=1	PVX_002550
A0A0J9T1B9	ATP-dependent acyl-CoA synthetase OS=Plasmodium vivax Brazil I OX=1033975 GN=PVBG_04571 PE=4 SV=1	PVX_002785
A0A0J9SHN5	Uncharacterized protein OS=Plasmodium vivax India VII OX=1077284 GN=PVIIG_04994 PE=4 SV=1	PVX_003545
A0A0J9TI06	26S proteasome regulatory subunit OS=Plasmodium vivax Mauritania I OX=1035515 GN=PVMG_02718 PE=4 SV=1	PVX_003730
A0A1G4GT25	Serine-repeat antigen 3 (SERA) OS=Plasmodium vivax OX=5855 GN=PVT01_040020200 PE=3 SV=1	PVX_003805
A0A1G4H8I6	Serine-repeat antigen 3 (SERA) OS=Plasmodium vivax OX=5855 GN=PVC01_040020400 PE=3 SV=1	PVX_003825
R9QMB2	Serine repeat antigen 5 (Fragment) OS=Plasmodium vivax OX=5855 GN=sera5 PE=4 SV=1	PVX_003830
A0A0J9TZP6	Serine-repeat antigen 1 (SERA) OS=Plasmodium vivax North Korean OX=1035514 GN=PVNG_01898 PE=3 SV=1	PVX_003835
A0A0E4B3F0	Putative papain-like cysteine prorease OS=Plasmodium vivax OX=5855 GN=Pvi_SERA3 PE=3 SV=1	PVX_003840
A0A1G4H2Q6	VIR protein OS=Plasmodium vivax OX=5855 GN=PVT01_120076900 PE=4 SV=1	PVX_022185
A0A1G4GYS7	Purine nucleoside phosphorylase, putative OS=Plasmodium vivax OX=5855 GN=PVC01_100029400 PE=4 SV=1	PVX_080575
A0A0J9TCF5	Myo-inositol 1-phosphate synthase OS=Plasmodium vivax Mauritania I OX=1035515 GN=PVMG_01289 PE=4 SV=1	PVX_080650
A0A0J9SIL6	Uncharacterized protein OS=Plasmodium vivax India VII OX=1077284 GN=PVIIG_03634 PE=4 SV=1	PVX_081830
D2DU45	Merozoite surface protein 7 OS=Plasmodium vivax OX=5855 PE=4 SV=1	PVX_082680
A0A0J9TRE4	Uncharacterized protein OS=Plasmodium vivax North Korean OX=1035514 GN=PVNG_04369 PE=4 SV=1	PVX_083560
A0A0J9TL79	Heat shock protein 86 OS=Plasmodium vivax Mauritania I OX=1035515 GN=PVMG_03905 PE=3 SV=1	PVX_087950
A0A1G4GT50	Uncharacterized protein OS=Plasmodium vivax OX=5855 GN=PVT01_050007000 PE=4 SV=1	PVX_088830
A0A0J9V766	Hsp70-like protein OS=Plasmodium vivax India VII OX=1077284 GN=PVIIG_02882 PE=3 SV=1	PVX_089425
A0A0J9TVQ9	Protein phosphatase 2C domain-containing protein OS=Plasmodium vivax North Korean OX=1035514 GN=PVNG_05292 PE=4 SV=1	PVX_092365
A0A0J9U5J5	Phist protein (Pf-fam-b) OS=Plasmodium vivax North Korean OX=1035514 GN=PVNG_05029 PE=4 SV=1	PVX_093680
A0A1G4HB90	Uncharacterized protein OS=Plasmodium vivax OX=5855 GN=PVC01_080006500 PE=4 SV=1	PVX_094300
A0A0J9SD09	RAD protein (Pv-fam-e) OS=Plasmodium vivax India VII OX=1077284 GN=PVIIG_02033 PE=4 SV=1	PVX_094645
A0A0J9VPK6	Tryptophan-rich antigen (Pv-fam-a) OS=Plasmodium vivax Brazil I OX=1033975 GN=PVBG_03527 PE=4 SV=1	PVX_096995
A0A0J9V216	Uncharacterized protein OS=Plasmodium vivax India VII OX=1077284 GN=PVIIG_04183 PE=4 SV=1	PVX_097670
Q64JW4	Merozoite surface protein 3b (Fragment) OS=Plasmodium vivax OX=5855 PE=4 SV=1	PVX_097680
D3YHW3	Merozoite surface protein 3 alpha (Fragment) OS=Plasmodium vivax OX=5855 PE=4 SV=1	PVX_097705 or PVX_097695
X2CLW5	Merozoite surface protein 3 (Fragment) OS=Plasmodium vivax OX=5855 GN=MSP3F2 PE=4 SV=1	PVX_097710 or PVX_097700
A0A0J9TFN8	Glucose-regulated protein OS=Plasmodium vivax Mauritania I OX=1035515 GN=PVMG_03151 PE=3 SV=1	PVX_099315
D5I762	Merozoite surface protein-1 (Fragment) OS=Plasmodium vivax OX=5855 GN=msp-1 PE=4 SV=1	PVX_099980
A0A0J9S422	Eukaryotic translation initiation factor 2b, subunit 2 OS=Plasmodium vivax India VII OX=1077284 GN=PVIIG_01559 PE=3 SV=1	PVX_101425
A5K923	Uncharacterized protein OS=Plasmodium vivax (strain Salvador I) OX=126793 GN=PVX_101500 PE=4 SV=1	PVX_101500
A0A0J9SXP2	Erythrocyte binding protein OS=Plasmodium vivax Brazil I OX=1033975 GN=PVBG_05066 PE=4 SV=1	PVX_110835
A5KDU3	Uncharacterized protein OS=Plasmodium vivax (strain Salvador I) OX=126793 GN=PVX_110940 PE=4 SV=1	PVX_110940
A0A1G4GUN4	Uncharacterized protein OS=Plasmodium vivax OX=5855 GN=PVP01_0620700 PE=4 SV=1	PVX_110945
A0A0J9T1Z7	Uncharacterized protein OS=Plasmodium vivax Brazil I OX=1033975 GN=PVBG_04830 PE=4 SV=1	PVX_112110
A0A0J9T7V3	Uncharacterized protein OS=Plasmodium vivax Mauritania I OX=1035515 GN=PVMG_04839 PE=4 SV=1	PVX_112690
A0A0J9SSG3	Uncharacterized protein OS=Plasmodium vivax Brazil I OX=1033975 GN=PVBG_01334 PE=4 SV=1	PVX_113245
A0A0J9WCM4	Uncharacterized protein OS=Plasmodium vivax North Korean OX=1035514 GN=PVNG_03706 PE=4 SV=1	PVX_114090
A0A0J9TB96	Uncharacterized protein OS=Plasmodium vivax Mauritania I OX=1035515 GN=PVMG_03684 PE=4 SV=1	PVX_115450
A0A2S0D631	Lactate dehydrogenase OS=Plasmodium vivax OX=5855 PE=3 SV=1	PVX_116630
A0A0J9S7Y4	6-phosphogluconate dehydrogenase, decarboxylating OS=Plasmodium vivax India VII OX=1077284 GN=PVIIG_00209 PE=3 SV=1	PVX_117745
A0A1G4HHP8	M17 leucyl aminopeptidase, putative OS=Plasmodium vivax OX=5855 GN=PVC01_120064700 PE=3 SV=1	PVX_118180
A5JZ02	Uncharacterized protein OS=Plasmodium vivax (strain Salvador I) OX=126793 GN=PVX_121890 PE=4 SV=1	PVX_121890
A0A0J9VRW6	Dynein light chain OS=Plasmodium vivax Mauritania I OX=1035515 GN=PVMG_01545 PE=3 SV=1	PVX_123370
A0A0J9S5C8	Uncharacterized protein OS=Plasmodium vivax India VII OX=1077284 GN=PVIIG_00772 PE=4 SV=1	PVX_123505
A0A1G4HL18	Merozoite surface protein 9 OS=Plasmodium vivax OX=5855 GN=PVC01_140052500 PE=4 SV=1	PVX_124060
A0A0J9SRK0	GTP-binding protein YPTC4 OS=Plasmodium vivax Brazil I OX=1033975 GN=PVBG_00347 PE=4 SV=1	PVX_124195

## Sheet: Toda et al.
Accesion	Description Uniprot	Gene name (Strain Salvador)
A0A0J9TBC1	Merozoite surface protein 3 gamma (MSP3g) OS	PVX_097670
A0A0J9T4K3	Phist protein (Pf-fam-b) OS	PVX_093680
A0A0J9WBG4	Glyceraldehyde-3-phosphate dehydrogenase OS	PVX_117322
