# Supplementary material for: Extracellular vesicles in malaria: proteomics insights, in vitro and in vivo studies indicate the need for transitioning to natural human infections
Source: mBio. 2025 Jan 27;16(3):e02304-24. doi: 10.1128/mbio.02304-24 (PMC11898581; doi:10.1128/mbio.02304-24)
Supplement: Table S7 — Compilation of effects reported in the literature. [file mbio.02304-24-s0009.xlsx]

## Sheet: Legend
Table S7. Compilation of effects reported in the literature caused by Plasmodium spp.-derived EVs. *Note that this categorization is an EV type ISEV nomenclature.

## Sheet: Compilation effects
Main Finding: Effect/Role	Model	Plasmodium strain	EV type ISEV nomenclature	Reference
Cell-to-cell communication via Evs
Formation of gametocytes / Sexual conversion	in vitro	P. falciparum	small and medium sized EVs	(51); (88)
DNA & RNAs transfer between parasites and/or host cells (resistance genes, small non-coding RNAs, etc.), contributing parasite virulence and modulating host immune responses	in vitro	P. falciparum	small and medium sized EVs	(74); (88)
Promotion of cytoadherence to spleen fibroblasts	in vitro	P. vivax	small and medium sized EVs	(67); (95)
Impediment of erythropoiesis	in vitro	P. falciparum	small and medium sized EVs	(93)
Vascular effect of Evs
Alteration of endothelial barrier properties	in vitro	P. falciparum	small and medium sized EVs	(46)
Alteration of angiogenesis	in vivo (mice)	P. yoelii	small and medium sized EVs	(98)
Immunomodulatory activity of Evs
Induction of cellular immune response	in vitro	P. berghei & P. falciparum	small and medium sized EVs	(57); (74); (86); (96)
Modullation of inflammatory responses	in vitro	P. falciparum	small and medium sized EVs	(103)
Worsening clinical manifestations
Exacerbation of liver injury	in vivo (mice)	P. berghei	small and medium sized EVs	(104)
MVs levels correlate with disease severity	in vivo (human)	P. falciparum	small and medium sized EVs	(20); (44); (45); (103); (106)
Increased MPs during pediatric CM	in vivo (human)	P. falciparum	small and medium sized EVs	(44)
Brain inflammation and tissue damage	in vitro	P. falciparum	Non-Evs and nanoparticles*	(85); (99); (100)
Interaction with human immune splenic cells	in vitro	P. vivax	small and medium sized EVs	(67); (95); (97); (119)
Microglia activation	in vitro	P. falciparum	small and medium sized EVs	(110)
Table S5. Compilation of effects reported in the literature caused by Plasmodium spp.-derived EVs. *Note that this categorization is an EV type ISEV nomenclature.
